# Supplementary material for: Integrated analysis of the transcriptome and metabolome of purple and green leaves of Tetrastigma hemsleyanum reveals gene expression patterns involved in anthocyanin biosynthesis
Source: PLoS One. 2020 Mar 9;15(3):e0230154. doi: 10.1371/journal.pone.0230154 (PMC7062267; doi:10.1371/journal.pone.0230154)
Supplement: S2 Table — (XLSX) [file pone.0230154.s004.xlsx]

## Sheet: DEG_seqs
c100018.graph_c1	GGCTACTACCATGTGAATTTTGCATTTCTTGTTTGGCTTCAACTTCCATCTACTGATGGGTCAAGGTATTTGTACATGAGGCATCTGCGTCCATTTTTACTGAGGCATCAAGCTAAACTGGATCAAATTGTGGGGTTTTTCTATGGTGAAATGGCTAAATTTATGAGTCTACACCAAGCACAAATCCGACTGGCAAGAATATGTTGCTCGAAGGTCTGGACAGGAGTGCGGCATATCATTAACTCAGAGGTAAAACAAGTGAGTGGTGCGATTGAAGGTCCAACAACCCAAGAAATGCATGATTCGACGAATGAAAACTCGACAACAGAGAGACAAATACAGGACTCAGAATCCAACCATGAAGAATGATGCCCATCGAAGAAGCAAAAACTGATCTTT…
c100029.graph_c0	GTTTTATTGAGTGTGGTTAGAGATGCTCTTAGTGAGTCCGTTTATCATATAGTAATAAAGTTCCTTAATTATAAAAAATACAAAAATACAAAAACCTCCTAGTGCTTTGGGCAAGTACAAACTGTCATGGCACCATCCAAGTCTCCCGGCCCAATGCCCGCCTGCACTTCTCATGATAACATTAGGTGGTGAGCTGACTGAGTCAAGCGCTGCGGGATTGACTTATTCACTCTTCACATTTGCTCCTACTTTCAGTTCCTTTGATAGCATTCCGCTCCAACAAAACCCATCTCTTGTGTGCATCCAAAGTACCGTATCAATTAGGAATGAAAATGATATGTGTTGATAAACATGGATAACTTCGCCTTCAAAAACAAAATTACAAGGACCTTAGTTCCA…
c100032.graph_c3	ATGAACCAAGAACACTGCAAACCCGATTGGGAGGGGAGCCAATACAGGAACATGGGAGTCTCTGGCATTTCTCTTAGCATCAGTTGCAGAGAAAACAGTGTAGACAAGAACAAAAGTGCCAACAATCTCAGCACCAAGGCCATCACCCTTGGTGTAGCCACCATTCACAACATTAGCTCCGCCACCCGCAACCTCGTACCGATGCCCCTCGAACCCCTTCACGACGCCTGCGCCGCAGATGGCGCCCAGGCACTGCATTATCATGTAGAACACCGCCCGTGTCAGGGACAGCTTTCTTGCGAGCAGCAGCCCGAATGTCACCGCCGGGTTTATGTGTCCTCCTGCTCAATACATTTTGAAATCAAGATGATGTTGCTGAAGATTTTCTCTAGAAAATTG…
c100040.graph_c0	AGATCGCCAAAGATGGGCCAACAGTGCTTGCAGAGTGGAAATTTGGTTGGTGCCCTTTTCTGCATTAGCTTTTGCTTTCAGCGCTGCAATTTTTTCTTTTCTGAAGTGGAAAACCCTATCCTGGGTCGATGATGATGAAGGGAACCCACCAAAGACTAGCTCTGACTGAGGAATTCGTACGGGGAAATTGGCCTCAGGCACAAACCCACGCTCGAATACTGGAGATTGGGATATATTAATATCGGAACCCCGAGAGATTTCCGACCAGGAATTGAAGAAATGCCAAAAGGAAGTTCCATCCGCCACCACATGATTCATGGTACAACCGATGAAGATGCCGTCCTCCAGCTCCGTCACCTGCACCGCCAGCAGCGGCTCCGAAACGCCGTGGTAGTTCCA…
c100047.graph_c0	TTTTCTTCTCTGGATTTGTAGCAAATATGTTCTTTTTTTCAACTCTTTGTTGAATCCAGGATTTCTGAGTTGTTTTATTATCTATTTGACGAACCTCGAGTTCTCTTAAGACATGATTTTATGCTTTTTGTTTATTGCTCTCTGTTTGCTCTTTTTTTTACAGTTTCAAATTGCTTGTTCTGTTATCAGTTAATTACTTTTCTTGTGTATTTCTATCAATACTCTTCCATCTGTTCCTTTTCTTTGTTCTTTTTTTTTTTCCTTCTTCAATTGCTTCATTCCAGAATCAGGAGTTTCTTTTTACATATAAGACAGTTTTTGGAATTCAGTCTTCAACACTCCTGTATTTATTCTTTTTCTGTATTTATATCAACATTATTAGATCCTGAATCTGTTAAT…
c100052.graph_c0	AAAACGGCCACTTGGGCCCATACAACAATACTCATCAATATATCCAACTATATTCCAATATAGTTCAAGAGTTATAACTGTAACACCCCGTCCAGAGAGAGTGTAACACCCCGAAATATACCCTAACAGTTTTCAGACTTGTTTAGGGTATATTAAAAGCTATATGGAATTTTTCGGAAATAAAATAAGAGACTCGGAATTAATAATAAAGCCAAGGGTAAATATGTAATTTACCACTTGAGGACATAAAAGGCATAAATCAAGAAGTTTGTATGCAATTATGAGATTTGAGAAAGTTGGAATAGAAATAAGAGAGAAATGGGGGGACCAAGATGCAATTAGAGAAACTTAAGGGAAAAAAATGAGAAAAGTGTTAAAAAAAATGGGTTTTCTTGTTTT…
c100088.graph_c0	GTAAGTATCCAGCTAAGTACTACCAACATTTTGGTTTTCAAGCTAAGTAGTAAGTACACAGTACACACCTCAGCGCCCTACTGTCAAGGATCCAAATTGTGGACACTTGGACTTAAGACTTGAAAACATATGAAACTTCCTACCAAAAATATAGAGAGGAGCAATTGAGGCAGTTTACGAGAAAACAGTAAAAAAAGAAAGGGCAGGGTGGGGTTTCTTATTCCTGTTCAGGGAACATTCAGAACTTGAAGTGACTGCAACATATCAGAAACTGAAATGATAAGATCACCAGACTTGATCATAATACCTCTTGCTTTCAGCAGTGAAAAGCTATTCTCTAGATTTCTCTCCATGTCGTTGGAGAAACTAAGACGGATGGGAATTAATCCCCAGTGAAGA…
c100088.graph_c1	GGGGCAACAATGACAGGCTTGTTTATCTGTCTGCACAGCTGAATGATTTTCTCTTGAATTGACGGAACCTCTTCTAATGGTACCTGGGCGCCAAGATCTCCTCTGGCTACCATAGCCCCATCTGATGCCTGAATGATCTCTTCCAAATTCTTCAAAGAGTCAAAGCTCTCGATCTTTGCAATGACAGCAACATCGCTAAAAGATACGTATCAGTTACAGGAGATGGATGAGCTCCAATTGCACAAGGAAGGTCTTTCACAAGATTGTGCTGCTATATAACTCTTGAGCTGTTTTATTACTTCAGCAGACTTAACAAAAGACACAGCAATAAAATCAACACCCTCTGAGATCCCAAAATCAATGTCCAACCAATCCTTTGAAGATATTGTTGGGAGCATA…
c100094.graph_c0	GGAAGTCCATTATTCTGGTTTCAGGACACCTTACATTCAAAATTATTTGATATTGCCCAGGAAACTCTTGGAGAGCAAGTTTGTAACATCTAATGTTTATTTATTGATCTTTTCATAAGTTTTTAATTATCAGTATATCTGGAAAATTTTTCATCTACATTTCAGTTTTCAATCCCACATTTCTATCATGTGATTAAAAGACTTGTGCATCCCTCTTCCTCCCTCCTCTCACTCACTCATTGGATGTGTGCTTTACCAAGTATGAAAGTTTGGTCATTTGCAACTACCTGGACAGATTTGATAATTCTCTAAACATTTTAGTTTTTTAGGTATGCAGTCAAAGAGGTAGTGAAACTTACTCTTGAAATATTTTCAACATCTTTTTAGTTTAGAATCGTA…
c100097.graph_c0	GCACTTTTGGCTTTGGACCACCCTGTTCTTGTCTCAACTTTTTTCCATTCAAATTTAGGGTGTTGAACGTTGAAACTTGAAACTCGAAACGGAGAAACAATAATAATAATATATCGTAATACTGCGCGTGCGGCAAAACTAGAGAGATTGCGCGTGGGCCAGCTTTTATTACGGTTGACGAAACGACGCCGTCTCTAGACGAAGTAGACGGTGCTGTGGCAGTATAAAACGGCGTCGTTGCAGGGGAAACTTAATTCACACTCCGCTTCCCGGAAACACCATTTTCATTTTTCAGCGACTGCAACGACACGGCCATTAAAGGAAGAGAAGAAAAAGGCTCCTCTCTCTATAAAGCCAATCCAACCACTGAAACCCTAATCCAAGCGAAACCCATTTCTT…
c100099.graph_c0	GTCCATTCGTCCTGGTTGGGTCAACCGAGTTGACGCTCTGATCTACTCACACCATTCTTTTAGTCTAGTTTCAACACATACGGTATTAACACAGCAAAGCGAAATTCCATTTTCCCGCCAAAACAAGCGAGGCTGACCGCCCAAATCTCTTTCACCTCATCTCCCCGTTCATTTTCTTCGCAAGCGTCAATTTTCTAGGCTTCCAAACATCTAGAAAAAGCGAGAAACCAAAAGATAATGAGGGGTGGAACAGTTCAGATTAATTGGCACGACACAAAGCCGGTTCTAACCCTAGATTTTCATCCCCTTTCTGGAACTCTCGCCACCGGCGGTGCCGATTACGACATCAAGCTATGGCTAATAAATTCAGGGGAAGTGGAAAAGGAAGTTCCAACTGTT…
c100101.graph_c1	AAGTTTTCTTCATTTCCCAGCCTCAAATCCATCAACCTTCGGGACGGTAGACTCAGTGGTAGAATCCCACACCAAATAGGTACTCTAACTAAACTCATCTTTCTTGACCTCTCACGAAATGAACTCAGTGGTAGTATCCCTGACCAAATAGCTGCTCTTTCTAAGCTCACTCGTCTTGATCTCTCTAGGAATGAAATTACTGGTAGCATCCCACCTCAAATAAGTACTCTCATTAACCTCAGCTATCTTGATCTTTCTCGTAACGACCTCACCGGTCCGATCCCGCAACAAATAGGTAGTCTTGTTAAGCTCAACTACCTTGATCTCTATAGCAATAAGCTTAGTGGTATCATCCCAGACCAAATAGATGCTCTTACTGAACTCAATTATCTCGATTTA…
c100103.graph_c0	TATAGCTAGATTACCTGCACCGCCCAACTGATAATCTTCATCCGTCACATCAGAAGCGGACCCATTTGAGTTGAAATCCTACTTAGGTGCAGTTGCTTTTTGTGTCCCTCTTTTTTCTTGGCTTGTCATTTTTTCTTCCATCGCTTCTTCCCTTCATCAAAAAGCACGACCCGAATATTCTCACTCCCAAAAAGAAAATGAATTTCAAAGCACAATTGGCACTCCGCTGAAGACAAGATCTTCCTTCGATATTTGTTCCAGTAGTACTGGGTTCACTTTCATCCAGGCTTGTGGCATCTTCTATAATTTCTTGATGTTGGTGGAAGCTGGCACTTTCATCGGGCGAGCCACTTCCACTGAGATCTTCTTCGTCCATGGAGTAGTAGTCAGTAGAAGTAG…
c100105.graph_c0	TTGAGGAGAGTGAAAATATTTTTTGGATAAGTAAGAATTTATTACCAAAAGGGCAAAGCCCAACAAACAACCAAGAACAATACAGTAAGCCCAAAGGCCACCGAAAAAAACGAAAAACGGACAACACCTCCCCTAAAAACATAGGAAAAATGGCATCAGCCCGATACAAAAACCACCTGATAGATGACGAAAGCCTTCCCCTCTCGAAGGAGGAGAAGGCAACAACCAAAACACAAAGGACCACTAAACATTAAACCAGACCCCACAAATAGGCCAACAGGCTAACCAACTAAAAAAAACCCAAGCCAACACACCGGGCAAAGGAGAGACAAACCAAAACCCCGCCCACAACCCAAGCAAAGGCAACCAAGGAAAACAACAGAGAACATCCCACAACCA…
c100111.graph_c0	CTTTTTAATCGTTTCAAATCATTATTTTTTCAATTATTATCCTCTTAATTTGATCTGTACGATGTGCAGGGTTTGATGAGACCTCCAATTTGGTCTTCCTTCATCAACAAGAGGGGGCTGCTTCTCCTTGTGCCCCACAACTTGATCAGCAGTAGTGGATGAGCTGGAAGCTACAGCTAGAGCTTCAAGACCATACTTCTATTAGTCATAATCGCCTCCATCATCACATTTATATCCTTAACGTGACTGTCAAGCTCGTGAATGAATGGTAGCTTGTCGGCGAATCCCACACAAGTAGGCAGGGACTTGAGGAACTTGAGGTTGTTGAGTCTTTGATGGCGATGATGATCCATGTTAAGGATGAATTCGTCGACGACATCTTTGGCATCATGGGTTGCG…
c100134.graph_c0	TTTTTATTGACATATTTTCTAGATTAATCGATTTGACAAATAACAGTAATGTTCTAGGGAGAATCCAAAGATGACACAAGGGGGCCCCCTCATTTAGTCATTATTGAAATCGAGCTTTCCCAACAAGTAATGTAATAAATAATAACAGTTATAAACCTAAGATGTTTTACATTTTTCTAAGTTGAGGTGGCGGTGGTGGTGGTCCAAGACTCTCCATACATGATACACCCACTTTAATGGGAGGCACACGCTAGACTTCACAACCAGTTGGGGGGTTAGGGGTGTCGGCAAAGTGCAAACAACCCTCTGTATAATTTGTAACAGTAGAAAGAATCAATGGAGTGAAACTAGGCATTGGAGATGGATTGTGGATTTTGGCCTCATTCTTATGTGAGGCTC…
c100159.graph_c0	GAAAATTAAAAAAAAAAAAAACAAACTTAATCTTGCTCCAACCTTGTTCTCAGCAAAAATCTTGCTCCAACCTTGTTCTCAGCAAAAATGAATCTATGTTTGGTTTGTTTACATTGCCGATCAGTTAATCAGCTCTGGATTTTCTTTTCCGCCGTTCTCATAGAGCTCTAGTCTCGTCCATTTGGAGCATAGAGTTAAGAACAACAGACCAGCAGCCTGGCATGAGAGCCCACAGATCAATCCTATCCACAAGCCCTTAGCATATAGTTTTAACTTGAAGGCGAGGACTGCTGCAATGGGCATGCCAACGAGATAGAATGTAGCTAAGTTGATGTACATGGCTGTATGCTGCCAGCCACATCCTCTTGCCACTCCTGAAAGGACACCTTGTGCATTGTC…
c100160.graph_c0	GATATATTGTACAATGAGGTCCATCCAAGAAGGGAGACCTCGTCCACCTGACTTACCCGGGTAGTGATAACTGAAGAATCCGGCTAATAATAGATGGGCAAGAACATTGTTTCTATCGTCGGAAGAGAAGAAGCTACAGCAGCCAAGGCGTCCACTTTCTCATTGCAGTCCCTGGGGATGTGTTCGAGCTTCCAAGCTAAAAAGCTGCCCAAGCGTTGCTTAACCAGGGATACATACTTTGTCATTCGGGGGTCTCGCGACTCATACTCTGCATTTTCTTGCCCTACCACCAACTGAAAATCACTTTGAATCAGAAGCTTGTTAGCTGACATTGTAGCTGTCAATTCAATTCCGGCTAGGATGGCCTCATACTCTAATTTGTTGTTGGAGGCGCTGAAG…
c100165.graph_c0	ATTTTTTATTTTAAAAGCACTATTGACATCCAAAACTCGCTAAAATGAGAGAATCTATTTGCAGAGGTGAGGGAAGGTGAAGAGGGCATCAAATTTCTTTTCGATGGAAGAGGAAGAGGTTGTTAGGGCTTAAATGAGTTTTGGAGGGAAGAAGTGCCACGTAGGATTTTTTAACTCATTCATCAAGTCATTGGTGACTAGGAACCATTTGGATACGGGACCCCTGAAACGTGGGATTGTTCCTAGTTAAACCGTAGGTGTGACTAATTAAAGAAGACTGACCAAACTATGGATTATTCTGGATAATTATCCCTATTATTAAAGGCTCTTCTATTTTTTTTTCCTTCCAAATTGTCCAAAGTCTCCAAAATAAGCAAAAGAGGACTGCTTGCCACACCT…
c100194.graph_c2	CTTAACAGTAAACAAGGCATTAGGCAAAAACAGTTCTCATACTGATAATACTGTCATACTGATTTAACATGTTTGATATTATGCTTAGATCTTGACACAAATGGTGTTACACATGAATGGTATAAGAGAACACTCTTAAAGCATATGTTTGTAAAATATATTTGGCTTATAACGCCACAAACTTTATCAAATGAGCAGATCTAATATACAAATACAGAATTCAGTAAAGAACTGATGGAAAGCCATTACCATGCCTAATTATAGCAGCAGGAATTGTGCTGCTGGTTGATGCCACCTATTCGGTTTTTCTCTTCATTTCCTTCTGACATTCTTCCATTTCATTCACCCACAAGTCTGCAAACTCACAGTTTTTCCAATTCTCAAACCATGGTCCTCCTA…
c100197.graph_c0	AAACTTCCCCTTTAAAAGTACCTGCCAACCACTTGTTACTCGCCGGCCAAATCTGCAAAGACCGGTCACTTATCAATGCCGCCCACAAACTCCGACATCAAATCACTCAACGTAGCCATCATCGGCGCCGGCGCCGCCGGATTAGTCTCTGCCAGGGAGCTACGCCGAGAAGGCCACGAGGTGGTGGTGTTCGAGCGGCAAGCCCAATTGGGCGGCACATGGCTCTACGACCCCCGTGTAGAGGCGGACCCACTTGGGACAGACCCATCTCGACCCATAATTCACGCCAGCCTCTACGCCTCCCTCCGCACCAACCTTCCCAGAGAATCCATGGGGTTTCGCGCCTACCCTTTTCTCTCCACTGGCCAAACCCATAGGGATTCCAGAAGATTTCCTGGT…
c100203.graph_c0	AAAAAAAAAAAAAAAAAGAGTTTGTAAATGCTTGTTTTAAAAGGTTCACTTTAAGCGCCCTTTGGCTCAAGGTGCAACTACTCCCTAATTGTAACACCTCACTTGCCAAGACATGCGTTTCATTGAAAAGGTATGCTTTATAGACTTTACTTTTTTTATTAAAACGCTTTTATTCTTGAAAAATTTAGTTGTAAATTGAAATTTATATAATTTCGTTACTTTTTTATAAAATGTTTCTTTTAAATATTAAGAATTATAATTTTTTTTTATTAATTGAATTTGATTTTGACCCATATTTTATAAAATTAATATGCATCCGAAGTCACAATTTACTTTACTTAGGCTCATGCCTCATGTTGCATCTTGTGCCTATGCTGTAGAAGACTTTTGCGCTTAGGT…
c100213.graph_c0	AAGAGCTCAAATTGTTCGATACAATATCAATATGAAGGGAACGTTACATGAGTTTTCCCATAAGTACTCTTTCTAGATTCTACTACTTACTTTACTTATAAATAAAAAAATGAAAATTATAGTACTTACTACAATGATAAATGGATGTTCTTATTGTCTCAAATAAGAAATAACTAAAATAAGTTGCAACCAATTACTTGCATTTTCAACAAAAGACAGATAGAGATGGCAGATATGGCTCAACCATTAGGGTTGACCAGGAAGTTGTCTAATCTCTGGAACTAGTTAGTTTAAAAACAAGACAAGATTGAAGAGGACAGAGGGAGTTCTAATCCAAATGCAGACTAACTTACAAGGTACCCATACATAAAAATTTTCTCTTTTTTTTTTCTCTAAGAA…
c100215.graph_c2	TCCATCCTAGTAATCTTTCAGTTTGAGAAAAATTAGGAGATGTCATGTATATGGTGCCTATGCTACCAAAACCATACCAATCACATACTTCATCAAGATTTGCTCCTTAAATGAATCATTGGATAAATACCAGATTTATCCACAATCATTTCTTTTGTGTCTGTTAATCCGAACAATCTTCTCATGTTATTACCATGTAATTTCATAATTTTTCGATCTGGAGAAATAGATAATGTTCATTATCGAAGGGGATTGAGACTTATTGTGGTTAAAGGGCAAATGAAGAATGCTATAAAAAAGCCTTTCAAAAGTTATAGTAAGCCTGACAATTTAGCATCCATAATTATTTAAGTAGACACAAAATCTACTCCAGATTCAGTCAAAAGATTTATGTTCAAA…
c100225.graph_c0	AGTCTGCTGCACAAATACACGTTTTTCTCTCAGCAAAGTAATAATGTCATAATAGCTTTCAGCAATGGTCACTGCAGGGCAATAAATTAAATTACAGAGGGGATATAGACAAAAGGTAAAGATAACTATTACAGAGATTTCAAGATAATGAATCAATATTAATTTTTAAGTTTCATATACTATTTAGCAGTACAAGTATCATTTTAAAAGGCACAAGGCAGAAACCCTTGTACAATTTTTAAGTTCCATCCTTCTCTCATGCCCTCCTTTTCAGCCTACTTACAACTTTTAACCCCACAGAAACCCTCTAAGGTAACAAACCCCAATATGAAAAAAGCACCCCAACATCCAGCACATGAAATAGCCCAACCAAGATATTAAGATAATGTCCATTGTCCC…
c100231.graph_c3	TGCTGATCAAAAAAAAAAATTTTAATATTAGTATTTAGTCATATATTTAATAAATTATTAATTATTATTGGTGAATGTATATATATTAAAAGCTGGTTATCAATAAAATATTTATATTAAAAGCTAATTTATTAATGTATTAGTTACAAAAAAAATCTAATAAAGAAAATAAAAAATAATGAATAAGTAATAATTTTTTTAAAATAAAGTTAATTTTAATTAAGTAGATTAAACAGAGAGGTTCAGTTCCCCATAGTGACTACCACCACCTACCCTCTTTTAGTTTGTGATTTCCAATAAATCACCTGTAATTCTAAATTTCCTGATAAATGTGTTTTATGATGTATCCCGCCATTGTTCGCTTTGGTGATATTCGATACGTGAAATATTGGCGATGTT…
c100248.graph_c4	TTGGGTGGGTTTGGTTCTCTTTTCCACCTTAGTGGTGCTAAAATGTACCATAGCATAATTCTCCCAAATAAAAAATAAGTAATAAGTTTTAAATTAACAACTTAAAAACAATTTAACTTAAAGTCAACTTAAGTCATTAAGTAGTTAGAGTTTAAGTTTTACCAAGTACCAACTAAGTGACCTATCTAAAGGTATTCCTTTGTTCAAAAATAAAAGAGGAATTAGAAAACTTAATGAAAATAAAATAGAAAGTGAAAATGGAGAGTCCAATGGCTAAGTAGGAAAAGAAAAATATTTTAGTTTTTCCCATTCAACTAAAAATAACATACTGATATCAACCAATAAAACAAAAGTAAACTTGTTATCAACAATTTTAGTTACATAAGCTGATATTAATAG…
c100267.graph_c0	GAAGAATGTACAGAGATTCTGGTACTACCCTCTTCAACTCTCTCTATAGAGTTTGGAATGGACCTGGCAATAACCTTCATTTGATTTCGAAGAAACTCTGGATTATTATCATTATTTTTTGGTTTTCCCTCAGCTCAAGTAAGCCAAATGTTGGGATTAGGGTCGATTTGAGCGGAGGCTTTTGTATTTTTGGGTCTCAAAGTAACCGAATTGATTTTCTTTGGAATCAAATGGACTCCGTAGGACATTAATTTTAGCTCAATTCATTTAGCTCTGTCATCGCGGATGACTTGATGTTATCTCTGCTTTGTAGGTGAGTTGAAGTTTCCATTCCTTTTCTTGACAAACGGTGGCGGGATCCCGGAATCTATACGAGCCTCTGAATTAAGTGAACTTTTG…
c100269.graph_c0	TGCAATTCTTGGGCATAGTAAAGGTGTTCTAGTTACATATGTTAAAAAAAATAAAAATTTTAGCCATAAAAAACAAAAAAGAAAAAGACAATTCACATAATTTTATGTGAGTTCTTCCATAGAAGATCAATCTAATAGAGCATAGTACCTTGACTTGGATTCCAAGCCATGGGATTCAACACCGATCACTCTCTAGCCATTTCATTAATTCTTACTCATGCAATAATAATTGTTAGCATTAGACAGATGAAGGGGATAGTGATGAAGGGCTATAATAAAAAGAAGTAAGAGTTTAGCTCAATTGGCTGTGGTGCTGAATACTGCAATTGTGGTGATGATGCCTTGGTTTTTTTTTTTCTCTGTTTCACTCATCCACAATTTTGCTTTAGTGGGATCTGT…
c100272.graph_c0	AAGAGAAGAGACTATACAGCTATTGGAGTTGGGAGTTTGGAGGCCGCAGCTGTTTCTATTGATTAGATTATTGCAGTATTAATATCTACAAGTGAAAAACATAGATGGGGAAGAAAGTGCAATTCTTCATTCAAGTGGCCGCGGCGGCGGTGTTGGAGTGGAAACGCATTCAAGCTGTACTGGTACTGTTACTGCCTGCAAGCAATGTGATTGTGGTGGGGGTGGTGGCAAAGTGCTATTCAACGTGTCGTTGATAATGTCCATGAAGCAGCCGCCAACTTCGAAGCAACCAATGATGGAAGTGACGTCACCGCCGCCAATTATGTATAACATCAACGAATCCGAACCATACAGAGTCGATCAGAAAGCAATTAAGACGAACGAAGAGACACTACTACA…
c100280.graph_c1	CTGAGAAACAGAATGTTATCATCACTATGGATGATGACGATAACAAATGTATCAGCTGATATAAAAGTTCCATATAATAATATAAAAATCTGTTGCCACAAACGAACAACCCAAAGTATAATCTCAAAGATTTGATATTATTGATAACAACACAAAATTCAAAACTCATCCCTACCCATTACATCAAAAGCATCCTTAACCAGAAAATGGACAAAATACATATCCCCAGTCATTGATACACAACATCTAACATTGATTAGACCTTTCATACAACTTCATCTGCTTCCTCTCCAATCATTCTCTTCACCTCCTCTTCAAACCTTTCCATTACAGGAAGAGGCAAGCACACAGGGACAACAATCCCTTCCTCTCCTTTACTATTTCTAAACCGCATAAAGA…
c100282.graph_c0	CTTAACCATTATTGTATTCAGATGCTTATAGCAGACAGAGACCAAACGAAGCAGAGTGGAGTTACTGCCGGTTCGGACTTCGGAGAGACGCCGCCTTTTAACTGCCGGTTCCCATCTCATCACCAAAAGATCATAACTAATATGACAGCGGCAAAGATCCGTGGCAGAATGAATTAAAGTGTTGGGGCGAAATTACGGTGTATTATTAGGTGTTGTGTGGAAATGGGATCTGTGTTGGAGGGGGTGTTTCCGTACAGAGCGTTGGGGGAGGAGGCTTCTTCTCCTTCTTCTTCGAATCCAACGGACGCCGTGATTTTTGTTGCGATTTGTTTGGTTTTGGGCATAGCATGTAGGCAACTACTTCAGGGAACCAAGGTCCCTTACACTGTCGCCTTGCTC…
c100285.graph_c0	TTTTTTTTGAATCACCAAATGAAAAGTTTGTTTATTAAATCCAATTAAATATGACATTGCCCACCATGAAAAGCAGTGGAATACAAAGAATGACTTCCAAAAGAGGAGTTTCTGTACACTTAAGAGCAGGGGAAAAAGAAAGAAAAAAAGAAAAGAATTACACGGAAGTGAAAACTGCATGACCAGGAAAAAATATGCAGCTGACTTCCTTCTAAGTCCATCGTTTAGAAGACGGCTTGGTAAAAGTAGAGCTTACACTTCTTCTCATACCTGAAAAGAGTGGTTACAGAGAAAGATAAGGGATTAAAAATAATATTATAAGCAAATGGCAATTAATCTGGAAAACTCGAACATTTTACATACCTGCTGATGCCTTTGGAGAATCCTTAAGTGGAGGAG…
c100292.graph_c1	TAGGATTTGGGTTTAATATGAATAACATGCTTCTTAACACTAATTAAAAAATGTGTAAGTTTCTAACTAACTTCAATCATATTTAATATTCCTTGATCAAACCAAATATGAGGAAATTGTTTTTCTTGATATATGTTTTTCTTTAATTTCTTAGTACTTTATGGGAATCTAACATGGCCTAAGAGCTCGTAGATTAGCAAATGGATCATACAAACAAATAATGGAGCAAGGATATGAAAGTTATGTGAGTTTAGTAAGCACGGATTGTTTTCCTACAATCTGTTGTCTTTTCCCAAGTGATAAAAAAAAATGATTTGCTTCTGTTGATATTGTTGTTAAGATTTATTTATTTATTTGTTTTATCAGATATTGTCAAAATAATTCGCATAAAAGCTGGAA…
c100296.graph_c0	TCTGTTCTCTTTGGAACCACTTACCTTCTTTCTTACTTGTCTCCTTGTAATTCCATTTCCTTTCTTTCCTCCACCTCTTCAAGAAACCAATGGAGAATGGAGGACATGCAACAATACCTCTTCTTGACGAAGAAAGAGCTGAAGACTTCTCCAACGGGGAAAACAGTAATATTAATGGTGGTTGCATCACTCACAGCGAATCTTCCTCCATCACAATTGTTCTCATCTTCAGCGTAGCTGTCGTCTTCTGTGGTTCCTTCACCTTCGGATGCATATTCAAATTATTGGTAATCCCTCCTTAGAACTATGATTTGGTCCCGAAGAAAGAAAGAGTTCCGCATTCCTAATGTCGACACGTGTTAGTAGAAGCTTGGATATTCATCACCTGCGGAGTCTGGA…
c100301.graph_c0	TCGAAATGTTCAAAGCTCGGCTCGACTCGGCTTGTTTCCAGCCCTAGCTCTGCCCCTATTGGGACGAGTATGGTTAGATGATAAACGAGATGGGACGGATTTGGGGAAATGTTGAAAATTTTGATGAAACCCACCCTGCTCTACCTCAGTATTCTTATCAAATTAAAAGTTAAACTTAAAAGATTTTGTAATACTTGAATAAATCCCAACATAAATAGTGAGATTTTCTCACAATGGCCCTAGATTTAAGTCCCACCCCAAGACACCTCTTCTTCTCCTTCCTCTCCTCCACAATCTCAATTTCCTTACAGTTGCCCTAGATATGAGTCCGACCCCACCCCACATCTTCTTTAATGTCTTTTCATCATCTCCAGTTGTTGTTGCACTTCTTCTCGACCT…
c100301.graph_c1	TCTTTCTTTCCAAATAGCCCAAAAGATGATTAAAGGAGCTGCCCTCCACAAAGCTTTGGCTTTTTTCTTAACTAGAAAGCGCATCCACCTGAGAATGAGTCTTTGACCAAAAGGGGGGCTTCCCCAACTTGCACCAAAGACGGAAAGAATAGATCAGTCCACTGACCCCAAATTGGAAAGCAGTGGATCAAAATATGCTCCAGCTTTTCTTCCTTCCTCCCGCATAAAGGATACTTACTTGCTAAAAAGAAAACATTATTCTTCAACTGACAAGAGATAAGGACTTTTCCCCACCAAGCACCCCAAGCAAAAAGAAAACCAATTTTAGAAGGGACATGAGGGTTCCAAAGGATTTTTGAGGGGACAAAAAAACAGATGATGCACCTTCCAAGATATTGA…
c100305.graph_c0	CCCTACGATTCTGTTGTGCAGCTGGAGAAATGGGAGATGAGAGAGAACGGTTGTTGAGGAAGAACAAGTTCCAACGGAGCATCTCATACGCGCAAGACGAGCTTCAGAGCTTCCGATCGTGGCTCCGATGGATGTGCGTCGAGCAATCCACGGTTTCCACGGCCTGTCTCTCCTGGTCCGTCTTCATCCTCCTCGCCATCGCCGTCCCTGTGATGTCTCATTTCTTGCTCGCCTGTTCCTCCTGCGATGCCAAGCATCGCCGCCCCTACGATTCTGTTGTGCAGCTCTCCCTCAGCTCCGTCGCAGTACTCTCCTTCCTCTGCCTTTCCCGGTGCATTAGGGATTATGGCCTCAGGAGGTTTCTCTTCTTTGATAAGCTACGGGATGAAAGCGAGACGG…
c100307.graph_c0	ATCCTCAAATCCACTTACACCACATATGTAGCAAACTATCTCCTGCATAGAGTAAAAAGAACAAATAATCAATGCCAGAAATAGTTACCAGTTCTTAGAAACAGTTACTCATGCTTCATGAACTATATTTTTGCTTACAACTTCAGGCACCCACTAAACATTGTTCACTTGGTTAAGAGAGCTTCACAGGCCTTGGAGGAACCATGCATGCACTGGAGAGGGGTGATGGAATTGATGCAAATCCAATTTTGGTGATAAACTTTAAGCAAGAAGCTTTGTTGTGACCTTTAAGCTTGCACGCATTGCATGTTACAGGTTGCCCTTTCTTTGACACCTTTGTTCCATGATGTTGTTGTCTTGGCCCATTCACCTCTATTCCTTCTTCTAAGTCCTCCCTAG…
c100308.graph_c1	GCTGGTAAATCTTTCCAGCGTATTTAAACTTCAGTCCCAGGGGCAGCAGTGGCTTGGCGCACCCCTTGCACATATAATGGTTCCACAATGAGTTCCAAATCAGCAGTAAGGGAGGGTGGGAGGGAAGGGCAAACTGGATGAGATCCGACAGCTTTCTTCAATTGAGATACATAGAAGACACTGGATTCTGGCAGTAGTTGGGAGATTGAGAACATAAGCAACCTGTCCAAATTTTTTTTCAATTGGAAATGGGCCATAATACCATGGAGCAAGCTTCTCATTCCTTTTACGTCTTAAGGTGGTTTGCTTATATGGTTGGAGCTTGAGATAAACATGCTTGCCCACCGCAAACAAGACTGCTCGTCTCTTTTTATTAGCATACTGCTGCATTTTTTGTTG…
c100308.graph_c2	GCTTTGTTTTCGATGCGATGAAAATTTTAGGCTGAGCCATCGGTGTTGAAACAAGGAGCTACAAATATTGTGGATGGAAGATACGGATCAAGAAGATCTAGGGAAGGACATGCCGAAAGGGGTAGACCAAATAAAGACGGGTGGGAAAATGGATGCTGTGGAACTATCTCTTTCCTCTCTAGTCGGATTAACAACCCCTTATTCAATGAAAATTAGGGGACGTGTCAACAACAAAGCCATCATAGTTCTCATTAATTGTGGAGCTTCCTACATTTTCATATCTTCTTCTCTGATTTATGAAATGGGTTTGACGTTGACACCCACCAGAGGGTTTGGGGTAACCCTGGGGACAAGAAAGCAGATTCGATTTATAGGGGTTTGCAGACAGCTTTGCCTACA…
c100309.graph_c1	AAAAAATAAAAAAATAAAAGCATCTTCTTTTCTTTAGTGGGTCGGCAGTTGTCATTTTCCCTCAAGCCATTTGCAAGTGTCCGTACAAAAGTACAAAGCATTGTGCTTATCAGTCCTTTAAAAAAAGGACAATTTTTATTTTCTTTTTTTTTTTTTAATGTTGAGTTTTCAAAATCATAACACGTTTTACTATTGTAAAATGGATAACTATTGTAAAATGGATAACTTTTTGTTAGAAAATGATTGTTGGGAGTCATTTACACTAGGGAGAATTATGAAATAATAGTCAACACGGTGCTTTCTACCTTGTCCCTAATCCGGGGAACTCACTCCTCTGTCTCACATCCTTATTCTGTCTTCCTTTTCGGAAGTGTCTAATGTATATGTTTGGACCTTGAA…
c100310.graph_c0	CTCCCTTTTGATTTGGCAGTTTTTCTTAAATTAGTACAAGGTTGCGACTGTTGGTACTATGGGTGAAACCCCAAAGGCTGCGACTGTTGAACATTCGCTGCTTGTTGTTTCTGCCGAGCAAATACCATAGCACCAGCATAATCATGAGTCTGTTGATCCATTGACTTTACTGTCGAGTGCTAGACGAAGATGCCGCAACCTTTCCAAAACCTTCAACATACGTTGATGTTGTTGAAACCCCAATGATTGAAGATGTTCATAGTCAGCTTTTGAAGACTGGTAATTCCACCAAAAAGCATCAGGTATATCAATTACCATTCTTATTGGACCTGAAGCTCTACAGAGAACGATGTTGGAGTCGGGTGGAGAAGATATGAATTATTTAGGATTCAATTGTTT…
c100322.graph_c0	GGGTGTTCCTGCACACCACCGCCACCACGCTTTCTCTCTCCTCTCTCCGGTAGTCGACGTGTTCCGGCCGTTCGCCTTCGCTTCGTTACGAACGCAGGTTTTTCTTTTAATTTTAATTTTTTCGTCACTTGCAGCGTCGATCTTTTTGGCTTCGTTTTTTTCAAAAAACAATGTGAATGCGTGGTTGTTTATGACTGTCTTATTTCAAATCGCTTTCTGTGATTGCGTAATGGTTTGTTGTTCGGATTGATATAAAAGCCATGAGATCGAATCTTAAACGAAGCTCTAACAGAACTCTTTTGTCTTCTTATTCTCTTTGCCGACTTCGAATCTCTTTTATATACTTAGAATCTGATTACCAACGATTAATCTCCATCCATCTTAGCGAGTGAAGGCTCT…
c100325.graph_c0	TGCTTCAAGGGAACGAGTCGATCAGAAACAGATAAATCCTGTCGACCAGATTAAGAAGCAACACCAAAACCTCTGGTTTGAAAAAAAAAAAAAAAACATTAATATATAATTCAGCATATAACACAAGCGTTGGGATTTTCCTCAATGCTCTGGACATAGTAAAACTTGGTGTGATGAGGATTGTATGCTTTGTAAGCTTCCACAAGCTCTTTTATCTGCTTGTCTGTATCTTGCTTCTTCTTGTCATCATCCTTCTTTTCATCTTTCTTCCCTTCATCTTTCTTTCCTTCGTCCTTCTTCTCTTCCTTTGCTGGGCCAACAGTTAGGATCTCTGTGTGCCACCCTTTTCTTAATTTTCCCACTATGTCTACTGGGTCTACATCTCCCACCACTGTTAAT…
c100326.graph_c1	TATTCCAACTGACATGCAATAGTCAGCAAAGGTTTCGGAGGTATACTCACCGACATTGTCAAGTCTAATGGCCTTAATTTGATAATCAGGAAACTGGACTCTTCAGAAGAATTTTTCTGAGAGTGCATTTGAGATTATTTTCAAAACTTATACTTAGAAAATTTTTGAAATAGTCGAGTGACATTAGAAATTTTTTTTAGAGAATGCAGTCAGGATCTTTTTTCTAAAATCTGCACTCAGGAAAAGTTTTGAATAACATCAGAGAAATTTCAACCCTTGGCATCAAGGAAAGTCAATAAATTTTACCTAAGATGTTCTCATTCAAGAAGAAAATCGATATCAAGAACCATATTGTCAAGAAAGTTAACGGATTACATATCAGTAGCAATGCTAAGGAAA…
c100328.graph_c2	CTTTTTTTTTTTTTCTTTTTTTTCTATCATGTTAAGAGCTTAGGGATTTGGGCTTCTAGTATCTGTCTGAGGAAGGAGACCAATTATTAGGTTACTGTAATTTGTTGGTAGCTGGGCTTTTGGCACATTGGGGAAATTACACAAGGAAAGCCTGTTTTCTGTTTCTCAAGGGATTTGCTTTTAGTCATTCCTCCATTTTGCTGTCTTTCCAAGGTTGTGCTTTGTTATTTATTTGTATCCTTTTTCTCTTTTTTTTTTCCACTAAATAATAATTTGTTTAATTTATTAATTTCCATATATGCTACGCTTTTTATTATTGTTTGTGAAAAAAA
c100365.graph_c0	GAAGCTGCTCAATCTCCTATATGGAGTGAAGCCATGGCCACTGAACTTGAAGCATTGGAAAATACTAAGACATGGTCCATTGTTTCTCTACCACCTGGAAAACACACAATGGGCTGCAAATGGATATACAAGGTAAAATTCAAAGCTGGTGGAACTGTTAGAGCGACATAAAGCGTGCCTAGTTGCCAAAGGCTGTACTTGTTACTAGGAAGCTCTTAATTACTATCTATTGCTGCAGTAAATCGCTGGTTGCTCTGCCAAATGGATGTCACCAATGCATTCTTACATGGTAAACCTTTCTGAAGAAGTGTATATGACCTTACCACAAGGATATCGTCCAAAGCAGGGGGAGGTTTGGCCTGTTAATGTTGCATGTAAGTTGCAAACGTCTTTCTACGG…
c100374.graph_c1	GTGATGACAAGAAAACTAAATATTAACAAACAAATGTTTAGACAAATTTTTCACATCATCATCATCCTCAACAAATGTTGCACATCTCTTGTATGGTGAAGGTAAAGAAGATGAATCTACCAATAAAATAAAAATAGTTAACGCAAAAAATAAATTAGAAAAAATAACAAATATGAAACATAAATAAATAAAATTTTCATACCGTGCATTTCAGCCCACAACCAATCTTGAGCACACATTATTGCCTCCAAAGTCTTTGGATGAAGTCCAATTCTATGTGGACTAATAAATTTACCACTAGTACTGAATGTAGACTTCGATGCTAGTGTAGATATTGGAATGGCTAAAATATTTATTGCTATTGTTTGCAAAATTAGATATTTGCTTGAATTTATTTTC…
c100381.graph_c1	ATTTATGACCTAGCTCACCAAAACAGGGATCTGACTGGGACATTTAGAGACCATGGATATAGCTGTTCAGATTGTCAATTGGACATGGAATGCAAATTGAAGCTTTGCTTAGAGGGCAATGAATTCTATGAATTGCCCACTATCGAGTGTCCCTTAGCACTTGATAGCTTATGTTTGCGAAACTGCGAAAACCTTAAGAGTCTCCCAAGTGACATTTGTAAGTTGAAATCCCTTACAAGCCTCTTTTGCTCTGGCTGTTCAGAACTAAAGAGCTTTCCAGAAATCATGTAGAATATGGATAAGTTAAGAAAGCTTTATTTAAACCAAACAGCTATACAAGAGCTACCATCCTCAATTGATCATCTACAAGGGCTTCAATATCTGAGTGTGGAAAGTTGT…
c100381.graph_c2	TGGAAAATGGAGCAGATTGTGGGATACTGAAGATGTATATCGAGTGGTAACCAAAAATATGGGAACAGAAGCAGTTGAAGGAATAATTCTAGGCATATCTGCATCAGATCAGATAAAGTTCAGTGCAGAAGCTTTTAAAATGATGAATAGACTCAGATTGCTCATAGTCCATCAACATGCAATATACAATTCTATGGTAGAACATCATTTTGTGGGGAATCAAGTGCAACTCTATAAGATTCACCTTCCTGCAGACTTTCAAATTCCTTCTTATGAGTTAATATTTCTCCATTGGGATGGATACTCCTTGGAATCTTTGCCATCAAATTTTCAAGCAGATAATCTTGTTGAACTTCGCTTAAGGTGTAGCAACATAAAACAACTTTGCAAAGGAGATAT…
c100384.graph_c0	GGTAACACCAATAGCTTCCCTTACCTGTGGCACAAAAAAACTCACATTAAAATACAAAGGAACAATCTGCAAATTGAGGGGAAGCCAGTGTTACGATTTTAATTTGCTATCAATATTTGTGAATAGTGATTTTCCTCTTCTTTACTAGACTGATAGCAAACCCATCAGAGATTCCAAAAAAAAAAGGAAATAAAAAATGACACATTGAAAAAGTGAAGATAAAATTGTGAAAACTTCAAATTTGTCCCCATTTTTTATAGACAAATGCCAACATAACCTTCAATGTTAACAACCAAACTTCATAAATTCCATATTACAACAAAGAAACCACCATCCCACCACCACAAAAATAGCAAAAAGATAATGCTAAATATAAAACAATTTCATCTATTTGTGACC…
c100391.graph_c0	CAATATATTTTGCTCTTTATTGATCAAAACAAAAAAAGAAAAGAATGGGTGATGGATTTTCTTCTTTTCATCAAGCTAAAACACTTTCCATTCTTTCAAGTGCTGGGCTATACATGATGTTTTCTAGCATATCCTGGTGCGCTAGGCAACTAATGAAATTTTCTTCTTTTTAATTCTAACAAGGTACTTGTGACCCAAAACACAGCCAGAACCCTACTAGGTGCATAGTGCTTTGGACAATAGTGACTCCTAAACTTGTAAAGTATTTGGTAAGAAACAATGGAACTTGCAGGTTATCATATAGCTCTATCTTATTAACAATATTTAGACTTTGTTTAGTGGCTCATACCCGAATTTTCATCAGCAAAGTTTAAAACCAATTTTAAATTTGATACGCCT…
c100409.graph_c0	GACCAAAACCTCTGTGCACTTCTACAATCACAGAAAAACTTGTCACAGCATAAAAACTAATAGCATGTCAAAGCTTAGTATTCGTTTGTAGCTAAATAAGAAACAGTTCTATTGCCAATTGCCAATACATGAAATAATTAAAAAGTTAAGCAATGAAAGAGGAAAAGAGTATAATTTGGTATTCATTTTAAAAAAAAAAAAACCATGAAAGGACTGAACCTACCCAACTAGGCACTTCTGTACATCCATATATATTTTACAAATTATAAACACAAAGTTATTTTTATATACAGAGCATAAGATTAGCCAGTCCACTTCACCCTCTTGACCTACTTCAAAACAGATGTTATCAGATATAAGTTAAAGCCAAAAAACTTTAACAGAAATGTATTTCTAGGT…
c100411.graph_c0	GAAAATTTTGACATTTTCCAATTCTGACAAGAGGCTGGAAAGAAAAAGAGAACATGTGAGATCCTTGATTATCTGCCTTAATTTTCATTAGCTTTCATCCAAATGGATTTTTGCCTGAACAAGGAGATTATCCAGGCTGGTCGGCTGATCAATAGGAGAACACGGAATATCTTCGATTTGCAGTGGGAAGCAATGACTACAGAGCTAATGACGTGTTACAATGGATCCATGCCATACGGAAAGTAGACGGGTTGCTACCAGTCCAATTCTTGCGCCCGCCCTGAGAAATCCGTTTTCTTTAACTCCTGCAACTAACTTTCCAGTTTCCACCTTTCGGTCCTTGAAATCAATTACAATATTAGATGCACATTCAGTCATCCTCATTTCTTCATCTTCTCT…
c100430.graph_c0	GATATGTTAGTAACTTTTGTTATTCTAGCTTGACATGTCTAGCGTGCTAATATTTATTTGAACATCCATGTACACGATATCATTTGTGGCAATAATTTTATGTTATGTTATGTTCTTGATGATCTCTGTAAACTTCATAAAAATGCCCCTTCTTTATTTTGCCATTTACACATGCTAAATTATTGCACTAGTGACAACTAAATGTTTTTATGTGTTGTGAATTGGTTCAGCTCTAGTTAGGGCATGGTTTCTTTTTTATCTTTTGGCTTCATTTTATACATTGTATATTTGATAATACAATCTTAACTTACCTATCAAAAAAATTGAAAATGAGTGGACAATGGCTTTGCAAAGGAACCAAGATTGCTTAGGTAACTTCTTGGATGAATTAGTAGAAGC…
c100436.graph_c0	TTTTGAATTATCAATCTTGAGGCAGATAAAATTGGATTTCAACTAAAGATGTCGATACAGCCGTTTGTTATTCCTAAAGCAGAAAAATGGCACCATATGATTGGCATAAGACAGCTCCTTATTCAATGCACAACAAAATATGGTACAGTCATGTAACATTGAGGGGTTGAGGGTGATGTGAAATAGAAATGTGAAGTGTTTTCCAAAAATTAAGGGATTAATTTCCCCAAATAAGTGAAGAGCAGGAAAAAGCATTACTTTATTTAAATTCCTTCTTAAGATCCAGACATGTAAGTGTACCGCGTCTGAGCCCCAGTTAAGAGCTCCATTAGCTTTTCTGCAACAAACCCAATTACAGGAACAGGTTCCAACACTATCTGTGCACTTTCAAGTCTTCTC…
c100437.graph_c0	ACAGCCCTCACATGCGGGAGATCTCAAACCCACTCCACTAAGAAAAAACCAGAGGCAATGGCGCAAGGGCATTATCGTCTTTCTCTTCTCCTGGCTTCGATCCTTCTCGTCTCCGTAGCCGCCGGTGCTCTTGTCGGCGGCTATGAGCCGATCGCCGACGTGAACAGCCCTCACGTGCGGGAGATCGGGAAGTTCGCGGTGGAGGCGCACAACAAGCTGGCGACGACGAAGTTGAAGTTCCAGAAAGTGATCAAGGGCGAGTCTCAGGTCGTCGCCGGCACAAACTACCGGCTGACGTTGAAGGCGCAGACCGGCGGAGTCTCGAAGAAGTACCAGGCGGTTGTGTGGGAGAAGCTGGATGATACTAAGCAGCTCACTTCCTTTCAACCCCTCTAAAAG…
c100440.graph_c2	AAAAAAAAGAATATATATATATATGTTATTTCTCCAAGTATAGGGTAAGGGCGCGGCTAGTCAAAGAAACGAAGATTCATGCAATAGGATTTGTGGTGGAAGAACTAATAAATATGGTGAGTTAGTTAGGCGAAATTGGAAGAGAGTTTAAAAGGAGAGGAGAAGACATTTTTGACTGGCATCTATTTGAACTTGTGCCTCTATGTATATCCAGTCTTAGCCGGCGTTGCCACCGCATTTTTTGTTTCTCTCATTTACATGTTCTGTTTTCTCCTAACTCACTCTCATCCAGAGAATTTGTAGTTGCTCTAAATAATTTTAGACTTGCTGCTATCTTGACCTGTGGCAGAACAAATTAAGGGTAGGAAGGCTGGCTGTATGGCTGACACTACAAGCATG…
c100445.graph_c0	AGAACTTGCATCACAAAGGTTCAGAAAAATGAAAGCTTTGAGTAAAATATATTTAATTTTTGGATGAAGTCTTCAAGTGGCATTGGTTATGTTCCTTGTAGTTAAAATCATTTTCTATTCCTGTTTCTTCTTTGTTTTCTTTTTTTTTTATTTGTTGGGGGTGTAGAGATTTCAGAAATTTTTTTTGAGGGGTGATTGAGCCATTATATCAATAGTGCTTAATGAATATTCTTTACAATCTTATTTGAAAGACAAGAGTACTCTCCACAGGTATGCCCTCATAACTCTTCTTCTTTAGGGTGTGATTAATTTCTTCTTGTGGATTCTTGTGAGCTATTTTCCCTTTCCTAATTGACATATAATTTATTGGTTTGTGCAATTATTTTATGATTGAAATTT…
c100447.graph_c1	TATGCTCCAACTTGAGGGAGAGTGTTGAGAAGCATAGGATATTCTTAGAATATCCTCTGATTTATTCCCTTCTTTTCTTGTATAATATTTTTCCTTCCTTTTTTGTACATGATTTGTTTCCTTTTTATGTCTTCCTGATGTATATGTTTTGTCATGTCTTCAATTCAGACAACTCATCTAGTAGTTGAATCTCCTTCCGGCCACTCCACCTTCATCGCAAAAAGCATCAGAATTCTTCGCCACCATCAGATCACCGTCGGCATACTTTTCCGGCAACAACCCCTGCCGGCAAGATACATCCACACGTCGACTCACCAACGCCTGATCTATCCAACAAAGGCAAGAACTCCGGAAACCGAGCTCCCATGCGCAATCACACGCGTGTCCTTCTCCGGTAGC…
c100458.graph_c0	TATGGATATACAGGTTGTGCAGTTAATTAAACATTAAATAGTCTAAAAAATTTAATTGAAATGAAGAATTTTTATAAAGAGGGTTGAGAAATGAATGATTTCATTAGAATAAATGAATAAACGATTTAGAAGAAGAAACAAATTTCATGACACAATGAAAAATTATACCTGTTTTCCAATGATTGAGAAGTTCGGATGGCTCAATTTTGGCGCTTCCAACCCAAACGATGAGAGTTGAGAAGTCGAAGATTCAATTCTGTATCTGTTTCTTTGTTCGAAGTTTTTAATTTTCCTACTGAGAAGGATTCTTTTTATTCAATTCATCCAAAAGAGAAAAATAGGAAGGAATTTGTTATCCTCAAGCCTCGTGGCCTATCGTTATCCTACGCACCCCTCACC…
c100464.graph_c0	AGATGAGCCTTCTCCCTGTGCACCTGTGATGATCATCACATGAAATATTTAAGAATCATGGTAATCCATATCAATCTCTTTTCTTTTCTTTCTTTCTCAACTTTCTTTCTTTTTGCACATTAAAGATACAGAAGCCCTTCATAATCTTTTAATGTAGCATTTAGAATTTCAATCATGGTTTGCAAACTAAACCCAAATGGACAAATAGATCATTACTGAATAACCTTTAGTTGACTGCCATCACAATCCCAAATATAATTCTGTACAGTATGTTTTCTGAGGTGTGTGAACGACACAAAGGATGAAAAATTAAAAAGAGACAATAATTCAATACCTAGCATGCTCATAGATTATAACGAAAATGGATAAACAAAAATAAATCCAAGTGCAATCACAACA…
c100468.graph_c0	AAAGAACAAGATTTTATAAACCAGCTTTGGGCAGATTTACCAGAAATCTCATACGTTAGCGATGACGCCAACTTCTGAGAAAATCTAGACGAAGAGAGTTATCACAATGTGGAGAATGCAATGGAAGGATAAAGATGAAATCAATCCACAACAGTGTTCAACTCTGCAAAAACTGAAAAGCAGCCCTCAGCAGTCTTAGTCAGCAAAACCAGTGTCAGACTTATCTCAACATTAAACAAAAGCCAAAAGAAACGTGTACATCTATCCAAACTATGGACACTTGTCCTATTAGTCATCCATTTTACATAAATGAGTCATCTTTTATTGTACTTTTTAACTTTTGTACTTAAGAGACACTTGTCTTAAAAGTACTTTTTCTTTTAAATTTGTACAAGCCAC…
c100475.graph_c1	GGAAATTAAAAAAAAAAAAACACTAAATTAAGAAATTCTTCATTTTGAACAAATAAGAATGCAAACATATTCATTTTGTGTACTTCTCAATTGTTAAAATGCTTCAATTTTCAAAAACACAATCACCAACATTTTCATATTTTCTGAAGTGGATCCATTTTGGGAAAAAGAAAATCAAACAACATTAAAAAGGAAGAGAAAATATGTTTTCTATACTGTTATGTATGAAATTTGTATCCTTGTCATTTCCTATTTCTGGGAAGAGAAAACAGATTCCATTTTTCTAGTATTCAATCAGAGGATCCAAGTGATGTTACATGACAAACTACACAGTTTGGAGAACCAATGTTACTTAAGTATGAGAAACTGAAACAAACAAAGCCAATTATATCAGAAAGT…
c100476.graph_c0	TCCCCCCAATCAAGAAGTTTAACTATGCAAGAGGAAAGAGAGGAAAAATGTAAACATAAATATGAAATGGTGGTTCTGCATTTGAGATGTAAATTTGCATAAATTGGAAGAGTAAGAATTCCTCGCCTGATAGCTAACGCAACCACACATCACAGAAGATATTAATCCCAAATCAAATAACATCACATGAAGACGACATAAATAAACAAATAAAAGATAAATAAACAACTAAAACAATAAAACAGAAAATTGTATCTTTTACGTGGTGAGACTGTTGTTGAAACTGTGTAATGATCTTCAAGCATCCGATATACCAGAATTGAAATTGAATACTCATACATTGCCATCAGGTCAATGAAGAGAAAACTGTTGAACAAGAAGCTTTTGCACTAATAGCTC…
c100482.graph_c0	AAAAGCACCTGAAAGTCTTTTAGTATTGTTCATTTCTGTTTCCAGAGTCCACGTCTACAAAAATGGTTCTCCCTTTAGCAATAACCAAATATAAATTGCTGAGAAGACTATGAATTCTTGTTCGGAAGGGGATTCCTCAGACGCCATCTCTGTGAGTTGCTTTATCCTTTACTTCTCATACTATTCTCTTTTGCTTTTGTGCTGATTTCTGAGGTCGTTCAAATTCCTGCTCTATCATTCTTCATCAGGTCGCTTTAGCTTTTGCTTTTTTATTTTATTGTTTGTTTTTTTGTATTTTTGGTTTCTGCTTTGAAGAAAATGAAGCAGCATGGCGAACTTCAATGTAATATGCATTGGTTTTATTATTTAGCTCTTCATCATTGTGACCTACCGGGAATC…
c100499.graph_c0	CCCCGCCTTCTCCCTCTCTCTCTTTTCCCCTGATTTTAAGTAATATTGTAGGATGATTTGATTAATAGTGATTAGATTAAATGAACTTTTTGAAAACCCTATTCACATATATAATCTTTAATTTATTTTTATCTTATTTTAACAAAAATCATCTTCTTGAAAAATAACCCCTTTTGTAAATAAATGAGATGGAAAATGATTTTTTTTTAAAAAATCTAAAATAGGTTATTTTTTAAGAAAAAACTTGTGAGTTAGAGTTACAAATTCAAGAGTATTTGATGTCTTTTCACAAAAAAAATCTAATAAAAATTGGGTGCAGGATTGTAAAATGGGTGAATGAAATTTCACTCTCTTCAACTTATAAATAATTAAACCACACTGAACAGACTTGTCAAAATT…
c100514.graph_c0	TAGAATGAAAGAAATGAAATTATCCCTTTTTTTTTTCAAATCCTATGCCAGAAAGAATTATCTAAAAATCAATTTGTGCATTTATCAGTCACGAAATTCAGTTTTCCAATACGGCCTTCACAGATAAATCATGCCCATGAAGAACACCAAAAACAGGATCATGAATCCCAAAATGTAAATGGACCAAATCTCACCAACCAATCATGCTAATGATATATTAAAGTTGTTTCATATAACATGAAAAATCAAATGATTCAACCTAAGTACTAAGCATATGTAGAAGATTAATGTCATAAGAAATATTTAGAATTAGAGTATTGGGAAGGAAAATGTTTTACTGATGTCCGAAACTGATGCTCTTAGAACATGGCTGGGATGTAAAGTACGGGTAAAATCCAG…
c100527.graph_c0	TGAAACTACAGTTTCATCGGATCTTATATTACGCATCAACGTCAATCACTCGGGCAAATCTCTTTTCCTGTTCATTTTACATCTATTTTTTGAATTTTTTTTAATGACCAAATTGTTTGTTTGTGGAATCCTTCTATATTTTGTGATTTGATTTTTGTCAGTGCGATGGAGATGAAATTATGTGCTTTTGCAGATGATATCTGTAAATGTTGAATTTATAAAGAAAAATCTGTTTGAAATAGAAGCTAGGGCCAAAAGGCTCTGTTTGTTTGCGTGCGTGGGGTGGTCAGACTGTGCGAGACCAGAGTTCCTGCCTATATATTTGTCATTTTCTTTGCTTTTCCCACGGACATGGAGTCTTCTACTTTTTCCAGAAGATTTTGGAAGCTTTACCCTATT…
c100528.graph_c0	GGGGTGTCAAAACTCAAAAGAAAACATAACCTTATAGAAAGTGAATGGAAATTAAGCTCAGCACACGAGTACAAACAGTTTGACTGTCAAGGCTAAAAATTGTAGTTGTCTGTCTGATAATATAATTATCAACAGATTAACATCAGCAAAAGAGAGTACAAGGAGTTTTACTGTCAAGGCTAAACACTGTAGTTATCTGATAATAATACAATTAGCAACAAATTAACATCGGCAGATGAGTGAGTATACAAGGAGTTTTGACTGTCAAGGCTAAACGCTGTGGTTATCTGATAAAAATACACAATTAGTAAGAATAAAAGAAATGCAATACATCATAAAAAAACCCCTCAGCAAAAAACTCGTACTATTTCTCTTCATCTTCAGAATCCGACTTTGCAA…
c100538.graph_c1	GCCCACTATTATTTATTTCCAGAAAAAATGAAACAAAATGCAGTCAGTCATCAGGAGAAAAAATGTAGCATAAAGTGATGCCACTCTAAGTAATGGAACATATAGACAGAAATCAATTTTAAAAAGTAAAACACTAAGTTCCCAGTTCCAACTGGTCCAAACATGGTCCAGCACCCAGAAAAAAGTACTAGTCAGAGAATCCAAGTAGTCCCATCCAGGTATATTTCCATAACATTGAGCACATGAATGTTAGCTATGAAGGGAAGAATTGGTGCTCAATGTGGAAGCCAACACTCCAAAGTTCCGATTTCGCTAGTCCAAATCCTGCAAGCACATCCATTCTTCAGCTCAAGGTCACTAAGTGCAAGTTCCTGGACCACATCTGATGTTACTTATATT…
c100542.graph_c0	TAAATGTGTATTTATAAGCTCCAATCATTGGGCCCGGGATTCAAGGTGCATTTTTTGGGTTTTGATTTTTAGGCCTAAGATGTTTTGTATTGCAAGACGGCGGGCGTGCTTTCGATACAGCAACATGTCTTCTTATTGTATTGCAGTAGCAGCAGCGTATTGTAATACCCTTATCATAAGTGTGCACGTCAAATCCTTGCAGGTTGTATCGCTACTTGAAGCGATCGTATCACAACCTGAAGCGATCGTATCGCAGGATTGTATCGTGTCTTGGCTTTGGAACTGTATTGCAGAAGAATGTCTTCAGGTGTGAACATTGTCTTGTGAGTAGTTTGTATCGCAACCTGGAGCAATCGTACTACAGGGTTGTTCATGTATTGGCTGTGGAACTGTATTGCA…
c100544.graph_c1	TATTTTAATTTAATCAAGTCCTTCTAAGAGGGTTGTCCTCCATAGCCAGCCTCCAATTCCACTTGCCAAGAAGGGGCTTGTTTAGATTCAACAGACCTTAGATGCCAAGCCCTCCTCCCTTTTTGTTGGTACGCACAGTTTCCCAATTCACTAAGTGGATTTTTTTTGTCCAAGTTACCACCACCCCACAAGAAGTCCTGCTAGATTTTCTCCAATCCAAACTTCACCCCCTTTGGGATTCTGAACAAAGACATAGTGTAGATGGGCAGGTTAGAGAGTATGCTCTTGATTAGAGTCAATCTTCAACCTTTTGAGATATAATGAATCTTCCATAAAGCTAGCTTCTTTCTAAATCTTTCCTCCACCCCATCCCGGACTTATAGGGAATTTCGCCTCGTA…
c100545.graph_c0	GGTCATTGAAAAAATTATACAAAGGCATCTATTTAGAAAAATGCCTAATTTACTTATCACAACACTCTCCATTCAAGTTCAATAAGTTTATCCAGAAGCCAATTCTGAAGATGTTATGATGATGGGTCTCTTCGAAATTTTTGGTACCTCTCTGTGAGCAAATTTTTAGACTCAATCTTGGTTTGGTTTCCGGAAATTTGGGAATGAGAATGGGATAAGAAGAAGGAAAAGATAACACATGATATTTTTCTGATTTTCGTTATGTTTCACCATTATGTTTTGGATAAAAAAATTCCAGAAGACCCCTCATGAATTCCTTTCTTCAAGACTATATTAATCTTGGTTATTATAATTTTTCTAAAGAGAATTTTCTGTCAATTAGCTATGGTCTTGCTTTAT…
c100554.graph_c3	TGAGGGGCCTCTCCTTCTTGCCTAATCAAACTAGACACAATTGTGGTTTTTTCTCTAGTGCGCTACCTCCCATTAAAAAATCTCTTTGAATCTCCTCAAGCCTTGAGCTAACCTTTTTCGGGATAGTGAATAATAACATGTAATAAATCGATGACTCGATTAAGTGGTTTTGATTAAAGTAGGTCCTTGCAAAGGTATTGTCTCTTCTACATCACTAATCTTCTCTTAAACTCATCTTCCGTTGCATCCTACAATCTAGAAGATTTAAATGAGGCTCCCAAAAGTAGAACCAAATATGAAGTAGGCAGCTGCCCTATTATACTACCCAATACCAAAGCTAAATTATCCATGCTAGCTATCCCCCTTGAATGAGGCTCTCATTGGCAAGTGGAGTTGAAG…
c100558.graph_c0	ATGAAAAGCAAAAATTAACCCTAAACACCCCAATTATTCCTAAGTTAATCAATTTCCTCCCACCATTAAAAAACAACACAAATTTGAAAAAACGACAATATAGATTTCAGAGCTTGGTTTTTGGTCCATCTAAAAGAAACAGTTCTCCAACCACATTCTAATATTCATTCAATTTCTGTATTTTTGATCATGTTTTAGTTTCATGATTCTTGTAAATTTGCAAACAAGAAGACCAAGCAGAAGAAGAAGCTGATCATGCGGGACGACGAGGAAACCGATTTCCCGATTATCGGGTTAATCATTTCCCTGATCTTGATTACAGACTTGTGTTTCAGGGAGAATTGTGACAGGGGATTCTTCGGAGACTGACAAAGAAGTTCTGCTGAGTTTGAAGAAATT…
c100561.graph_c0	AAGAATGGAGAAAAGCTTTAGTGAATGGAAAGAAGCTTTACAACTAAATTTGGTAACTCTTTGCTTATATTTTTGAAATTGGGAGACCTTGCATTGGTTTCAAACTTTTTTATTCATATTTTTTCAAATAAATTGAAATAGAGACCCTATAACATAGTACAAAATTAGAGTATTGCAATTATTAGAGATAGTAATCACAAAATACTAAAGTGTCACATAATACCTCAAAATTCTCCATAATAACTTAGAATTCGTCCAAGTGGTTTTACCAGAAATTCAGAAAAGGCCTGACGTCCCGGCGCCTCAAACTTAAGAACCCCATTAATATAAACCTTCACAATTTCAGCATCATCGACATCATGAATGTCGTCATAAATGTCGTCACAATTTTAGCCTGAA…
c100566.graph_c2	ATCACAATCCACAAGCTGTTGCTCACTCAGGTTAACAAGCTTCCCTGTCGCAAGAAAATGAGCTCCTTCCAAGGCTCCAATTGCACTGAATGACCAACATGATCCACAGGCACGTTGATCTTTAACTGGAGTCACAGCACCGAGATCTCTCCAGTCAAAATCGGTAGGAAGATCGGTGGTCGGGAGGATCGGAGCCTTTTGCGCGCGGGCTGGGAGGCGGAGCGGCCGCAATCCGAGATAACTCCGGCGGAACTCATCAGGAGTTAAATCGGAGAACCGAGTGACGCCGTGTTCAGCAGAAGGATCAAGCAACTGGTGCTTTTTAGCGCGGCGCAAGTTGGCCTCGAAGACTCTGAAGCGGTAGTCTTGCTCGGCCGGAGTGGAGTAGGTTTTTCCGAA…
c100577.graph_c1	TCACAGACTACAGATGCTCAGTCCTCCTCCCCTGCAAGATCGTCTCCAGGCTTAGCGTGAGTGCCTTGGTTCAAAAGTTCCGGTGGTGGCCGAAAAACACGATCCAACCGTCAGCCAACCTTCCTTTCGTTGTATCTTTTAAATGGTGAGGAATCTGCGAAAAATGACCACGTGAATGAGTTCAGATGGTCCAAAAATGGGAGGAGGGAGGTATGGGTCGGCCTGGAATGGCCGGAAAACGGCGAAATCCGACGACCCAGGGTGGCGGTCGCTGCCGCTTTCGCCGGCTCGATCTGGGCGCGTCCGACGGCGGTTCGCCGTGAAATTTCATGGCCAAGGTCGCCTGGTGGTGGCGCTTCTACCTGGGTGGCGCGTGCATCAAGAAGGTGGTCGGAATGT…
c100589.graph_c2	TTCTGTCTTTCTTATCTTCTCTTTCACAGTCTTGCTTGAAAGAAGAAGAACCCATGGAAACCTTCCACCAGGCCCTTTTCCTCTTCCAGTTATAGGTCATCTCCACCTTGTGAAATTACCTTTTCATCGTTTTCTCCACAGTCTCTCCGAAAAGTATGGCCCCATATTCTCCCTCCGCCTCGGCTCTCGCTCCGCCGTCGTCATCTCCTCTCCCTCCGCCGTCGAAGAATGCTTCACAAAAAACGACGTCGCCCTCGCCGACCGTCCTCACTTCTTGATCGGCCGGTACGTGGGCTACAACAACACGACCGTTGATGCCTTACCGTACGGCGACGACTGGCGCAACCTCCGCCGCCTCTGTTCAGTCGAAATCCTCTCCTCCAACCGCCTTAACTTGTT…
c100597.graph_c0	AAATAAAAAATCTCAAAGGATAGGTATGAAAAACACATGCAAGTGAATCATCTGGCACCGACATTGCTTTCAATATTACTTTTGCTGGCACTTATTAGGGGCTCTCCAAGTGGAATTGTTAATGTGAATTCTGTTGTAAGTTCTGTAACTATATTATATGTGAGTGCCTATAAATCAAAATGTGTGGGCCAACTTTTTGCCAGTAATTGGTCATATAATTGTACAAATATTGGAGAATTCCCTTTATACCTCATGAATTTACCAAAACATGCCATCTGCTTTCTTGTTGAGTCATGGAAAGTTGTGTGTCATTGCTTCATTAGTCTTTTTGTTATTGATTTTATAGCCTTTGTCCAGTCACTCACCATGATATTTTACACATTGATAGGTTAAATTCAG…
c100616.graph_c0	TCTTCTCTTATTCCGGGTAATTGATTATCTTCTTACTCAAAGTTTCAAGCTTTCCATCATTCATTACTTCTATAGTTTGGATCTGAGGAAGTTCAACATTTTTTTTCCATCGATTTAGAAAGGATAGGATTTGGTGTTGTAATCAACACCTTTGCTTCATCCACTATGTTTTATGTCAAAGTTTCCTTCAGATCTAAGAATTTATCATATGGAAAGCAATGAATTTTTGCTCTAACCATATATTTATTCTTAAATTTCATTTTGTTAAATGCATAGAAAGATAGGATTGTAGGATTTTTTTTTTTGTGGGTTAGGATTCTTGTAAAGTTGAAGGGATGAAGGTTTCGATTGAGATGTTATTCTAAAAAATTTCGGGAATCATGAAACCTTTTTCTACCT…
c100620.graph_c0	TTTGCTATATAATTCTTTGACGAATTTGTTAAGTTAAATTTTTGGGCTAAACAATCAACTATGCAGAACCAATTCAATGAATGAACATTTTTTTCTAGAAACTGAAACAAGAATATTATCCTTAAGGGATTTATCAAATTAAAAAGAATATTATCCTTAAGGGAACTCAAGGAGGTACATTTCCATGAGAATGTGTCCACCCTCTTCTTTGAAAATGCTTTAGATTGAAAACATGGAAAAATTCATTCAACTCACTCATGTGATCCTATCTCTTCTCATTCTATATGTGTCACCTCTTCAACTATCAATCCTATAGTAATAGTTGGCTGTTTGTTTTTGTTGATCTTCATTAGTGAGGTCTGTTATTTGATCATATGAGTTAAATGAGTCACACGAATG…
c100621.graph_c0	CTGGAGTTTGATGAAACGCTGAAATCCCATTTACCCTTCTGAATATTCCACTCGTTTCGGAGAGAGTCCTCCGACGAAGACAGCTCCTTCCGGCGAAAATCATCCCTTCTCCGGCGCCTGCAGCGAACAAGCGATCTTATTGTGTCGGGGTATTTCCCTTATACGGGCTATCGATCCAATATGAATATTCATCACAGTAACCACCTTCAGCAAATAGAAACAACTTGTGCCTCTCTCCTAAAAGACTTACAGAGTATATGGGATGAAGTCGGAGAACCTAACATAGAAAGAGATAATATGCTACTTGAACTTGAACAAGAGTGTCTGGAGGCATATAAGAGAAAGGTAAGAGATGCAGAAAAGAGGAGAGCTCAACTGCAGCAAGCAATTGCAGATTCT…
c100623.graph_c1	TTACCAACAGAATTTAATCCGTCGATAATTTTTATCGATAAACTGTGAATTTCTTATAGTGTTGTTTCTTGTTTCACGTCATGAGTTCAACAATAAGGCAAATTGCACAACTTAGTTCATTCATCATGAAACTAGAAAAATGGTGGAGGAGAAAAAGATCTTATTTTTAATATCTTTGAAGGCCTAAGATTAAGTTTCAATGTGCCTTTTTGAATTTTTGGTTAGATGGGGAGTAGGTGTTTGTTTGAAAAGTTCAATAACTTTGGTTATGTCTTCTCAACCTATGATAGGTAAACTACATGTTATTGCAACATGGGAAAGAGTTAATACAGAAAAATTAATAGAAGGAAATAATTTCTCATAAAGGAAAATTTGTAATTTTCAATATTCAGAATGGTT…
c100629.graph_c0	AAGAAGCCCCTGTCCTGAGAGCAAAGGGATAATAAAAAAGAAAATATAAAGGGAAGAGGAAAAGAAACATGGAAAATCCAGTCTTCCATCGAGGTTTTTGTGACCATTAATAGAAATTTTTGGAGTGAAGCGCTCAAATCACCAGCCCAAAGGGAGAAAAACACTGCACAAGCACCAAGTGCCTTTCCAGTTCTTCTTCTTCCACCTACCATGTACCTGATTTTCTTCAATGTTGCTGCATTCTTTTTCTTTGCCTTTGTCTCCTTTTTTATTCTCTCTCTCTTACTATTTTCTCTGCATTTTTTCCCGTCCTAGTCAATCTCAATTCCATTCTTCATCTTCTTGAACCGTTTTTCTTTCACCTTGCGCTCGGTTCGTGAAGCCCACGTGGGCTTGCCC…
c100634.graph_c0	AAGAGTACCAAAATGACTTGCACATGTAAAGCTACGAAGGTATCATACATACCTTGGGATTAGAAATAATGAAAAAGCAAATAAATTGGATAAATAATCCAGAACAGGAGGTACTTGAGTACTCTATGTTAAATTGATGAGAATATATGGCTGGCCAACTTCTCACACAGCACATGTTCTAAAATCTATTCTGTCTCATGTTCTCTAAAAGATGTTTCCCAAGGAAAATAGTTAGCAAGATGATGACAAGCCACAGTACAAATCTATGCTGTTATGAAGATTTACAAATGTAGCATATTCATTCATGATGAAGGTGTTATTATTTGTAGCAATCTCTTCAATCACAAACTAATTTGCTTCTGATCATTACATTAGAGATCAAATTTTATTCAATATTGT…
c100640.graph_c0	ATAAATAAACTAAAAATTGATAAGGGACATTGCTAAGATATGCAAAAATTTGCTTATAATACAAAATTAATAAGAAACTCAACCTATTTAAGCAAAAGAATAAAAAAATAATAATATTATCCATCTAGGTGAAAATTAATCATTAAGGTGTAAAACTAGGAACTTTGCATTGACAATTGAATCTAAAGTAGGACACAGGGAAGTAAGAAACTTAACCCATTCTATGTAAAAGAAGATACGCTAACATTATTCTAGGTAACAGTGATCATTTACATATTCTTAAAAGATAACACATGTAGTAATGTTATTATATTCTAAAACAATAGCATCCGCTACAATAAATGAATTACAATTTTTGATTACTTTGCCTTCCATTTTTGTTTGAACATTGTTAACTAA…
c100642.graph_c0	GACGAAAACAAGATAAGTCAACATACCTAAACACTTTGTTATTTAGACAAATTGTCTCCCAAAATAAAAATAGTTGTTTACATTATAATTTTCCATATACATCTATACAATCAAAAGAAAGTGACTAATGAAGCTGGCCTGCAGATTCATGCAGATGTGGCTGAAAGCCGTAACCCGAAAATTTAATAAAACTTGGACTGAGAAGCAATGAAGTACCTACAAAATTAAAGGCATGGAGAATATTTGATGCACTGCCCTTGTTGCAGAATCTGGGCATGTAAGCAAGGTATATTCTTGTATTGTAAAAGCTCTATATTGCTGTTAGTTTCTGCAGGGTTGATAATTTTTTTTTCCTGTAGTTGCAGCAGAAGTGATCAAACTGTAGTTTGTTGTTCCCAC…
c100681.graph_c0	CAGAAACTCTTCATTCCTTGTATACATATTGTGATTAGGGTAAGTGGTAACACAACTTGCAGAAACTGTTTCTATTCTCTCTCTAGATCTCTCTCTCTCCCTCAGCCTCTGCCAACTCCATGCTGATGGGGAGTATTTACATGGTGGGATTGCTGGTATTGCAGTCATGTGTGGTCAATTTTGCCATTAATTCTCCCTCAAACTACACTGATCTCAGAGCTCTCCTTGCCTTCAAGTCTGAAATCAAGCTTGATCCAAACAATGTCTTGGGGAGTAACTGGACCGAAACCGAAAACTTCTGCAACTGGATTGGTGTCTTTTGTAGCCGTAGAAGACAGCGAGTGGTGATGTTGAGCCTTACAGACATGGCTCTCCATGGCACCATTTCTCCTCATGTTG…
c100684.graph_c0	CGGGGGGAAACTGGAGTGCCAAACAGGCCTTTGAAGTAAACATTCTCTCTCTCTGGATTCTTTCTCTTCCCTTCTTTTTCTTTCTTTCTCTCTCTACTGGAATGACAATGGCGAGCTCTTCAAGAAGCAGATCAAGAGAAACGGATCTTCATAGATCGGTATCGCCATCTGGACGCTTCTGCTCTTCCTCGATCTCCTCTACTTCATCTTTCTATTCGCGTTCCGCTAATTTTTTTAAGCGATCTTCGTCCCCCAATCGCGTTAGCCTGTGCGGTCCTGTTTCATCCTCTCCGTCTCAATCTACATCGCCGTCTGTGCGTTTCTTGATCGAACGCCCTAAATCTCCCGGACGGTCGATTTCCGTTTCGCCACGGGACCATGTGGTGAGGAACCAGAGCA…
c100689.graph_c0	ACGCGAAGTGCAACATGAAAGGTTTATGAGATGGCCATCCCAGATGAAGTCAGACCCCGCTAAAAGAGACGATACCAAATATTATGAGTTCCACAGGGGTTCTTGTTGCTCTCCAAGGCATTCAGATAACTCTGGGGTTAGTACATCCTCCACCTGCTGCTCATTAGCCTGCTCCTCAAGAATGGCATTTATTATACAGACTTCTTCACAGTCATCTTCCTCCGAGTGCATATGCCTCTTACTCAAATGAAAGATATTGAGTTCTAAGGTCATATTCCCAAATGTGAGTTGCATAACCCTATTACGGCAGTTTATTATGGCATTCGAAGTTGCTAAGAATGGCCTCCCCAATATGATGGGTACATGATTGGTTCCCACTGCAATCGGCTCTGTGTCAAG…
c100690.graph_c2	AAATTTAACAAGAATAAATAAATAAATATAGATTATTCAAGAATCTAAAATAAATAACAACATTTTCTTGGTATTTAAATGTTGTAAAAATTCTTCAGGAATTTAAGAAGAATTCTTCGAGAATTCAAAGAGTTTGGTAAAATTCATCTAGGATTATTGCAAAATAGAATTCTTCGAGAATTCAAAGTGTATGATGGTGAGGTATAATTACTGAATAGAATTCTACTGGAATTCTTGTTAATGGGTATCAAACGCTTCTGGAAATGATTCCATATATAAATAGAATAAAAAAAATAACAAAAAAAATCTGGCTGTCGGAGAAATAATGTAGCCAATCAAATACATAACAGACTTCAAAAATGCAAATGCCACCAGAATAAAACTCGTAAATTCCATAAT…
c100698.graph_c0	TACCCATCTCCATCAAAGATTGACTGTCAAACAATTCGAGAAAGTAAAAATTGGCCGTACCCATATCATCTTTGCCAAAAGAAAAAATAAAAGTGCATTCAGTAAATAGAATTAAATCTCCAAATTCCAATTTTTTATATATCTTCTTGTCCCTTTAAGTTTAGGGTGCACTTGGTTAACAGGTAGCTTAACCAAGGAAAGGATATCTTCTTTCCAAGTATATTACTATGCCCGGAGTGCTGCATATAACTTTAGATTTTTCAGTTTTTTGGGAATGAACCCTGAAAGTAAAGAAGACATTTAAGTTATGTAAGACTTGTATTTCTCCATTCCTATGAGATGAAAACAGAAAGAAAATGGACAGAGTATTTTTATTTCTTCTTATTTATAAGTAGATTA…
c100706.graph_c0	ATGATTCGCAGATGGATAAAGCAAAGAGGAAGTATTACAATAAGAGGAGGAAGAGGATGTACGGGTCGGATTCGGACGACGATGTTGGTGGGGCGCAGGAGAAGTATGTGGAACTGAAGCAAGAAGTGGTGGAGCTTCGCACATTGCATAAGAGAGAAGAGGAGTTGTATTTTTACGATGCTTTCGCATATCCATGGGAGAAGGATAAGCATTATAAGATGGTGTATCAATTGGAGAAGAAGTATTTTCCTGATCATTGTTTGGATAAGGCATTTCTCGAGCCTGGAGAAACGAATGCGAGTGCCGATAATGAGAAGGCGAAGAAGAGAGTGGGGAAGGAGAAGGGTGGGGAGAAGAGAGAGGAGATTGGCGATGGAGGGGACGATAAGGGTCTGGTTT…
c100709.graph_c0	GTGGAGGAAGTGGAGAAGACTGTACAATCGGAGGCCGTCGATTCGAGGTGAATTTTGTGTGTTTCTTTGTTTGTTTTGAGAAATTTAGAGGTTGTTTCGATTAAGGAATTGAAAGGGACAGAGAAGGAGGGGGGAAGTTAGGGTTTGGTTATGGGAAAAAAAAAATGAAGCAAATGTAGAAAAATATGCCAAATATGTAAATTGTTTGTTTGTTCGGTGAGAAAATTTTAGGGGCAGAGAACAAACTTGGGGTTTGAATTTTGAATTGAAGTTTCTGAGGGCCTGACAACTAATTTCTTTACCCAGTTAAAGAAAATTTGGATTCACTAGTTATGATTCTCATTTCTTTTTCTAAAAACAAATTAGTATGGAATATAAGATTAAAACATTTTGATTTCT…
c100713.graph_c1	CATTATTCATCATAGGCATCATAACTATCCCAAAAAAAACAAAACCTAAAAATTGAAAAAAATTGACCTAAAAACTGAAAACCTATAAAAGCAACTAAAACATATAAGCATCTAAAGGAAAACACAAAAGATAGGACAATTGAAGCACAAGTTAAAAAAAAAATAGCAAACTTAACTTTTGCTAATCGAAGCTGCTGGAAAAATTTAAAAACAAAGGGAAATTCCCCCAATAATTGAGCCTCCTTGACTTTAAAAATTTTTACTTCTATATGAGAAATCCTCATATGCCCTCCAACCCGAATGATAGTAGCTCGGCATAATGTTATGGTGTTGAAAGTAATGACCTCCATTGTCGTTGAGATAATGAGGTGCTCTTTGAGTTTGTTGGTCAATGAGGTT…
c100716.graph_c0	CCCGGAAATCGAATTATTGCTCAGGTATTTCTGCTTCCCATTATTACTGATGATGGTATGATTTTGGTATACACAACTAAACACGATATAAGAGATGAAATGTTGGTCTTAGGTTGATAATTGCAGTACCAAATTCATTACCATTTCACATTCTCATGAAATTTTTAATATTTTTTTGCTTCTGTTTGGTTGAATTCATTGTCCCTTTCATATTTTTCCCTGGCTTATAATCAAATGATGCTATATTTGGAACTATTAAGGTAGTGGTTCCTTGTGGGTTTCTGGAAAATTTATGCTATGATATGCCTTTTTTTTTTCAGTAAGACTACGAGTGAGAAAGCTTACACAAACGGTTAAACGATGATTTGCAATAATCTTCGAAGGCAAATTTTCTAACAT…
c100719.graph_c0	GGTGGAGCCATACATTGCATATGGGTAGGAGAAACAAGTCCTTGTTGTTACTATTGTTGCTGTTTATGTTTCATATGTGCTGTGTTATTAGTTTCCTGTAACTTTTATTTTTCGTTTCTTTTCATTTATAATAGTAGCAATACACGCATTTACACTAGATGCCAGCAAGATTTGCATGACCTGGGGGGCACTCTCACCATTAGGTTGTTGTCTACAACCTGAAGTTTTTCTAGGAAAGCCTGTTAATTGTGTCTGAATATCTTGGATGTAGCGATTAATTCGTCTAAGTTCTGCAGCTTGACCTGTTCCCTGGGATATGGGTTAAAGTGTTTGTTCTTATTCCCTGATGGAGTGTTTGTTCTTATTACCTGATGGAGCATAAACAACCTAGGCTGTCAT…
c100735.graph_c0	TAGGAGAGTTGGTCATTTAACAGTATTTTAAGAAGCTTATGACATCCTTGGAGGATGGTCCAATAGGTCACTCCAGGACATGATAATTAATCATAATATCACTATTCACATTGTATGGAGAAAGAACATACTACAAACAAAAGAATGATGCACATTCTGCATCACGTGTTGAACCAATTCACCTCACTGTGCAGATTAGTGAAGATATTTTTTGTAGACAAGAATGATATAAAAACTATTATCAGTTTCAAAACTTCGGTTTGTGTCATGTGAACCTTAAAAACATAGATAGATGAGCGTGTGTACATGTAGGCGCGTGCACATGTGTGTGTGTGGGTGTGTGTGTGTGTGTGAGAGAGA
c100736.graph_c0	ATATATATATAGAAAAAAGGAAAATGATAATGTTTGCCAAATATATTGTTTAAAAATTGGATTCGGACTGCCATGTAAATAGATTTTAGAGAACCATATTTATGATAATTAAAAGATATTTAAAATTGCCTATAAAACATATTTAAAATTTTGCCCATCATGCCTAAGAGACACAGGGCATATGGAAGGGAGTCTCATGTTCGAGTCTCAATGGGGCCCGTTTACTACCTTGAAATTAAAGTGCAATCAATATATATATGTATATATAAATACTTTAGTTACGATATAGTAAATTATCCCTATTGGAACTCGAACTCGAAACCCTTCCTCCTATGACCTGCCTTTTTGAATTATTTAGCACTCTACCACATGAGCTTGACATGATGTGCATATATATTT…
c100743.graph_c0	AAAAATTAAAAATAACTTGATTTTCATAAAAAGCTACAAAGGCAAACACCCTCTAAATCACATCATAATAAGAAGCACATGTAGCACAATAATTGATTTCTCTATAAGGAATATAGGAGTAGATTAGTGAACGTCCATGGATGTTTATATATTCCAATAAAGATAGATATAACAAGACCCCAAATCCCAGAGACAACAAAGTAAAACATCAACCATACCAGAAAGCAAATCTAAAGCCAAACAACTGTTTCCTCTGGTATCAGATCCTCACATAGTTCAATCGGAATCCCCGAACCTTTTTTCTTAGCAGAACTTAGTTTACATCATCATCAACAACAGCTGGATTAATGCAAATAGCAGAATTGAAGGAGCTCCTCGTTACGCTCAAACACAGCCATC…
c100744.graph_c1	ATTGACATGGATTACTAACTAGAGATCACCTGTTGTGCCCCTGCATTTAATAAATAATGAATAAGAAAGAAAGAAAAGGCCAGTGTAATAGGCTTGTTCTGGACAATCTTGATGGATTTAAGTCTTTGTTGCTGGCAAGTTAAGGCAAAAGTGGATTGCCAAATAAGTAAACAAGGAAACTACCAAAAAATGAGCAATATAATATCTTAAAAGGATACATAAATAAAGTTGCAATGAAAGAAATTCCTGATAAGCTACAGATTTTCCATTTTGGCAAGTTGCACATGATCCAGAGAGGCTTAAGATGACGTGACCCAACCCGGATCTCATTCTAGACTCTCTAACCGGTGGCCACGCCGGGCACCCCAATGGACTTCTCTTAAACTCAACTCATCAAGC…
c100754.graph_c2	GAAGACTTGAATTTGATTACTTCCCAATGCCCCGCCCAACCCTAAACCATAGAAGCTAGGCTCATTGGCATTTTATATGTGTTAATCTAAACCTAACATGGATAATAATCGGGTTATAAATGTAAATCAAAATAATCAGTTGTACTGACGCACACACACGGCTTTTCATTAGTTCACCCCAGTTTTACTTTTTTATTGAGCCTACACCCTCAAGAAAAGGTGTCGATAGTGTTGAATTCAACTTATATATGGATCTTTCACCTTTCACTCCTCGCGAGACACTATAATAACCCATTTCATAAGGAAATTAGCCTCTTTAATAATCATGTTGAGTTTTTAGAAGTCCATATGATTATCAAAAGAATGAATTTTAATCAAGTTCATGGTACTTCATTTTCA…
c100759.graph_c2	AATAATAATAATAATAATAATGATGATAATGAGAAAAAGTTAGTTGATTTGTACCCGATATAGGAGTTGGTTCGTGTTCCCTTGTTGTTATTGAAAGAATAAAGATAAATCCAAAAATATGTGAAGTGATGCTTATGAAAGGCACATGCAAACAATAAGATTCGTTCTCATTATTCTATATAAATGGAAGACAATAATTCAAAATAAAAAACAGTTCTAGTAGATATATTCAACAACCTATATTAGAAACTAGGAAGCCCCCTATATTTATTCCTTGTAAAGAAAAGCTACTTTTATTAATATCTCTATAACTATATCTCTAATATAACCTATATGGTCTTCGCTGCATTCACAAGTCAACCTTTATCATTCTCCATTTTATGAAAGGATTAATGGCAC…
c100760.graph_c1	TTGCCCAAGAGCTAAGATGCTATGAGAGCTTTTTCTAGTCATTGTTGGCTCAAGTTGGGTCTTCCCCCGAACGGTCTGCCAAACCCTTCTAGCTTGGCAAAGCGCTAATGTTGGCAGAAAACGCAAGAGAATTTGGATGACAGCATTTCCTTGCTTATTTTGGACCGTATGGCAAGTAAGAAATAGGACGGCTTTTGAGGACATAGCCCCCTCTGCCCCCTCCGCTCATAGAATAAAAGTCACTTTCTTATGTACCTTGTGGTCTTAGGCAAATTTGTATAGTGTTGGTAACATTGATTCTTTGGTGGATTTTTTGGCATGATTGGGCTATAGGTGAGTTAGAGGGGTTTTTTGTTATGTTCCCTTTTGTATACCTCAAGTGTACTCTTCAGGGACCTC…
c100762.graph_c0	GTTTTTTGCGAAACCCTGGGTGTCCCGTCCCGTCCCCGTCATAAAAAAATCCTAAATTTTGAGAAAAATGTGGCATATTTCTGTATTTGATTATGGGTTTCGGTAGCCCTAGTTTGAGATAGTCGGAGTCAGAGAAGAGAAGTGAGAATGGTTTCCGGTGAGGGACGATCAAACCTCAACCTGTCACGATGGCAGTCCGGCCGTGACTGTGAGTCTTATCATTAATTTGCCTTTCCTGGAGATTCACACCATGCGCTCTCCCAAACACAAAACTCATACCCCATCTTCCAAACCTGAGAATGCTACTACCGCCTCTTCCACTTTCTTTGATATCTACGGTCCAGAGGCAAAGGCTGATGTTGTTTTCAAGACCCCTGATGCTGACTCAACATTGAATCT…
c100772.graph_c0	TGGAATTTTGACATTATTGCATTAAGAACATATCAATTTATATATTATTTTTTTTACATCTAATCATTTGCAATACATCCCATTAATATGCTCCTTTCACATATTTGTCCTCAGAGGGACTCGGAACCCTACACCCGACTCCTCCCTCCCAATAGCAACATAAGTTTTTACAAAATCACATTCAATTTCAACAGATTCAATCAAACAGAAACCTCACTTCAGTTGCTTGCCAGTGATCATATAACAATTCAAACTGCCAAAACCTTACAGCTAATAACATCATCATCATCAGAAGTTAATTTGGGAATAGAAGAACTCAGCCTTACACATCCCGTATCCCCCGCATTGCCGATGTCGAAAACCACCGTGCTAAGCCCCTTCCCTATCACAAAAATCCTC…
c100773.graph_c0	AATTTCGCTAGGATTGCGAAATTTTCGCAATCCCAGCGAAATTTTCGCAATCTTAGCGAAATTCCTGGGATTGCTGATTCTTCACTGCTTTGATTCCTGTCCTCTACTGCATTGATTTTTCTTCACTTTGCCTTCATTCTTTCATTGATTTTTGATATGATTGATGGCTGATGAATGGGTCCAATCCTCATAGTTCATCACATGTCTCGACATTGAACTCCCAAAGTTCGCAAAAAAACCTTCAAGTCATCCGCCACTTTCCACGTCTCTTCGAACATAATGTCGTGGTTCCATGATGCCGCCCACACTGCCATCCCTTGCTTCTTATGTGGCTTTGACACCCTTTATCGCACAATCAACCGCAATCGACGAAGAAGATTTCAACTTATCCTTCTTGTC…
c100780.graph_c0	AATTTATTTTTAATTTTTTACAAAATATTCTTCGAATTATATTTTCACCTAATTTTTTATTCATTTAATATTTTTTAATTCATTGTTATCCAACTAATCATTTATCCACCTAATTTTTTATCCATCTCATTTTTTCAACTAATTTTTGGTCCAACTATTTTATTATCCAAGCCATTATTAAATCGTATTCTCAAATAACTACACATAATATAAAAAAATTATTAATTTCTCATATCATTTTTATCCAACTAATTATTTATCCACCTAATTGTTTATCTACCTCATTTTTACAACTAATTTTTTATCTAACTAATTGTTTGCCCACGTAACTTTCATTCTCATTTTGCTATTATAAAAGGCAAAACATTTCCATCTATTTCATCATTCAGCCTTCCACCA…
c100781.graph_c0	GTAATGGCACACCGATATTCTCTCCCTTCATTACCCCTCCTCTGTTCTCTCTTCTTGGCCTCCATCTTGAACGCCGATGCAGGTAATATAACAACTTATTGGGGGCAAAATGGGTACGAGGGCAGCTTAGCTGTTGCCTGCTCGACCGGATATTATGGAATCATCAATATTGCTTTCTTGTATAGTTTTGGGAATTACCAAACTCCAAAGATGGATCTAGCTGGACATTGTAGCCCCAGTACTCAGGATTGCTCGTGGTTGAGTCAGGAGATTAAAGAATGTCAGAAAAGAGGCGTCAAGATATTTCTTTCCCTTGGAGGCGCCACCACATACGCTTATACCTTGGTCTCTACTGAGGATGCCAGGCAACTCGCAACTTACATATGGAACAATTTTCTT…
c100781.graph_c1	GGTCAACCCAAGGACAAAGCGTAGTGATCAGGGATATTGGCCATTTCATTGGCATGTACGTGGCGACAGACCCTAAAAACTTTGATGGTAATTGGAAGGTATCCATGAAAGCCCGGATTACACTGGATGTCACGAAGCCCCTTAGAGAAAAATGAAGATCAATAGGGTGGGAGGGGAATGGAGTTTGGTCAACTTTAAATATGAGAGGCTCCCTACCTTCTGCTATTTCTGTGGCTGGATGGGACATGCCGAAAATCGTGACAGCATAAAATTTATATTTCATGGGAGCTCTTTTATTTCATTTCACTATACCAGAACCAAACACACGTATAATAGCAGAAGGATATAGATATAACAAACACTCCAATAATAGGTATGGGGAAGACTTTAGTTCAAACA…
c100784.graph_c2	CCTTTTTTAGAAAATTAGGATTTTCTCGGGGTTTGACATTCTCCCCCCCTTAAAATAATTTCGTCTCAAAATTCCACACACACATGCATCAAATCATATGCATATGTAACCCTACACAACTCAAATACCATTTGGTGTGTAAGCGATGACCTTCCCAAGGTCACTATCACTGACAACCCGATGGGCCACTTTGAGTAGAGTCTCTGAGATCTGTAACTCACAATCCTGACCTATCCGGTTAACTCTCACCCTAGATCCTAGGGGAGAACATCCATACACGGCTTCTCTAGAGGCCTCGACCTCCAAGCCCAATTCTATCACACAAGATGCACAATGGTGAATATGATGCATCCTAATTTAAACAACAATCCAGTCAGTAAGTGCAGAAACAGAAACATA…
c100787.graph_c0	AATTATAGTAGCCGAGCTGTTCAGGTATGCACTTGCTTTTCGAGTTTATATCCGTCCTATGAAATTTTAAAACCCTAGCGGTTGGTTTACTCGGTTTGGTTGTGGAAAAAAGCTTAGGGAAGTATAGGTATCAGGTTTTTGAATCGACTAGGCGAAATAGTCGTATTATAGAAACTTTGCTGTTTTTCTTGACACTGTTTGGCTGCGAAGAAAATGCAGTGACTGAGTTGCTGAGAGAAGATTAACTATTCAGGTTTAACATCAGCGTCTATGACATGTCAGAAGATGCCAAGAGTCTGTAAGTAAATCTTTTAAGGATTGAGTTTGGCCTGCATCATGCTAGAGGTTTAACTTTATTTGGGAGAAAAGGGGTTTCAAGAGTGAAGGAAGAGAAAAATA…
c100788.graph_c0	AGAAAAAGAAAAGAAAAGAAAACAGACAACGCTTGTAAATTATCTAGTTATAGAAGGCATGGTTCTTTTTTTGATAAGCAAATTTTATTAAAATAGAAAGAGCCACCAAAGTGGCAACTCTGGGGAATACCAGAGAACAAACCAGCCCTCACAAAACCAACCACCAGCCATTACAACTAACCACAGCCAGACCAAACAAAAACAAGCTGCCAACAAAAAAAAAACAGATAAACAGACCTAACCCTCCCCCCAACAAAAAATTGGTCAAAAAGGCATGATTCTTCTTCCAAGCCCTTTGCATGGTACACAAAAGCTCCTCTAATTCAAATATGGTTTATGTACGTTTCACCTTCCAGCCCTTTTGTGAAGCACCTTACTGAAAGATCCTGCTCTTTGCTG…
c100796.graph_c3	CCCATCTTCCACACATGCACCACCTTTGCTTTAGTTAGAACCTCTTACTCTTAAATATCCCTTTCAAGAGCCAACAGTATTCAGGTCCTACCTCTTTTCGTACCAATTAGTTTGTGCGAACTGCTTTTAAAAACAAAATTTTATTTGAAAAATATTTTTGATCATGAAAAGTATTTTTCTAAAATGTTGTACATTTTGGAATGCTTTAAAACATACTCTGTTCCAAATTTTGCCGATAGCTGGAGGTGAGTAAGTGAATGGGGAATGAGAACATGATATGTGGCGACACACGTCTGATATGTAGGGAAGGGTATATGGCAACAGACAGGCCAGGCCTTACATATGAAGGGGTTGGATGTGGACTGATATGTGAAGATCTTATCCTCTTCTACTCAAGAA…
c100798.graph_c1	GGGACAACTAGAAATATCATATGTTAATGCTCACCAACCAATATCAGACTCAAATACAAGATGGAAAGATCCATTCAACATATAGACATCATTATTCAGAAAAGCATTGAACATTGTCTTCCATGAAATTACAGTTAGTTCAACATGAACCCTAAACTTATCCAACTGAATTACAGAAATGGAAGAGAATCAAATAATCAGAAACCCTTGCATTAGTGAGGAAAACCAGCAGCATATCCTGGGAAACTTGTTGAATTATCCTCAATCAACTGTGAAAGCAGTGTTCGATGGCCGACATGGAGGCTAAAGAAATCTCCCCACCATGGAACTTTGTTTCTGCCTCTTTCTAGTGGGAGGGGCAAGGTTTCTTGTGGAGATAGCCATGGAAATGATGATTGG…
c100802.graph_c4	CCATCCAAAGGAAGCTGCGTTATAAACATCTAACTGGGTTCTTCCAAAATTTTGATAATCCATCTGAGTGGCATTTGTGACATTCCATTCGTTCACCCATTCCCCAATAAAAACCAGTGGACCATTTGCACTGTTCAAAGCCTGTAATTGAGTTTCCCTGCTCTTGTAAATAAATTGGATATTGTCCGATGGGTTCATGTTAACAAAGAAATTGTCAAAGAGATTGTAGTAATGTAAATCTACTACCAGATTGTAAAATCCTATGTCAGCCTGAAAAAGTTCAGAAGAATCTGCATTGCCAATTCTTTGGCAAACTATCACATAAGCATTTGAAGAATACTTCCGAACTATTTGATAGCCTTGCTTGTAATAAGAAACTAAGATGTCCAGTGAAACTGA…
c100813.graph_c0	AAACTCTATAACTTTTTCAATTCAACCAACCACGGAATTATTAAAACATTTGTGTAAAAAAATTTACAAATGCCGTAGTGGAGAAATATTCCTCAAAATGTGGATTGTATTTGAACAGTTTTTTATTAAATTAGGGGCAAAGTCGGAAATGCCCCTTGTTTTGGGATTTGTAATACTTTGGCCCAACAGAACCTTTATGGGTTGGGTTTTGGGTCATGCATGACTCGCTCATGTGAATTCTGAACATAATTTCCTCCCGATGCCAATGAAAGGTAGACAATGATAATATAATAAATTTTCAAATTTTCAACTTAATTTACACCCCACACGGAAAACTAAAATTCCAGTAGAAAAATGAAGAGCCTTTAATCTAGAAAAAAAGATTCCCGATGTTCACAG…
c100818.graph_c0	TGGCGAAGGGGGACTGAGCCCCCGAGGCCCAAGCCCTCACATGGCTAAGGAACATGTGGTGCCAAAGGCTCGTGGCCTTTCAAATAACGAAGGGGGACTGAGCCCCTGAGGATCGAGGCCTCATATGGCGTAGGGACACGTGATCCTAAAGGCTCGTAGCCTTTCAAATGGCAAAGGAGGATCAAGCCCCCGAGGCCTCACACGGCAAAAGGACACGTGGTCTAAAAGACTTGTAGCCTTTCAAATGGTGAAGGGGGATCGAGCCCCAAAGGCCCAAGGCCTCATATGGCGAATGGACATGTGGTCCCAAAGACTCATAGCCTTTCAAATGGCGAAGGGGGATCAAGCTCTGGAGGCCTGTGGCTTTCCTTAATGAGGAACGTGTAGTCCCAAGTTGTA…
c100821.graph_c0	CCCCTTGGTTGGAAACCCTAGAAATTCACTGAATTTAGCCAAGCTACTACTTTCCCAGCTATCATACTTCCATATCCCTGTGGAATCATGCTGTGCCTCTTTCTCTCTTCGACCATCTGCCCCGGCCACCTCTTCAGCAGCTATACACTCATCAGCGGCCCCCCTACTACCCCATGCCATATCATCTTCAGCCTCCTTTCTCATTAGTTCCATATCTTCTAACCCAGAGGGGCCCCCCGAACCAGAAAAACCCCCTGGAAGTAAGGGACGGCCAAATACAAAGAATCTGGAAGGAGGAGACTGGTCGTTAAAGTTATCTACGTACCTTTCCATATCAACGCAGTCGTCATCCTTAGATAGATCCTCTCTAATCTCGCCTTCTTCTCTACTGATATCTTT…
c100823.graph_c1	GCGTAGAAGTCCAGCTTAGGATTGGATCTGATAGGATTTGAAAACAAATTATTCCAGAATTTGATTGGCTCAATCTCCCCCTGCCTAAACCCACTGGTGCACCGGACCTGCTCGCTATGGTTAGGTTGCCCTCCACCTGCCGGAATACCCCTTTGTGAACGGTTACTTTCAATACCCATTACTATACCACTGTCGGACTGGACACTTTGTCTACCCGGCCGGCCCAAATGGTCATGCCTAGCAACACCGTCCGTGCCCACTGTCGGTGCTCTTTCCGGCACTATCAACTCTCGTGAAACCCACACTCCGACATCCCATGACTTGACCCTCCTTTCCATTACGCTCCACCTGTATCGAATGGGAAATGGGTATCTTCAGATCCACCACATCGATAACCAC…
c100838.graph_c0	GATGGTCAATTGCTTTGTAGATTCTTCGAAGTCGGTTTGAAGGCAATTTATATTCTCATCCTTCTTCAGCATCTGTAATAAAGGAACAACTGACTGCTTCAGGACTGAAAATGCGAGTCGTATACAAAACGACCATTTCAAGAATCAAAGACAAAGCAAATATAGATAAAATAATCAAGCTCCTTATAGTTAACCCAAATCCCCATTAAGGATGTATCCATAACCAACTTTGAAGGAAATCGACACCATATATGCATATACATAGATAACCAGGACCCCTTCCACTCATCCTGGCACTCGCACTTCCTAGTTCCTACTAGGCCATGTACTGACAAATATTTTGAAGAAATGACTGACATCCAAATATTTATAATTTCTTTATTTTAAATTTCTTAGGAA…
c100863.graph_c0	CGGTCATGTATAAAACCTTTCAAATTTTAAGCTAATACAATTTTTCCTTCCCATTGCCTAATAGTTAGCTGGTCAAACTGGTTGCCTATGCTACATGAAATAACCAAGCAGGACTGTGCATTACATATGTCACCATAAATACAACATTGGTATCTCAGAGCATCAAGTTGTTAGTCACTCCTTCGTGATTTAATGAAAAAACAGGATAGAAAAAGGCTAATTTTCATCAGGATAAGCTATTTGATCAATTAATCTAGCAATGTATTAAATCAGCTAAGGAAGTACCAGAGTAGGCTGGTAAAACCAAGAAACCGCGTTTGTGTTTCTATTGGTTAAATTGACCTTCTTGGTGGTTTGTTTGTTTTTCAAAATCTGCAGTCAAATCTTGCTGCTTTGAGT…
c100876.graph_c1	AGATCCAATGAATTTAGTCGAAATATACGTAAGCTAATCAGACACCCATAGCGGTCCATATATTCCACAACTAAAAAGGGTGGATAATCACATGTTAAAGACAAGTGACTGACATATATCCCATACATATCTATATTTTGGTCTGATATTTGTTTCTCCATAAGTACAAGTATTTTCAAGGTTATTAGAGATTTTATCTAATGGTTAACTTTAAGATCCAATGAATATATTTAAATATATATATAAAAGGGAGAAATAGAAATAGGGACACTAGCAAAGAGAAAGAAGGTGTGGTATGAAGAGAGGCGAGGGCTAGGGATGAGCATGTGTTTTGAGGATTGGTGGGGTTGCTATCCATTGTAAGGTTGTGTTTGTCTGTAGACTAAAAAAGTTGAGATG…
c100901.graph_c0	TAAATTCTTGACATTCAGAAAATTCTAATCTTTGGTGTCGTAGAATTCTATGCTTAAAGAAAAATCATGACATTATAAGTCGTGGGATGAGTTTGGCGAGAACAAAGGAAAATGAAGCTTCTCATGATCTTCTTCTCATTTCTAACTATCATCTATGATTGCCGGAGTCTTCTATCAGATTCGAGGATACTCCCAGATCAAAGTGTTACAAGTAATTCATATCCAATCGGTCTTGTTCTTGATATGGGATCATCTGTTGGAAGGGAGAGTTACAGTTGCATTTCCATGGCGATTTCGGAGTTTCATGCCAGAAATAGTCATTCCAAAACAAGGCTGGTTCTCTACACTAGAGATTCCATGGGGAAGCCACTTGATGCTTTGTTTTCAGCCATTGATCTT…
c100907.graph_c0	AATGAATTTGACTTCATCCAGTTGAGTATATTTGGTTTATATTCATATTGATCGACACGCCATAGGAAGCCTGAAGAAAGACAGAAGTCCTGTATTTGTTTTTTCGGGTAAATGGTAAGCATAGCCCTGCCATGAACGTGAAATTGTTGTGGTAAGTTCCCTTCAAAGAGATGCCATTTTACAGTATTTTCTCTTTTCAGCAGGAAATTATTGAATGAATCGGATATCATGCTCTAACTGTTCTTGATGGTTGAGTTACTGGAAACATCGAATTGTTTGATGATCCCCATGAATACTGTCATCCACAGATACAATTCTTGTGGAAAAAAGAAAAGTGTGGAGCTGAGATGCATTTTTGTTAGGCAAGAAAGTTGCATATAAACGCTATGATCCGATAGA…
c100920.graph_c3	AACCATGTAAATATTGTCCGCTTCAGGTCTAAGAGGCCCTCACGACTTTAAAGCATGTCTATTAAGCAATCCCGAAACCTCTTTGCCTTGCATAAGCATTAAAATAACTAAATGCATCTTCACTAGTTTCAAACTCCATACGAACATGTGGGCAAAATAATTTATCTTTAATTTCATTTCCCTTTGGTTGAATTTCCTCTGTTTGCAAGAATTGATCTTCATCGCTTTCATCTTCCATTATATCTTCATCAATTTCATGCCATTCTTTGTTTTCTTCTGGTTGAAGCAGCTTGAGATCACTCATCAGGTTTGGTTGAGAGAGAGATAAAGGGTTGAGAGAAGGAGCTTGCAAGGGAAGGTGAAAAAAATGTCAGATAGAGAGAAGGGATGAGAGATGTT…
c100926.graph_c0	ATCGACTCCACACAAGTGGATATCAGTAAAAAAACACTAATTTAAAAAAATAATTGAGATCAATTACCTTTACACCCCCACGGTGTAATAAATGGGTTTAAAGTTTAAACTTTAAACATATAAATATTTAAAAATTAAAGAGTTTCTATAAAGCAGTTGGAAGTGAAACGTTTCTCCATACACTCACTGGATCATTTCTCCAACGTCTCTTTCTTTCTCTGAGGCTGCGGGGAGCCCCTTGCGCCATGGCTCCGCCGATCGCCGTCAGGGTGCTGGACCGCTGCAGCGTCGCTCCTCCGCCGGGCTCCGCCCCTCCCACCTCCCTCCCCCTCACCTTCTTCGACATCCCATGGCTTCTCTTCCCACCGTCCCAACCTCTCTTCTTCTTCCAATTCCCCA…
c100932.graph_c0	TTTTTTTTTTTTTTTGAGGAGTAATTCTTCTCATCACAATTCTACAAATGAATTTAGAATTCACAATTTGCCTCATGAGAAAGGAAAAAAAAACTGACTGTACAAGGTAGAGGGCTCATTCTGAAATGAGAAATCCAATATTGAAGAAATTTGTGTGCAACCAAAGGCTATCATAATTCAGGCGATTATTCTTCAATGGAAATGCTTTCTAGGACCAATACTAAGACAACTCAGAGGGTCAGCTTTAGGTTGTGAACATGGCAGCCAACTTGAGGTTGGAAACTTGTCTGAGATTCATGGGCTGCTCATGAAAATTGTTGGAATGATTCAGGAATTCATGAGTTTTTGTTATGCAACCCAATAATAAAATATAAATGTTCACTAAACCACCAGGATTGA…
c100932.graph_c1	AAAAAAAAAAAAAAAAGAATTGTGATGAAAGGAAAAGAGGTTTTTTTGGGAAGAGTTAGGGGCTATAAGCGGTAATTGGAATGATTGTGGTGTGTGGGGGGAGATTTTCATGTGATTTGCTTACCTAGTGAGTAAAACACGGGAGGAAGTGTGTCTTCAACTATGAGAAGGTTTTCCAAGTTTCTTGATGAGCTCGGCCTCAAAGGGATGTTCTTTAGGTTGGGGTGCTTTAGATAAAAAATATCATCTTGTTAAGCGGTAGATTGTTTGTTCAGAAAAAAAAGTTGCTTGGGTTTTCGATGTCTCTTCACACTTAATAGATCATTTTTGTATAAGTCAAATTGGAGTTTTGTTAACGAGAGAGATTCACTTTGAGGAGATGTCATTAGAAGAAGTTTA…
c100932.graph_c2	GCAAGTGATGTCTAGCTTATTTGAATTAAAACATGCAATAGGAAGGAAGCTAAAAGTCAAGAGACCTACAATGAAGTCAAGAGAAAAGGAAAACATACCCTATTTGCAATATAGGGTGCAGTTACAGCAGAAAATGGTAACCTTTAACACTAATAGACCTCTAATCTTAATTATTTTATGAATCAGACATAAAATAAAAGAGCAGATACTTAAAACGATGTGAAGCAAAGGCTGTCCGAGCCATACCTATTCTGCTTATTGTCACAGCCATTGCTAATTGCTATCATCATCCAACCACGGTAATACAATGGTTAATATTATGAATTCATGTAAGACAAAAAATAATAATAATAATTCTGGATCTCAGGCCAAAAATTGTTGAGATTAGAGGCAAAAGTA…
c100934.graph_c0	GAAAAGTTTAAAGTGGAAGAATGGGATAATGGTGTGTTTCTCGGAGACTCGGACAGACCAAAACGCTGCGTTTTAGAGTCAGGGCGCTGGTAGCCGGGTACTCGAGTAAAGCCTGTAAGCGAACCGACGTCTCTCTCCGTTCGGGAAAGCATCGATTCTCAGTTCCACTGTTTGGTAGCTTAGAAAATTAATACCACTACGTTTTCACTCCCAAAAACCTAGCTGCGTTTTGTTGCTGAAAAAACGATGGAGAAAATGCAATCGTGGTTTTCACCTAGCGGCAGCGAGAATCTGCAGAAAGCCTCGTCGTCTTCGTCTTCTTCTCTCTTGGCTCAGTGGAACTCGTACGCTGCAGAGGCCAGATCCCCCGAAGAAGAGGGTTCTTTCGGCATGGGTCTG…
c100937.graph_c0	ATTTTTATGAATTTAAGTGGGGCGTTAAGCAGGGAGTGGGTGGAAAAAAAATAGAGATATACAGTTCTACGAGTCATTTACTTATGATGGTGTGGACTACTTTCTTTACGATTGTGTATACGTATACGAAACTGGTCAACCTGAAACTTATATTGGTAAGCTTGTAAGAATATGGGAGACGCCAACCCAAGAAAAGAAAGTGAAAATCATGTGGTTCTTTCGCCCCATTGATATAGATGGACATATGGGGGATGATGTACCACGTTGGAATGAGATATTTTTAGCTTCTGGCAAGGGTAAAGGCGTTTCCAATATTAATCCTCTGGAAGTTCTGGCTGGAAAATACAGTGTTGTCTGCACATCAAATGACAAGAGAAATCCTCGCGCATCTCAAGTAGA…
c100940.graph_c1	ATTCAATCAAACAAAAGGCTTTGAAAAAAGCAAGCAGCCCAACAAGAAAAGAGGACATGATTGCCCAACCAAAGACACGGAGCTGGTGAATCTAATATCGAAATTGCGGAATCAGATCTTTCTCTCTTTCTCTCGGCTTCAACAGAGATCTCTCTCGGCTTCGATCTTTGTGAGAGACCAACGGATCTCTGTCTCCTTCTCTCTCTACCAGTCACTGCTTCAACTCCAGGAAATATTGTCTCTGGATTTGTTGAATGCAGTAATTGGAGTTTGGAGTGATTTTGTGTGCTAGATCTGTCCCCAATGCACTGCACTCAGTGATGTGATGTGGATTTTGGAATTTAGTATAATAAGAATAAGATTGAAAAGGACTTTCTGGTTCTTTTAAATTATCTTGCT…
c100943.graph_c0	ACATAAAACAGTTTTAAAAAACAACGACAAAAAACGCCTTTGATTTTTCTTGTTTTCTCCTAATTAGTATTATGATAATCTAATTTGTAAGGCTATGGGAGGTAATTATTTGAATTATTTGGTTAAAAACCCTCAAATAATATCAAATTTGTAAATTCCAGGATTTCGGGTATTTTTGTTTTTCTTTTTAAATATTTGGTTAAAAAACATCAAATAAGTTTCCTAAATTTGCGAATCTAACCTTACCCATGTTTTTTCTTGAAAAAAAACTCTTTTTGAACAAAAATGTCATTCTCCCTTTTATGTTTTATATTGTCTCTTAAGAGAATTGATTATTTTTTACAAGAAAACAATAAGACCATTTTTGTCAAAATTAAGCCAAAATTCGATGAAGGGTCA…
c100947.graph_c0	TCACGGCATTGCAGCAGGCTTCGCTTGGCGGGATCGGGCTGAACGGAGCCACTGCTGGTCTACAAGGTATCATCTGAATCAGAGCAGAGAAGAAAGAGGTGCCACAAGTACCACTGCCTCTCCCTTGCCCCACTACACCTCCTGCTATCATCAACAAAAACACCATCAGGGATTTCGATTTCAATTTCAAGTAGTAGTAGTGTGTAAGCTTCATGTCTGGATCTGATTTCAAAATGAAAATTAAACTCTGTTACAGCATTAATTTTCCTGGGCAAGCAATAGAGATCACACCACACACCAGAAAGGCTTTACATATATATATAGATGTGTGTATTGGCTCATGCCCCATATGCATGTCTCTCCTAACCCGAGATCACACTGATCATGCCATGTTTATGG…
c100956.graph_c0	AAGAAGAAGAAGAAGAAGAACAGGAGGAAGAGGGAGCAGACGCAGCACCTCGGATGTCGCTAATGGCGTTATTGGAAGAAACAGACAGGCAAGCGGGAATAGTGGGACCCACATACGTATTCGATGATGAAGATGAAGATGACGATGATGAAGAAGACGAAGAAGGAGAGAGAGGAGGAGGAAGAGGAGGGATAGAATACAACTGCTGCGTGTGCATGGTAAGGCATAAGGGCGCTGCGTTCATACCGTGTGGACACACGTTTTGCAGGCTGTGTTCGAGGGAGCTGTGGGTGAGCAGAGGTAACTGCCCTCTCTGTAATGGCTTCATCTTGGAAATTCTGGACATCTTCTAGAACCTTCCATCGTCTTCTTCTTCTTCCTCCTTCCTCCTTCCTCTCT…
c100967.graph_c0	CACCCTTTTGCTGACTTAATCATTGGAGAGGCGCTCGACCCACCATTGCTAGAACGCCCTTTTTTGCAGGTTCTAATTGCGTTGTTGATGCTTAGGGAATTCGACGATCAAGACCCCTACAACTTGTCGTTCAGGGGATCTGACGATCAAGGTCCCAACAATTGGCGTTGTATGTGAGAATCAAATAAAAAGTCTCGACGACGGGCTACAAGAGCTTGGCTTTCTCTAGTAGCCCCCTGTTACCTGGAACTCTTTCGACTCCCCCTTCCGCATCCGATCTACCCGAAGTAGTCGCAATGTCGAACAATCCGATGCATCAAGCACTTGAGGATCACAGTTCCTCCATTGGTGTTAGGAGTTGGAGAGGAAGGAGGAGGAGCAGGTAAGACAGATGCAGGA…
c100978.graph_c1	TACATTTTTTTTTTTTTTTTGCTTTTGCGTATGGATTCTTTGTTTAGAAAATCTTGAAGTTGTTGGTTTTTTGTTGCTTCTGTGGTTGGGATGGGGGAAGTGTTAACTTGTATTTATATAGATGAAAAACGCGATATGTTGGGGACATTCGCCATTAGAGTTGTGCATGTAACATCCCCCCATCACACCTTCGTACTGTCACTTCCTAACCTCTCTGATGCGTCCTTTTTTATTCCACCCTCTCTCTCTCTCTCTCACTCTCTCTCTCTCTCCTGTTCTCTAAGTGGGTCAATGCATCATCATATAAGTACATCCAAAATAGACTTCCTGGTAATCAAATTCCCTCAATTATTTCATACCCCCAACAATTAAATACCATGTTAAATAAAGCTTTATTAT…
c100992.graph_c0	ACCCAATCAATGAAATGAACAAGGATTGTAGGACCATCCACAAAAAACACCTTGGTCTTCACCAAAAAGAGATGTACAAAAAAAGACTTTAACCTTTGGTGGGTGTATAGGTATTATATACTTTCTTTTATTCTGCATGTCACTATTTTGGCAGCTCTTTCAATGAATTTATCTTATCTATAAAAAGAAATAGATAAAAATAATTTATTGGCTCTAAATCTATTTTTAATTTTTCATCAATTTTTTCCTTTCACTTTTCCTCTCTATTTTTCCCCCTCATATTTTCCCTTAATATTCTTGGAAACCAAAGATAGTCTTAGAGTCGATAAATTACTTGTATATGTTGCTTTAAACTTATTTTAACTCTTTCATATGAAAAATTTATAGTTTGAGAATATA…
c101001.graph_c0	ATGTTCTCTTATGAAGTGATGTCGAATATCAATGTGTCTCTTGCGGTTGTGATGAATAAGATTTTCTGTCATTGCTGTTGTGGATAGATTATCACAGAAAATTGTTGTAGCCTCCTTCTGCTTTTGCTGCATATCTTCTAGGATTCTTCTCATCCATATTGCTTGACATGCTGCTGAAGTAGTAGCCATGTATTCAGCCTCTGAAGATGATAAAGCAATGGATGGTTGTTTTTTCGAACACCATGAAATTGCATTTGCACCAAGGTTGAACAAATATCATGTAGTACTCTTCCGATCATCAAAAGAACCTGCCCATTCACTGTCTCAACACCCGCTTGGCTGCTCCAAGATGCAGTTTGCTTGGATTCTGCATAAATCTGGACAAAAAACTTGTACCAT…
c101009.graph_c0	AATGCTCCAGGCCCTTTTGAAGAAAAGAGAAGAGAACCCATCGGGACCAGGGTCCTTAGAGTCATTAATAGAGAAAAGGGCATACTTGATCTCCTCATGAGTAACCCCGCTATTGAGAATATCCAAATGATTAGAGGACCAAACCAAACCGTCCATTTGGTACTCCTCACAGACCGAATCCTGTAAATTATCACCCAAAACTGATTGGAAATGGTTGATAACCTCCTGTTTGATAGTATCCGGGTCCTCAATTCTGTCACCATTCTCCAACGTAATGGAAGTGATTGTGTTCCGCGAGTTTCTGGCTTTGACTGACTTGTGGAAGAAACTAGTATTCTGATCCCCCAGTTTGAGCCATTGGATCCTAGATTTTTGTTTCAGAAACCCCTCCTCCGCCAT…
c101012.graph_c0	GGGTAATATTGGAACAGCAGAGACAGTCAAACACGGCCGACGCGGTTTGTGTGGTGAAAAAAGACCAGCACAGAAGGCAGCAGCCACCACTAATCACATTCCCATTCCCAAAATTCTTCATTGCAATTTACAGAGTCATGGCCAAGAAGAAACACACAGGAGGAGGAGGAGGAGAACCGTTCTTGAAGAATGGAGGCTTGTTACTACAGAAGTTGTTTTCTTCCTTCAATGGCAAAGTCAATCCCATCCGAAGCTACTCCCTCCAAGAACTGAATCAAGCCACAGACAACTACAGTACCTCTCTAATCTTCGACAGATGGATGTATTCCGAATGGTACAAGGGCTCTCTCCAAGGCAGACTCATTTCCGTCCGAAAGTTCCATCAGACCGATCTTTATG…
c101025.graph_c0	ATGAAGCTCCCAAAATGCGGCTGTCCAGAAACGGCCAAGCAAGATTAATAACAAAGGATTAATAGCACACTATGCTCATATCTAAAGTTGATGTAATCAGATTGACAAAATAAATCAGCAAAAAAATTAAGGAAGAATGAAGAAACAAAAAGCAGGAACTTTGTGCACGAAATATAGTTATCTTATTTAACTAATCATGACTACAACAGATTGTTCTCACTTACCTTTAATGGGGATACAATATTTATCCATCCAGCCCAAAACAGGCCAATTTTTCTGGGACATGAACCTAGAACCTTCTACAATCCCACCCCAACCCTTTCCCAATTGAGCCAAGCTTCAAAGGCAACCTAAACTCTGTTTTTGTCTCCCTTTCCTTTCAGATATAATGGAAATTAT…
c101032.graph_c0	GGGGGTGGAACTTATGTTGGAAGTGCCCAGCAGAGCTGGAGTGTACTGTGTAGAAATATATTTGGAAGAAAAACCAGCACCCCTTAAGGGCTGAAGCAATTGCTTTGCTAACGAAAGAGACAAATGATTCTCCTCAAATTGATAACAAGAAAGTACTGATCAGAATTGGTGTCGAAGGAAGTGGGAGGATTTAAACATGGACTGTCTGGTGAAAGTGTTTCAGAAAGTGGGAATGGAGGAACTGTTACTGGATGTTCCTGTTGTATGCAAGTCTTGGTATGAAGCTACACTCAATCCTAAGTGCTGGCAGAACCTTATTTTTCCAGAAAACTTCTTCGCATTTAGAGACAGGGTAAGGAAGGAGTATCAAAAGGAAGTCTCAATCACTACATTCATAAA…
c101038.graph_c1	GCAACCCCAAAAGGCCTGCATTTCAGGGAAATTCACCTATCGACCTTCACAGCGCGCTGAATCAAATAATGCGATGGTCGGTCGGCCTTCTTGAAGTGGCCTTCTGCAGATACAGTCCCATCACCTTCGGGGTCAAGTCCATAAACCTTCTCCAAGGGCTATGCTATACTCACTATGCCTTCTGGCCAATGTGGTCCATTCCAATTACCATCTATGCCTTTGTACCCCAGCTAGCTCTGCTCAATTCTGCCTCAATCTTCCCAAAGGTCTCAGACCCTTGGTTTTTACTGTACATATTCCTTTTCCTTGGTGCCTATGGGCAAGAGTGTCTCGAGTTTATGTCAGCTGGAGAAACAATCCAAAGATGGTGGAACAATCAAAGGATATGGACAATTAGGG…
c101047.graph_c3	CAGATCTGAACTATGGGTATAGCCCACAGCTTCGTCTGACCACATAAGTAGCCACGCAAGAGCTCCACCAAGATCCGGCAGGTTGAAAACACCAGAAAAAAACTTCTCACAAATAGAGACATGTTTCCTAGCAAAGGGAACTGAGATCAAAGAAAAAAACGATGAAAGGATGCTTGCGCCATGAACCCCTTCTTGGGGAAAAGAGAGAGAAATCTCTGCTCCATAATAAACTTGTTCCCTTGAAAAGGGAACGGAAACCACAAGATGGTTAGCGACGAGAGACCCATTTCGGGGGAGAGAGAGGGAGACCCCCTCACCCATGACCTGCCCCCTTCAATAATTCAACTTCAATAAATATGATTCACAATACATATGTTTTGATATATTCATATGGTCGGC…
c101051.graph_c0	CTATCTATGACTTGGTGAATCTTCAAGCTCTAATTCTTTATTCTTGTAAGGGATTAAAGCAGGTAGGTTCATTGGCAAAGCTTACAGAATTGAGAGAGTTGGATTTCAGTTGGAATGAAATGGAGACAATACCTAATGGGATAGAGAAATTGGTCAATCTTAAAAAATTTAATTGGACCCCATACAGAAGGGGGCACATTAAAGGAGTACTTCTTCCCAATCCTGTTTCCGATCTTCTTCCCAACCTTGTTCATCTGCAGTGTCTAAAACTTCATGATACAAGACTCGAGGATGTAGGAGTGGCAAAGCCCGATTAGTGGCAAAGGGGTATTCACAACAAGAAGGTGTGAATTACGAAGAAACTCTCTCCTGTTGCACGATTTGAGACTGTAAGAACTT…
c101052.graph_c0	GAAATACAATTAGGTATGGAAAAAAAATATATGTTTATAAAATAAGTTTTTGTGTCCATCTGTAAATGAATATTATTTAGAGATGAAAAAATAACATAAATGACTGTACAACATCTCTTTCAGCCACCCCCGAATCACGATCACCCTGATATTTGATTTGTGTTGGGTAGTGCTGTTTTAAGCTTTGAATTGAATCCTATAAAAAGAGCAGCAACCTCATCATTGATCTGTGACAAGCGAACGTGGGCATTGCATATAGCTTGTTAAGAACAGCGAAACATATTATGACGTTTTGCACAAGTCAAAACCTTCAAAAGATCCCAACTTCTGTCTCAGTTCTGGTTGTTTAGTAGTGACTGTCTCTTCATCTAATATTTCAACAGCCAAATATCCAGAATC…
c101062.graph_c0	CTGATTTTGCAAGTTGTTAAGTCCTAAACCTCAAAATTAATGTTTTCCTTGAGTGCAGCTGTGTTTTCAAGCATTTTAGGCATCTTTATGGCTCTTGGATCACACGAAGATAAGCAATGAAAACACTTTGGGATCTTAAGTTCAAGTTTTGAAGTTAAAGGACAAGATTTGATCATAATTGAAGCCTTGGAAGCATGATTGGGCGAAGAGATGGAGGCCTGAGGAACATTTTATCAAATTTCACTCTCCTCCTTACGCAGAGCGAAATTTTCGCACTGCTAACAGGGGAGAGCGAACATGTTTTTGAGGCTACTGTTGAATTTCGCTCTGCCTATTTGAGCTGAAAACAGCAAGTTTTAGATTTCCTTCTCGATCCTCAAGCCCTATATTTGGTATACC…
c101066.graph_c1	GATATTGATTTTTTTTTTTTTTTTCAAAGGCGACTAGAATGTTTCCAGTGTAAAAATCAGGAACAGACCTCCTTCTCCCGGGTAAAAGCAATAGCAACAGCAAGAGATGTTACAGATCATGTATGGAGTTTTGTTACCAGTCACCACCATTGATGAACGAGAACTCCACTCTTTCTGAGCTGGGAGAACAGATCCAAACATTGGTCATAAGTTTTCTGATACTTGGCACTCCTTTCACCAGGGCAGCATCTCTGCCACCTGTTGTAATGGCATTCCAGGAATATCTCATCAATCAAACAAATAGCACCCGTTTCAAACAACCTTGGAATCAAATCAAATTCCGTCCCTTCCACATCCATCTTCATCACCACAAAATCTCTCTCCGACACGCTGTTCTTC…
c101069.graph_c0	GAAAACCATAACTCACTAGGCATCTCTTCCCTTTTCAAAAACACCTCTACCGACACAAAGCATCCTCTCCTAGTTGCCGCTACTTTCCTACCTCTGCCACCATGACATCGAGGGTTCAAGCAGTTAGCACAAGAAGAATTGGAAGAGAGATGCTGCAAGGACTTGTGCTTCAAACGTGGACAACTTTTTTCCCCTCAATACAAATGTCTTGATGGTCAACTTCACATTCTTTGGTTGAGTGATGTCAAAGTAGTTGATGATGTTGGCAATATCATCTATAAACACGATGAAAGGGATATTGGCAAAACCAAAGAGGAGGGGGAGTGTCAAATCTTGGATTTTTTGGGTCTGGCCAACAACACCACTATTTCTCCTCAAACCCTAAAGCTGCAAGGTGAG…
c101070.graph_c1	TAACCCATTTTCGTTCTCTGATTCAGTTGAAGAAAAGGCAATGATTGGAGATGCGCAGGCAGTGGACCATATTCTCCTCCATGAGCAGGAGGGTTGGGTGGAGGAGCACATTTTGCCTTCAATTCCAGCATCTTCAAAGATTCTTTTGGTAGGTACATTTCACCAAATAATTATGGACAAAATAAAATAAAATAATATTTTCTATTGAGAACTAACAAATTTAAAATAAATAAATAAAGTAAGTATAAAAAAAAAGCTCATAATGAGGAGGAATAATGTTAGAGGAAATATTAGAGAAAATGCTGGCATGACGGATATACCTTCGACCTCAAAACAAATTTCAAAATAATAATTCTGGACATAGAAAACATTACATTTATAATGTGTTATAGAAGTGAT…
c101084.graph_c0	TGCCTACTATTGGCTAATACATACTAACAAATAGTCCCATACAAGACAACTAGGCAGTTGATAAAACTAAAAAAACACAAGTATAAAACAAAACAAAACATAAGTATGATAAATGCCACTTCCGATGCTAACTCTCCCCCCCAACCAAAGCATCACTGTGTCCTCACTGGGTAGGGATAGAAAAGCTAGAGAAGGAAGTGCGACCTTCTCACTGTGCTGGTGGTGTAGAAGCTGGTGGATCAGAAGCAACTGTCGCGACCACGAGCACATCCAAAGAAGCAGATGAAGCTGATACGGCGGACTGCCGATGAGTGGTGGGCGGTATAGGTGCTGTCACGGTAATTGGTGGGAGACCAAGGTGGCTCTGTATCTGAAGAAGAATAGCTTGATTCTATGCAA…
c101090.graph_c0	ATCTATATTGTACTTACCGGTTCTCAAGGCCAGAGCAACTTTACAGCAATCTACAGCTTGCTTCACAATTGGACATCAAAACCATTTTAAATTTTGTTCTATTTTGCCTAGCTTTATAAGTCTCTCTTTATTACTGTTAGAAAATAAAGGCAGATAAAACAAGAACGAAAAAGACGGAAAACCAAGATTTACGTGGAAAACCCAAATAAGGAAAAACCGTGTGTAGAGGAGCTATTAATCCACTATATCAAAGAATGGTGCTAGGAGAAGAGAAGAGGAGAAGAAAAATGAGCTTACAATGATCTCATCATCTCACATGCCGAAAACCCACAAACACAATATATATATTTAGTTTGTGTATAAAAGCCCTAGCCCACAAACATGAGGCGGCAAGAGATG…
c101098.graph_c0	CAAAAATAAAATAAAACAAATAATCTGGCAACTCCAATCCACTTTTTGTGACGCCAACCTTCAATTTTGACATAGTAAAAACTAAAAACTAAAAATCGGAAACCATAACAAAATTTCAATATATATTTTCATTTTTGGGTGATATCATGATGGAGAAAGGAGGGGGTGTTGGAGGATCAGAGAATTTGCCGGTGAGTAATTGGGAAGAAACAAAGGAATTAGCAGCTTCAGTGTAATGGTTTCCATCCCAATTCACATATTCAGTAGCGTTATCACATGGATTCGCACTCACCATACTCCCATTCAGATCCAGGCTCTTCGTCTCCCCACAAGCTATCCGACTGTCATAATTCAACGCCCCCCCGCCGTACCCGCAGCACGCCGCTATGCCTTCCTTGA…
c101107.graph_c0	AAACGCGGTTAGGCTTATCTTTAAAACACGCAGTTCTCTCTCTCCTTTTTTTTTCTTATTAAAATCGGTTTGGAGTTTGATTTACAACGAAAATACTGAAACTTTGTAAAAAGATGGTTATATTGTTTTGATTTTATTTTTTCTTTAAATTTAGGATTTTAAATTTTAGACTTAATCTTGTTTTGTCGAGAAAATTTGAAAATTTGCAGAGAGGGATGATCTTATATTGTTTATTTTCAAATTTTTTTATTTTTTTTGGCGATGGGTTTTGTAGATTTCATCTTGTTTTCTGAGAATTTCTTATTTATAAAATTTTGTTTTCCTTCTCTATCAAGACAAATTGGTGGTTTGAAACTCGGTTACAGCGGAAGATATGGTGCAGATCTGGGCTACAGTGGA…
c101112.graph_c0	ACTCCACAACTGCTTTCTCAGCCAGCTCAATGGATTCGTACTCCACGAATGCATGCAACTACACATTAAAAACTTTACTAAAAAATACAAGCATATTGTAATCTGGTAATAAAATCTACATTAAATAGATGAATAACAAAGGCGAGGCAGATAAACCATTCATACAAAGCAGAAGATAAGAAAAGGAAGAGGTAAAATTTGAATCAATGGGCCATGACTGCTACTCAAACTGACTTCTGGTTCGTCAAGAGGAAAGCCAAGCAGCAAGCAGCCAAGAGTAAACCATACTCAAAGGTGTGCCAGCTGGCAGAAAAACAAACTAGAACTAATGAGCCTACCTTACAGTAATGATTTTGTTACATTTTCATGTACTTTATTACTCTCTAGATATTCAAGTAG…
c101113.graph_c0	GGGGGTTCCAGCGACGGCCGGCGGGGAGAAGAGATCGCGCCGGGTGGGGGTTCCAGCGATGACCGGCGGGGAGAAGAAATCGCGCCGGCAGGGGGGGAGAAGAGATCGCGTCGGCTTGGTACCAACCGTGAATGATCTTAGTCACAAAGTAGATGTGAACGCGAGGAGCTGTTGAAGGTCCATGGCCCCACCACCACAAATCCTACAGATTTTCAAAGTTTGAAATTTCGGGAATAGCCTCCACCTTCTGGAGGGCTGTGTCAATATATAGAAGCAGCATTCAATGGAAAGAGCCAGTCAACAACCCCAACTCTTCTCCCCCAATTCTTTTATATATATATATTCGATAAGGAAACCATTTTCATCATTCACCGAATCGATTTCGTTGTTCAAGCACCC…
c101119.graph_c0	CTCTACTTTCTTTCATAAGTACTTTCCAAGTTCCAAATGGAACCTTAGGTTTAAGTCCCAAAAGGGAAAAAAATTAGCCATAAGACAAAAAATAAAACAAAATGACATATTGACATCTAGTGAATACATAAATTATGTAAAATTAAACATCTCTTTGGCTCAGGCAGAAATGAAGACAAGACCCTACCTATTATATATGATATGATTCTCTCTGCTCATATAGAGACGTTGTACCTACATAAACTTTATCCACTAAACTGAGCAGACCCTAAAATATTAAAGGAAAAAAGCTGTGAAAAGTCGTCTTGCAAACTTCCAAGATAGTTTTTCCACTGTGGTGAGAAAATAAAAAGGAAATTACATGCTTTTGATTAACCAAAAAATGGGACAAGGCCAACA…
c101132.graph_c0	ACCCTTCTTCCCTCAACATCTCATTCGTAGCTTCGTTTCTCCTAGACAGACCCACCTCCTTTGAAATTTGTGATTTCCAGCCTTGCAAACCCACTCCAGTGTCGCAGCAGCGGTGAAGTCCAGCAGCAGGGCCACCCGTCCTAACATCTCTGGAGCCTGAGACTTCTTTGTTGCTTAAACTGGAATTTGTAACAGGCCTAGGGCTTTTTCTCCCACCCAAATAAAGGTCCTGTATCAAAGAAGACTGGGCCAACAGTTGGGCTTGGTCCTCCTCCAAAGCCTTATCCTGTATACAGGCTTCAAACATTGGGTTACTAATTTTTGTGGAGGCTATTTTATCATTCTTGTTTACAATGCTTTTAGGCCCATTTAATTGGGCTTTAGTCCATCTTCTTACCT…
c101134.graph_c0	GTCCTCTTCCAAAATAAGTCTAAGCTCTTTTTGGAGGGGTTTAGAAGGCCCAGTGGACCTTGATCCAACATAAATCCACCCCTTCGACCCATTTGTCTTGGGTTTAGAGCGGGCTAACCCAGAAACTGATATTGATCCTAACCCATAAGGGTTAGGTCTTGGGGAATGTGTCTCACTCCCACCTGCCCCCTGGTCTCCCTCCGCAGAGGACCATCCCCTGCCATACCTGTCACCCATCTCTTCTGTCTTTTCAGCCTGTCCTTCGTCAGTCCTTCTCTTCTCCTCACTCTACTTGCGTTTTCCCGTGCGTGACAATGCTTCACCTTCTTACTCCCCCTCCCCTTTTGCCTGTGTTTTCCGCTCCTTCGTCGGATACACCCCCACACTTCTAGGCGGCAA…
c101160.graph_c0	CCACCTTCTATCTCCATCTTCACATAAATCTCCTCCACCACAATTGCAGAGCAGGGAAAAGCGCAGATGTTGAGTTTTCTTTGAACGAACCAAAGCGCAAATGTCGTTTTACCTTATTCCCTCCATAACCAGATCTCGCATTTGCAAACCTGACTGCTGGGAGGTCTGTTACAACAACTCCATACCGAAAATTCAGAATCAAAAGTAGTTGCCAAATTTTATGACCAACTTCTGGGCATAGCCATATTATTAGACAAGCTTGCAAATAGCCTTTCAGGTCAGTACAGGGATCCTCCCACTGGTAAGACCGAAACAAGCAATGTGGATGAAGATCTCAGTGAAGCTGAAGCAAGATCACAGGGTGGAAAGATCTTCAATTTTGGGGAGCTTCGTCATAAC…
c101166.graph_c1	GAACAAGGGGGAAAAACCCAAGGCTGGCCAACTGAGCTACCCCTCGGGGTTTCTAAGTTGTTCTTTGTTGTTAAATTTAGATGAAAAATCATGAGATAGCATATATGAGTAGTCTAGTGGCTGTGTATTCTTGTGTTCCATGTGAAGATATATCTGGGTCTCTTGTTGTCTCCCTCTTTGGGAGATTTGATGCTAGCTACTGGTGTCCTCTAATTCCTTTCTTGAAAGCTATTAACTTGATTTTCTTCTATGCTCCCAGAATATCAGAAAATTTTAAATGCCGATTTCTGGCATAGGTTAATGAAGTTGGGACAACTTTGAATTTCTTGGGTTACTCTACGTTCATATACAATCTTTTTGTAATTTGGTTTCCTGAAGCCATCCTTGGAACTAGTTCCA…
c101183.graph_c2	AAAAGGGGCATCAGCCCGATACAAGATCACCACGTACAGGCAAGAACCAACAAGCCACGCAAGACCAACAATCCACGTAAAAACCAATCCCCACAGACAGGGCAACAAGCAAACCGACCAGAGATAAACATAAGACCACATCCCGGGCACAGGAGAACCCAAAACATAATCCAAGCAACTTAAGATGCAGGATCCAGGTAACCCTTAAAACAGAACAAGCCCCTCAAGCAGGGCAACCAAGAATCGAAGCGATTAGTCAATATCCATAAAACTGTGGTGGATAAATCGCAGGCTGCTCATGCTTGCCCCAGAGCTTACCAAACCACAAGGAGGGACTGGGCATAAGCAATCTAGCATAGACATCGAGAAATGAGTCCAGGGAACTCAGCCGTAGACTGG…
c101199.graph_c1	GAGACACCACAGTTACACAATTATCGCTGCTATAAATACAATGTTCCCAAAGAATGGTTTTTTCTAGAAAGGCGAAACGGCGAGTGAATTGGGGGCGGGGGGAAAAGAACTTTTGTGGAGAAAATGATTGCCTGTATGAATGGATATGTGATTTGAAGCGACTCCATTTCTCCTGCTGTGGTGACTGGAGAGATACGCATGATTATGATGATTCAGATGATAGATTTCCCCATTTCCCCTTCCTCCAGTCCAGCTTCAAAGGTTATTTTTCTTTCCTTTCTTCTTCTTCTTATGATGATTCAGATGATAGATATCCCCATTTCCTCTTCCTCCAGTCCAGCCTCAAAGGAGTGATCGAGTTGAACGAGCTCAATGGCTGAGAGCAGCCATTCTGGGGGC…
c101203.graph_c0	TTTATGTAACTTCTACCAATTCTCCGCTGGGAATTAGCTAGCATATGGAGAGGTGTTTGTCCTCGGACATTCTTCTCATTTACTAGTGATCCCACATTCATGCACGGAATCTTCAACAATTTGTTGAAATTTCCGCTTTGCATCATGAATAAATGAAGAGCGTTGTTTCCATTTATATCCACTTGCTCACAACAATCTGGATAGGTTGACACCAGTCGTTTTGCTGTAGACACGTTTCCACGGGTGGCGGCAATATGAAGAGCTGTCTTGTTGTCATCGTTTTTTACCCTAAGGTACACTACAGATCTGTCACTACTAAGAAGTAATTGCCCCGCTATTGAATCACAACCCAAGTACGCAGCGCAGTGAAGTGGAGACCACCCGTTTTCATCCACTTCT…
c101204.graph_c0	TATAAACACCGTAAGTTTACTTAAATTTAAAATATTTAATTAAGCATAATAATATCTAAAATTAAAAAAATTGATATCTATTATCATTTATATTAATATATTAATATTTAAAATTTTATTAAATAAAATATCAAATATTGAAAATGGAAAAAGAGTATATATTACATGTTTCAATTTATTAAACATGTAGAAGGTGTAGTTTGATGGTGAACGTATATCCAATTAAAACCATACTTCTGCATTTGAGTCGTTATTGTGTTACTGTTGGATTTTAATAAATATTTGTTCATGTACTCAGTAATAATTGTCCCATATAGGTGGGAACAAAGCTTAAAAAACCATTAGAATAGCTTACTTCAAAGCTTTGGATAAAAACCAAACCTTTAAAATATAGTAGTT…
c101207.graph_c0	TTTCTGCCTTAACTGGGTCGTGGCATAGCTTTAGAATGTCTAGACAACCTTCTTTGCCTTCTTCACATTTTAAGTTGCGATATATAATTGTGAATTGTTGCGACATTTTGTAATTATGCTTTTGGGCAATCCGCACCCTTTTTGTTGTGACAGAGATTTGATTATTGCGTGTAAACGCAGTTGATAGCTGCGGTTTTATTTTTTAATCACGTGGAGGTGTACACACATGATTAAACGCAGTTGAAATTTCTCATTCTTTAAATGAACGGCTTTGGTCAAAAACTAATATATGCAAGCAATTGAATAATAAATAGCTAGATAAATACATAAAATGAGAAAGGAATTGCAAAAGAATGATCATTATAGTTTAATATGGCTTGAGTAATTAATGTGCCTACA…
c101209.graph_c0	ACCTTGGCCAGCAACCCCTTATTCCTCTTCATGAAAGCATGGGGATTGAAGATGCAACAACACTTAAAGGAGTTGAAAGTTTCACAAACCTCATGTGGCCTGCAGGAAATGATCCTTTCTGCAAAATTGTGCTCACATACTCAAAGCTAGTGTCAGAATTGGAACAAATTGTGAAGAAAATGGTCTTTGAAAGCTATAATGCGGAGAGGTGCTATGAATCTCACATTCAATCAACCACTTACCTTCTTCGACTGATCAAATACAGAGGACCCCTGAAGAATGAGACTTGCATTGGAACTACATCTCACACTGATAAGAGCTTCATGACCATACTTCACCAAAACGAAGTTTCTGGTTTAGAGGTACAAACGAAGGATGGCGAGTGGATTTGTGTCAAAC…
c101230.graph_c1	CACTAGAGAAACGCCGCTATATACACAGCTAGCTATGGTATTGGTTCGATGGAAACCCACTACCTGAAGTCGGCACCCTCTACCACATGTTTGTTTTGTTTAATTGTATTTTGCTGGAATTCCACTTGATTTGTTGATGCAAGTAAATTCCCCCTTGAACTGAACTACTACAATCTGGGTTGGTTAGGATCCCCTGTGGGTTGTTTCAGCTTGCAGAGTATAAATAGGAGGTCCAGCCACAACCTTAGCCCCAGCAGCTTTAGCCTCGTCCTCATCCAAAATCTAGCCATGGTTGTTACTACTACTACTAGCAGTAGCACCACAAAGTTGTTACTAACAGACATGGTGTTAGGTGTCGACCATGTTCCTTCTAACTACATTCGACCCCCATCCGACCGT…
c101231.graph_c0	TTTTTAACTTGCGTTTTTTTTCATGGAAGGAGCATCAAATAAATGGGTTCAAATAAAATCCTCAATCTTAGGCCTCATGATATTAAATAACTTGTTCAACATGTACAGTTGACATCGCCCCCTCCTACCTTGAATATCCTCTTTCCATCAGTAAATGCAAATCAAAAGCTATGAAATTCCAAAAGAAGCACCTCCAGAATTATCCTCTACCATTACTCTGTCCTTAATCTCCTGTATCATCTTCAACACTTGCCACATTGCTGGCCGCTGCTCCGGCGAGGTCACGCTACAAACACTTGCAACCTGGACAAGCAGTTGCAGCTGGTTATCTTCTCCACAATCATCATCCCTCATTGCTCTCACCCAACCTGGCATGTCTGTAGGAACAAGGAATGGATG…
c101238.graph_c0	GAGTATCTTCCTTGGTTACTCTCGGGTTTAGAAGGGGTATAGGTGTAATTGTCCTAATCTTCGTAGGTACCTAGTTTCTGCTAATGTCACTTTTCTTGAGAATGCTTCTTTTTCTCAAGACCCGATCCACACTAGTCAAGGGGAGGACGACAATTTGCTCGTGTATACTCTTGCTTTGCCAGCTCCTGCTTTTGTGCCCCCTCTAACAAAGTCTCCTATCACTCAAGTCTACACTCGGTGCCAACACCCCCCAATCTCGAGCCCTCCACCAGCTGCTCCGACATCAGATACAATGCTCAATGATGATCTCTCTATTGCTCTCTGTAAAGGTAAACGCCGGTGTGCTCTACCAATGATCAACGGTTACTTGAACCAGTGTGCTCTTTGTAAAGGTAAGCC…
c101238.graph_c1	AATCATTGCAATCTCCATCTACTCCGGTTACAACTATCGCTGAATCAGGTAACCCAAACACATGCCCAGTCTCTTCTTGGTCCTCCGAATGGGTCATTGATTATGGAGCCACAAATCACATGACAGGTAATTCTAGTCTATTTTCTACCTTTCAATCACAATCTTCACCTTCCACAATCACTTTGGCAAATGGGTCATAGTCCTGTGTTCTTGGTTCAGGCACCATTTTTCCCACTCCTTCTATTCCCCTATCATCTGTCTTGAGTTTACCTAATTTCTTTTTTAATTTGGTATCTATGAGCAAACTAACTCGAGCTCTTAAATGTTGTGTCTCATTCTTTCCTGATTACTATCTCTTCCAGGATCTTATGACAAAGTAGATTATTGGTAGAGGACATA…
c101244.graph_c0	GGTTGGTAGTATTACATAATTTAAGAATAAGTTGTCATAGAAAAAGAAAAGAAGAAAAGTAAATCCAGACTAGGAAGCCTCCACTCCATAGCACCATAGTTTGGTGATTAACTTTCACCAAACAGTGAAGTTAGAGAAGTGTCCAAAGCCTACAAGAACCATACGATAAAGGAATTACAAGGCCATGATCATGAAATCACGACATCAATGGTGATAAAATTCCCCATTTTGTCCAAAGCATTCAGCTCAAACAGTTTCCCGCACTCAACTTTATATTCCATTGACACATATGTAATTGACCCCACCATGTTTCTTCTAATCAGCAACATCCTAAAAGACATCTAAAAACTTTATTGACATTGACTGTTTGACACGTATTCCACAAATAAAAACATAGTT…
c101264.graph_c0	AAACACTAACAATAAACAACCAAATTAAGAAAAAATAATTCACTATATCCAAGCAAAAATAATACGAGTCAAACTCAGCATTGCAGATTAGAGACCAGAATGAAAGAAGAGTAGAAAATACAAAGAAAATGGAGCACAACAAAAATTTTGCTGGGTTACGAAATTTTCGCAACCTGCAAAATTTCGCAAGTTACAAAATTTCGTAGGTTGCAAAATTGCTTCCTCCCTGCCACTGTTCATAGCTATTGCCACTGTTCATCCTGCCCTGTTGAATTCCTACTGCCCGTTTGTCTTGTTCACCTTTTTGTTACTTTTTGGTTTTCTTTCTTTTTTGCCCCCATTGTAATAGTGTTTTCTACGTTATTTTGGTAATTTGTAAAGGGGGTTTAGCTATAAAAG…
c101267.graph_c2	AAAGCTTTCGCAGTTATAATAACACCTAAAAAGGCAAGAGAATGTTGACACATATGATTCAATTTGTCAGTTTAATATGAATTCGGTTCAGTTGAACTCACATATATTGGTTTTTTGTAACTTTATTTTTCATGCATTTAGGCCTAAGATTAAAAATCAATGATAAAACATTTCAAGAGAATAACAAAAAGAAAACAAAAAATCAACCCACCTTTCTTGAAATATTAAATAGGACATGACATAATTAAATTTAATAAAGTTGTCTAAAAAACATATAAGACGAATATGATTATATATAATGATATAAGATAAGAAAAATGATACAAAATACCAAATCTAGTTCATGTTTTGCCTAGGTTGCTCGAGTATTGACCAAAACTTAACCCCCACCAATCTCAG…
c101269.graph_c0	GAAGTTCTTTATGTGCTCGATTTATATCAAAATTTGCTAGGTGTTGGACAACTTGTAGAGAATGGCTATTCATTCATTTTGGAGATAATTGTTGCTCACTTTATGATAAAGACTGTGATAGAACAGTGATGAAGAAGATGAAAATGAAGAATCATAGCTTTGTACCCAACTTTCAGTCTGGAAATGATATGAGCTTAAAGGTATATGTGAATGGCAATTCATGGTTGTGGCATAAACGGATCAGACACTTGAATTTTCAAGGGGTCTAAATTGTTACAACAAAAAAATATGGTGTATAGGCTGCCAAATATCAATTAAATGAAATAAGTTTGTGAAATATATTCTCTTATGAAGCATCACCGACAATATTTTCCAAAAGGAAAAGCTTGGAGAGCTTAG…
c101275.graph_c0	GTGCGATGCTTTAGAGAGGGGAATAAAAGGAGTTCATTCTAAATTCCACTATGAATGATTCGGTTTCAAGAAGAACTGTGAGTAGAGAGGGAGTCTCGTACCACATAAGACTAATTATAAACCTTGAATCAGATCAATGAAATCCTTGCATCTAGGCACAGTTCCGTGGACGTAAGCAAGTTACCGAACCAAGTAAAAGATTGTGTGTGCTTTTACTTTATAGCAAATATATTACAGCTTTGCACACATTAAGTCCTACATAAGGGTTCGGACACACTGCACAAAAGTCCAAACGAGATCACAATCCGAACATCAAGGATTGTGACCAGGAACACACTTATATCTATCAATTTCCTTGTTTTTCAGAATTGAAAGCAGTTTTCAAAAACCGTTACCAAA…
c101275.graph_c1	ATTTTATTTTATTTTTTTTTAAATAAGGTATTTCCGAACAAAACTCGGCATCACATTCTTGAATGGGCCCTTAAGATTAAATGTTGAATGTCAGTTGCATTCATTGTTTTATTATAATAAAATCACTTTCACTTTATATTATATAAAGAAAATAGAGTGATCCAAACAGAGAGATTTGCTCCCATTGACAAAAGTGATAAAACAAAAAAAAAACAAAAAAGGAAAAGGTTTATATATATATATTACTTTCCTCTGCTATGCATCATCTGTAACAAAGTTTTTTTCATAACTCCAAGTTTGACATTCATACACTATTGCTTGTATGACCCCCTAACAAAAGTAAATATATATATAAAAAAAAAAGGGTAAAAGAATGACAGAATCATTTAGCTCCTATAA…
c101276.graph_c0	TCTCCTTGAGTTGAGATACTATTAAAATTTTTTTTTTCTGAAGCGGAAAACAGGAAGTAGAATTCCTTACTTTCTCATCAGAAACTTCCCCAGATATGTTAAGCCTCCTATCCAAGCTACATATGTGAAACGTGGGAAGCAAGCAAGGAAAGGAGGGCTGCAAGGAGGTTAGACAAGTGGTTATGCCTAGCTGGCAGCTTAGGGAAGGAGTTTGTTGTTTTTGTCTTTTTCTATATTAACCGCAGGACAGGTGTGGTTATGCCTAGCTGTCTTTTTCTGATGGCTGAAACAGGGAGGGCAGGAGGACTCCGTCCAACTGATGTAAATTCGAGTGTAAATCAATACCACAGAGCATGGAGACTAGGACTACCGCTACTGGAAAAAAAAATCAGAAAACAG…
c101279.graph_c0	GCAAGAATATTTCCAGTTAAAGCCCTATTGAAATATGAAGGAAACTATGTTTCTGTGTTCTACTTCAGACAGCCCTTGAAAAATTTTACATGAGAGGGCGGGATAAGAGGGGAAAAGGTCTTGCCAGTCTTTGAGAAAGAACGAAAGGAGATTGAGAAGCCAAAATTGTCATGTAAGTTCTCTTCTTCCTTCTTAGCTTTCTGCTTTCTTTGGCTATATAGTTGTTTGAGAAGCCAAAATTCTCATGTAAAAGCTCTCTTCTTCCTTTACTTTCTGCTTTCTTTGTCTATAATTGTTGCTTTTTCTGCTTTCTTTGGTTATAATCATTGCCTATACGGGTAAATATTAGAGACATTTACTAGACTGAATTTTAGTTTTGAAAGTAACAAAAGAAGAGAA…
c101287.graph_c1	AGAATCAATGAAAGAACAGGCAATAATTTATCAGCAGAACCTCTGCAAAACTGAGCACTGTTGATAAATCTTTCTAAGAACAATTTGACTCCAAAGAAAAAGATGGAAAATGCAAAGATTGTGAGTATTGAATCACAAAGAACAGATAAGGACAATTCATTTGAATTATGCATCTTAAGGAAATTGGAATTTTTTATTTTTTAGCCATTGTGAGTACTGAATTTTGAGGAACAGATAAGGACAATTTATTTGAATTGTGCATCTTAAGGAACTAGGAATTTTTCATTTTTTTCATTTACTTTTGTCCATGTACTTCTGTACTCTGTAGAATACCAACTAGTTGCCTTCTTACTTCATACACAAGTTATTTCCATTTTTGGCTTTAAATGATATCGTGAT…
c101289.graph_c0	TTTCTCTCTAATTCTTTTGATTTACAACACATTATCAGTACGATCTACTGTGAAGCGATAGGTAGTTTCGAACATTTGCCCACACTCGCTCCACTCTATGTACTCACATGTCTTTTCAGCTCAAATTTTGTTTAATGTTACTTTTCAGCCCAGGATTCGAACCAATACCTTCCATCATATTATTGCTTACACTCTACCATTGTGCTACTTTTTTTTTATTAGTATTTTTTTTTTTATTTCTATATAGTATCATTTCCAAAAGACTTTGATACCCATTTTTTCAATTTCACATGCATTCCAGTAAAATTTTATTTAGCAATTATACCTCATCATCAAACACTTTGAATTCCCGAAGAATTCCATTTTGCAATAATTCTAGATGAATTTTGACAAACTCTT…
c101293.graph_c0	GACCGGGCTAGCCCATCGGATCGGACCAATTTTACCATCACTAACTATAGCCTAATTAATATATATTGAAATCCTTCTCACCTGACTCAGCCCAACGGACGCTAGGCTAGGCCGAACCGCGTAACCAATTTCTCGTGTCCCTGCATATATACTAATTTATTTTCATGCATTTTTATTATATTGAAATTTAATTATTCCCATAATAGTTTATAACTTGATGCACCAACTTATGAGCCAATCGACATAACATCATCCATAACAAACAAATTTTCCCCTTTCATTAACAAAAAATATATCTTTTTTTCTTGAGCTTTCGAGGGATTGAGAATTTGGGAGTAAAAATTTGGTATAATATAATCAAGGAGAAATAAATATTTGGTTGTTGGGAATTTAAATCAT…
c101294.graph_c0	TTGATATTGGTCTTTGCATTTAAGCAAGTCGCTTTAGTAAAATACAAACCCTAGCCGCCCCGATGATGGCCGGAGGGAACAACGACGATGGCCCCAATGCACGCTTGAAGGAAGAGGACGATCTCCTCAAACGGAGCAACAAAAGAGTACGATCAGAAGACATAGGCGAGAAACACGCTCCAGTTGATGTGGGGATGATTGGAAGATAAAACCAGTCGCAGCCTTTCAGAGACAAAGTGCTGAATAGAAACGCACCCATCCAAGATGAAGACACCGGCGACTGGCTTTCAGAGGAAGACGATGAAGTAACGGATACAGAGGAGGACCCATGCTGTCCCCAAATAAAAATTTCTAAAGAGGAGAAAGTCAGAATCAGAAGACCCTGGAAGCAGACATTGA…
c101294.graph_c1	ACCATTTTGAAATTAAGGAATTTAAAAACTTGTGCATTACTCTGAAAATGTATTTGGTGATTGGAATCAATCTAGTTACAAGAAATGAAGATTTGTTTTGTTTTGCGCTTAAAGTCTTTGGGTTTGAGGTGCAAAATAACCATTATACCCATACGACAAGTTTTGGGGCGTGACATAGTGGTGGTATCAGGACAATAAGTTTATGATCTTAATAAGAATTTGTTTTAGTTTGTCTATGGGTATATTTGAGTGACGTGTTAGAGCAACTGCAATGGAAGTTGCCAAAAATTGGGTGTCAAATGCCATTTTGCAATCCTGAATAGTGTTTTGGCATCCTTGAACAGTGTTTTTGCTCCAATGGTAGGTGTCAAAATGGGGTGCTATTTTAATAATTAAATG…
c101302.graph_c0	GCGGAAGCGGCCGGCTCTAGCGAGGTGGGCTCTTGTGTTTGTTTTCTGGTCTTTGTCGGATTACGTTTGGTGGCTCTGTTGATCTTTGGTGGTAGACGGTTGAATTGGCGGTGGAAACTCTGGTTTAGCGGTTTGTTGTAGTTTGTGCTTGGAAAGGCCGTTTTTTGGGAGCGATTTTGGCGGTCTGTTGTCTGAATTGGGAATAGGAGTTGATTTTTTGGTTGTAGAGGGTTGAATTGCTAGATTTTTTTCAATATTATTTTTTAAAATTTATTAATTTTTGCAACCTCATGTTGGATTTCAGAGTGCGAGTTGATAGGTAGCTTCTGTTCGTTTTGTGGTTCGGGTTGACCGTTTGGTATCTGAGGTGATCTTTGGTGCTGGACGATCGATTTTCTA…
c101305.graph_c0	ACAATATTAAAAAAAAATAATCTATTAATATCTTTCAATAAAAAAATAAATAATAAATAGAGAAAACTAGCTGATCCAATCGTGTTATATTTAGGTTTTTCTTGACAATAGTTGGTATAATGTCTGGAACTTGAAAGCTAAGTCCATGGAAACATAATAGATTGAATTTCTAACCCTAAGATAGCAATTACAGAGAAAACCTTAGACTTCAAGTGTGTAATCTACATGGTACTCTTCTGCAAATTCTGATTGATATTTACACTGCTGTAAAATTTCTTTTGATAAGTAAGATGCACAATATACTACTGTAAATTCAATCTACTATTTATCCCAATGCCCTGTTGTTGCTTCAGTATGTGCAGTAACATGGTGAAATTGGCAAGGCATCATCAGGTTTAA…
c101315.graph_c0	CTCAAATCTGCTAGAACAGATTCACTCGTCTGCTTGTTTTAAGTGGGAGAGAGGGTAGCTTGTAACTAATGATATTGGGATCTACTTATTTTGGTATGAACTTTTTAAGGTTAACAAGAACAAAACAAATTTAATGTTAAACCCACCATGTACCACTCCAATCCACAAAAAAAAGGCCATGGGATGCTTCCAGTATGACTTCTTCATGAGAATTTAATTGATTTGAATATAATCTAATCTAAATCATAAATTCAATGTTAAACAATAGTCATTCAGCAACAACAAAGTATAATGATACGTCTGGGTCACTGCTCCGAGACGAAATCGCTGGCAGCACTCTTCGAGCGGGTGTCTCCTAATTTTAGTTGTTTCTGCAAGGGGAAGAAGAAAGAAATGCAG…
c101330.graph_c0	GGCTATGGATTCTTCTTCTGAGGGTAACCCTCTTCCTCTTTTCTCCAATTATGTTCTGGGGTTGTGTTGTTTTTCCATTTTGGAGACTGATATTATCATGTCCATTGATTGTTTGATGTGTTTTTTCCTGGGTTGAAGTGATAATAAATAAAGGTTGAATCTCTTGATGGATTTGTAATCTTCATGATGGTTGGATTTTGATGAATGTTGTGGTTTTTGTGATTATTGTTCTTGAGTCTTCAAGGGTAATTAGGAAAAAAATTGGTACTTTTTTCTTCCCTTTTTATTGGATTTTATCTATGGTGATGATTTTCTTTCATTGATTGATGTCTGGGTTTCATCTTGCCTTTGATGGTATCCAACATTTTGGGATTATTTTTCTTGATATTATTGTTAGTA…
c101344.graph_c1	ACATTCCTTATGGTGGTGGAGAGTAAGTTCAATCCACCTTGGTGTAATATAGTATGTATATTCTTTACATTCTACTGGAACATGTTAATCCTTTTGCCAGAACAGTTAATTTATAATGACCCTAAGAAATTCAGAAGTTGTGTGGAAGATAGCCTCAAAATTGGTAGGAACTTCTGTAGAAAAAAGAATAGTCATTGTGAAATTGTGTGTCAAGTAAGTTCTAAAATCTGTGAGGTACTTGTCTTTTGTGGTTAATGTGGCAGTTTTTTTCATCCATGATAGACCTTTCCAATGGCAAGCTATATAAATGCGTCTGGCAGACCTCTTTGTTTGTTTAATCGGTTTTTCATTTTTCTGAAATTAGTCCATTACAATTAATTGGTTTTTCATCTTTAGGAT…
c101348.graph_c0	GGAAAATTGATATTTTACATTGCAACTCTTGGAATAAATACATAATATAGCAACGATACAACACATTAGAGTCTGATGATCTAAACTAAGGATACAAAAGAAGAAAGAGAGGAGATAAATTGGCAGACTACAGATCATGGCCACAATGTTCCCATCTCTACTTCCTTCATACTGAAGTAATCATACCAGTTTCTCAATCACTCAGATCAATTACATCAATTCTTTGGCCATTATTGCCTTGTTTGCATTTTGAAAGCTTTCGGGCACGTATTGGTGGGGAAGGGCTTAGCAGATCGATAACTGTTTCAGCACCACTTGGACCATTCTGATTGCAAATTATGGCTTCATTGTGATTGTCTTTGTCGCTGTCTGACTCTGTATCAAGCAACATATACAGTG…
c101359.graph_c0	TGGTCCAACGTGTATAGTGGGGACAGAGACAGGTATTTGCTGGATTTTCTAACTTGGATGGAGTATAGATGATTTTTTTTTGGTGTTGGTGGGTTTTCTTGAGCCTTTTGGCTACTCTTTTGGGCTGTTTCCCTTTAGAGTATTCCTAGCGTACTTTTGGGCAGCTTTTCTGTTTTCTCTCTGTGGTTAATACATGCCACTTGTTTACCCATCAAAAGAAAAAAAAAACACAAAAATCCAAAACTATCAATTTGAAAAATTCATTTACAACCCCTGTATAGAATGGGTCATAAAAACTAACGTTAAATAAAATCAGAAGAATAAACCCAAGACAATGGATGTGGAAAGATGTTCTTGGATCTATAAAGAATCATGAATCTACTTGAGAGTTAAGACAAT…
c101377.graph_c1	TATATATTCTATCTTTCAAACAAACATATCCTTTGAGACTTGAAGGCTTTTCTAATTTTATCAATCAGCAGGTGGGGGCTGGCTAGTAGAATCCTTGCTTTTGGGCCTGACTGATATTGTTGGACTCTCATGTACATGACTCAGGTCTCATTGTTGTGGGCTTGCAATTAGGTTGGATGAAGCTCATCGCAGGAAGGAGACAATTAAAATCTTTGCCCTCAAGAGTATTATTATGAAAATCTAATTTGTATATATATATATTTTGGTTATTCAGATTCATCCAGTTCTGACGCTAATTGGGTTGGTTATCATAGGAGGAGAAGCTATTATTAGTTATAAATCCCTACAATTGAGAAAAGAGCTAAAGAAGGTCATACATCTGGTCCTCCACGCCATCGC…
c101380.graph_c0	ATTTATCAGAGCTCTATTTAGATGAGACTGCTATAAAGGAATTACCTTCCTCGATTGGGTGTGCCAGTGGGCTTGTTGTCTTGGATATAAAGAACTGTAAAATGTTGAGGGGTTTTCCAACAAGTATTCTTAATTTGAGATCTCTTCAAACCCTGAAACTTTCTGGTGGCTTGGAATCTGAAAACGTAATTATCAGAGGAATGCCTTCTCCTATTTCCCTCTTTAGAAACCTTGGAGTATTATCCTTTGCTAGATCTTCATTACCTAGCAAAAGTTCACATTCCATTGATTTCCTCTTGCTGTCAGGCTTATGCTCCTTACAACACTTAGATCTAAGTCATTGCAATATACCTGAGGGAGCAGACATTATTAAACTTGGTTCTTTATCTTCACTGAAAA…
c101383.graph_c0	TAACGGGGATGAAAAGAAAGAACAGAAGGAACTAGGACTTCCAGAGGAGAGGTGACGAGAGAACCGCACAAGGATGTAACTAGGTTGATAATATAAGCATTGGTTCCTTCGGTTCTCGTGTTTCTGCATGCTGCTTGGTGCAGCTAAAGAAGGGCTCAGGATAAGAATGTTTGTGCGATTTCTTATATATGGACGTATGTCCAGAAGCATACCCCAAAATGACCAGATTGGATTCAAGAACTTGAAAATTAATGGAAAAGGAATCATGTTCAGCTGTGACTGGTGTCTATTGACACATTTTGAAAGAGGTTAAAAACAAAAGATAAGTAGATAGAACTAGAGAAAAGACATGTAGATGAGTTTTAACAGAAAGATGGACCCGGAACAAAAATGGTGTGG…
c101384.graph_c2	ATACCTTTTGCTGAGGCATTGGCTCAGATGCCTAACTATGCTAAGTTTTTTAAGGACATTATGAATAAGAAGAGGAAGTTTGCTGAAGAAGGAGTGGTGAATTTGACAACCACCTGTAGTGCAGTGATCTAGAAGAGCTTACCAGTGAAGATGTAGGATCATGGCAGCTTCACCATTCCCTGCACAATTGGGAAGGTTGAATTTAACAAGGCTTTATGTGACTTAGGGGCAAGCATCAACTTGATGCCACTGTCAGTAGTGAAGAAACTGAGTTTGGGGGAGGTTACTCCCACAAATATAACCCTACAAATGGCAGATATGACTATGGCACAACCAGAGGGATTCCTTGAAGATGTACTCATCAAGGTGGGAAAATTTATTTTCATTGTGGACTTTGCA…
c101394.graph_c1	TTTACCTTAAAAAAAAAAAAATCTCACTGTAGAAAATATGGGATTAGGTCTGTCACTGGGAAAGATGTGATCGCAATAGACATTTCCAAATGATGTTGGTTAAAAGTAGAAAAAGGATTGGCTCAATATATTATTACCAAAAAGCATGTCCTATTTCCTGATTTCTTTTGTGCTAAAAGCCAACCCCTTCATCCTCCAATCTACTGTTACATTCTAGCTCAATCACTTATGGTTTTATTTCTTTCCCTTTTGACCCTGTAATTTGCACCTAAATCCTAGGTAGCTTGTATCGATCTTATTCTCTATTTCTCTATTTTGAGTAACGGGGTTCAATACCAATAAAGTGTAAAGATCCAAAATGCATATTTAAACTAGATTCCTTGCTCCTTTTGAGGAACA…
c101396.graph_c0	TAAAACCACGCGCACTCCGCTCTAAAGCGACCTCATCTGCATCAGGTGCTGGGGTAGATAACTGGTCACATAACCAACGGATGGAGATAGCGGATCCTCTAAGAGCATCAGCGGGTGGGGTGACACCGAGCAGCTCCCCGCATAACTCCGCCACATCGAACACACATGTCCCAGTGACTGCTGGTCCGTCGATACGGAGGCCAAGGATGATAGCAACATCCTGTAACGTGATTGTCATCTCTCCGACGGGCACATGAAACGTGTGTGTCTCGGGCCGCCATCTCTCGACGAGACAAGTAATAAGTGGCCAATCGATCATGATGTTGCCCAAGCAGTATACACCATAAAATCCCGCGCGGATCACATATGGACGAATGCGTATATCCATCCTCCACATAC…
c101400.graph_c0	TTTTCAATCTCTTTTCCCAACTCCTTCGGTGATGCATTGGAGGATCTCAAGAAAAAGTTCCCGAATACTGAACTCTTGAGATACAAGAATCCAAGCATGACAATCAAAGTGACGCTAAACATTACTGTCTTCGTAAATTTTCTTGGCAAGAGTGGTTTTGCCAAGGTCACCCATTCCGACGATGGCCACTACTCTTCTCTTCATCACTTTCTCTAATAGCTTTCCTTTTACGGCTTCCAAATAATCCGTCATCACTGTTGTGCCGCTTTTTTCAACAATGAGGACCCTTTCCTTAGGATTGAGAATCAAAGATTGGATAGTAGAATTTTGCAAATGCGGATAGATGGTCTGATCAAAATTACACCAGTTGACGAATGCTGATAGGAACCACGTCCTCAT…
c101413.graph_c4	AAAAAAAAAAAAAAGAAGAAAAAACATATTTACCTATTAAAAAATTATTAATCCTACTTAAAGTTTATTTATACCTTTTCTTTTCTTTCCCCCATCCCATAGACTTCCTCCTTAACGAGACAAAGAAAGACATGGGAACCTATTTTCGGCTCAATTTCTGATAACTCTTGGTCTTCAAAGATTCTTACAACAAAACAAACTGACTGAGGCTGATTTCTGCATTTTACATTTCGTGTTACCAACCAAACTGCCTTGCCAACTCTGGTAAGAATATTTCCACATGCTCAAGCAGCACTTTTGAAACTCTTAAGTTTAGGAAACAGGTTCAGAAACGATGACCACTCCACAAATGGGGAGGTGATTGCGTGATAATTCCTTTTTGCACATGTGGCACCAATT…
c101414.graph_c0	CGAAATTCATTTAGTGTCAGAACCGACATCCACTAGGGAAAAAAAATGTTTCTGAGGATGGACCATAAATACATTATAGAATTCAATGAACAAAAAAAAACCGGACAAGCTCATATACAAGTATATGAAAAAGTTAATTATCAAATGAATTCCTAAAATTAAGACACAGAGAAGATATTGCCCATCATAAAGATGATGCAACTTTATTTAGAAAATTTGATAAATAAAGTCAATTACCAATTAACTATCCAAATGACTTGTTACATAGAATTGATGTACTACAATCAGATTACAGTGTTAATAATTTTCTAGAACATTGCCAATGCTCAATTGCACGGGTTCAAACAAAATTCAGCCTGCTGGATTGTTCAAGAAAGTTAGCTAACTGTTTCAAAATTC…
c101415.graph_c0	AATTATTGCTACAGAAGACCCAAGCTTTGCAAGTCGAGCAAGAGAGGTCACCACCTGAACTCAAGGGCCTGATTTGGGCTTAATTTTGCTAACAAAAAGCCTTAGCAGTCCTCTTTCGCTTTAATCACGCATCCAAGAATGATGGCTTAGCTCCAATATTTCTGATAACCTACAATTTCCTGTCCTCTAAAATTTCATGAACTTCAATCATGCTTCTGTTATTCCAGGAATCGACAAAATCGTCCATAATGCTTTAGCACTGTTCTTTTGCATTTTAAGTCCACCAGAAATAAACTTTGCTTTCCTTTAGATTTAACTTTGCATCCATATAAGTTTGCTTGATGCCAATATTTCCACTCCCATCTGTACAATTTCAAATTCTTCAATTGTCCCTCTATT…
c101421.graph_c0	TGGCAATGGCAGGTTCTTGAAGACTGCTGCATATGGGCATTTTGGGAGAGACGACAGCGATTTCACATGGGAGGTGGTGAAGCCCCTCAAGTGGGAGAAGGCGCAAGCTTAATCTCGGTTACTGGGACACTAGTATCTTGTTGCTTTGCTACATCATACCTGCGAGTTTTCCTTTATTGATTCTCAAGACATCGTCTTCTTTTTTCAATTTTATTCGATTTTGGTTCTTGCTCTTAATAGATGCTGCTATCAAATGTTCTATTGGAGCCTTGGAGGGTGAAGGAAGGGTTGAGAGCAATTTAAAAAAAAATAAAATTCATTTTCTTTTGGATGCATGCTATTTTCTGCTGCTTAGGAAATGATAAATATGAAAATGAGAATTGTTGACCAGTTTTTGAT…
c101429.graph_c1	AAGCTTGGAATCACAAAGTCATCATTGTCTAATGAGTCACAGCAGCAACCATAAGAATGTCAAAATGTTTGAATACTTGAACAATTTCCACAAACATGTCCTACTGTGGAATAACACCACCACCACCAAAATTTACAGTTTTTAGCTAGAAAATATCTAAGTATTTTATTGCTAAAAGAACTATAATTTTCCTTCAATACTACAAAAATAGTAAATTATCATAAGACAACTATACAGGTTCTTGTGAAAGGAAAAAGGGTTTGTTCCATTAATTCTATATACCAATGCTGAAAAATCAATTTTATCAGTTACGATATTAAATACAAATAGGCAATAGGCACATTCCATTTCCTCAAGTGCTACCCAGCTGGTTCACATGCTAGGAAGAATCACAATTGA…
c101435.graph_c1	GGAGAATGGTTATGGAAACTATTGGGAAGGTGGTTGCTAAATTGGGTGTTTCTGCCATTGATGCCCGCTTAGAAGAGCTTCTGGTTGATGGAATTCTATACGCCTCCCAAGAGCAGACCAGTTATGATGACAATGTGATGCTTAATGGGTTTGCTGCAGTTGTCAATGCTCTTGGGGAAAGAATAAAACCCTATCTTCATCAGATCTATGGGACCATAAATTGGAGACTCGGTAACAGGAGGAGCCCAAAGGTGAGACAGCAAGCAGCAGATCTTGTTTCGATGATTGCTGTGGTCATGAAGCAGTGCCATGAGGAAATTTTATTGGTTCATA
c101446.graph_c0	TGTCTTCCCATTCTCTACAAACCTGGTAATATATATTATTGAAAGTTAAAGGTCAGAATAGTAAAATACCTGTGGTTTTCCATGTGAAGTCTCATGATTATATTTCATGGCTAGAAGTTTACTGATAAGTTCTTATTAGCCTATCTTACAAGTTAACAAAACATTACCAGTTTTGATGATCATTGGAATGAACTTACAGCACATGGATAAGAGCTTTGTGAGCGGAATATAAGTGCTCAAAATGGTTACTTCATGCCTGTAAGCAGTGTCTCTAAGAAAGAATGAAATCTCAAACTCATCCTATAAACTAATGTAACAACTCCAACTGGCGGTCAGAGGACTTTACTTGTATGACTGGTTTGACCAGATAATATTGACATAGGAAGGAAGGAAAAAACA…
c101449.graph_c0	GGCTTTGGATATGGGGGCGTAAAGAGGGTAAGTTGGGAAAGTAAATATTAAAATAGGGTGTAAAAAAATATATTTTAGGGTTTACTTAGGTGTGAAAAAATATTTAAAGGGGTATATATAACCTCTCTTTTCATAAATATAACTTTCGTTGGGTCATCAATCATGGCACAACTTTTGGATTCAACCAACGTCAGCTTGGAGAAGGGTCAAGGAAGGTACAACATCAAGAAAAATGAGAGAGGTAGAAAAAATGAGGAAGGCTCAAGGCTCAAGGAAGGTACAACTTCCTAGCCAGAAGGCAAAGAGCATTCTTCTTGTGCATTGTGAGGCCAGGTTTCGAATCGGTATCTATGTCTTCCCTCCTCATTCCGGCCGGCGTTTCCCAGTCAAACGAATAAA…
c101451.graph_c0	TTATCGTAATCCAACATACAAGTTTTTTTTACCAAACCATGAGATGTCTTGAACGGAACCGTGCATACATAGAAATAATTTTTAAGTCATACAAGTCAAGATAGATCACAGGAACGATAAAATTATACCACATAACACAACTGCATTCTCATGACTCGAACTCAAAACCACTAATATGACTAATGCGCACAAGTTTAGGGCATAGTTTTTATTTTTATTTTTTTGAGATATAAATATTACAATGACATCACCCTAAAAATGGGGATTTTATTTATTTTTAAACTAATTAAACACTAATTAGTATTCCTTAGCAATCTTGGATCTTTCAATTATGAACATCCCTTCCTTGAACTTCTCCCTCATCTCATAAGCCTGTAAGTACTTCCAACCCATCACTTC…
c101466.graph_c0	ATATTCCACACATGAAATGGACCTTATAAATCAAAGAAAGTGAAGTGTATGAAGGAAGAAATAATGACTCCACTCCAACACTACAATAAATGAAACATTGTCCAAGATACCAAGAAAAAACATAGAGCTGTATCATCTACAAGATCTTTGAGGCAATAAACCAGTACATGTCACCATGCCATCTAAATCTTTTTAGCCAGTATAAATGTCAAATTTACTTAAATACTGTACTAGAAATGGTTAAATCGGTATTTAAATCTCTCAAAGGAAGTACATTTTTGGCCTCTTAAAGGAGACATGGATGTTAGGGTGTAACCCTACAAATACACCCATAAACCCATAATATGGAACTAGGAGGAAAGGTCAATTCCAATGTTTAGCAGGAAAGCTTATATATCT…
c101476.graph_c0	AAAATTAGGTAGATAATGAGAATATTCAAAATATTGTATATCATAATATTAAATTTTTAAATGACATATTATTTTATTTATTTCCCTTAAAGTGATAATTTTTTTAAAAAAAGTAAAATAGTAAAAACACTCATAAATAAAAAGATAGTATAAAGAATGTTTGCACCTTACATAATAAAAGTAGTTGATAGTTTGGTGGTTGAAGGATGCAATATCTCAAAATTTTGGGCGGATTCAAACCCCTTTGCAGATTTAAAACAAGGGGAACAAGTGGTGGTTGAAACACCAGCCCAAATAAATTGCGGACGAAATCCGACTATTGATAGAGGATATTCTATAGATCTCCATCGATAACCGAAATATCGACAATATTTCGGCCAAATTTAACGATATTTTATT…
c101477.graph_c0	TTTAATCTTCACAAGATGCTCAAACATCCTTTTAATAAGGAGTGTATCATTTTTCATTTTCACTAGCCAAAAAGGCTATGGTGGTCATACATTTACAACAGCCACATCCTAAATTATAAGCCATGTAAATTAGAAAGATCTTTGCCGTTACAAGTGATATATCAGTAGTTATGTTTGGATTGGGACAACATTTTTGCTCATAGGGTACTCGCAGGTAGGTCGAAACTGTTGAGCATAAGAAGGAAAGTAATGTATGCTTTCCACCCGAAAACGAGGCAGAGAGTTGCCTTGACACCATGGAGCAGTAGATGGCTTTAAAGGCCTTGGCAGTTGAAATCTTGAGCCTCAGAAATATTATAGTATAAAGAGGATAGTTTTCCATCAAACTTAGAGACCAGT…
c101477.graph_c1	CCCACCAATTCCCTTCCCGAACATCTTTGTCTTTTGTTTTATTGGATGAGACATTAGTTTATGCAGAGCTCTAATGCTTGTCTCCAGCTGAGTTTTCTTCATAACTCTGTTTTCTCTCCGTTGTCTCTATTCCACTCCATTCCATTTCCCTCTGTTCTTAATTACATATGAAATCTTTAGTTCACTCCGAAAAGACGATGATTCCAAAGGGTTCTCCTTGTTGTTGAGCGATATGTGTTATGGGAATCTAGAATTATCTTCCATTCTGTGATTGTTTTCTGGGTATTTTTAAATCTGGGATACTGTGTATTTATTATTGATATCGTTTACTAGTGGGCTTGTGGCTGTAGAGAGGTTGTTGAGATTTGAAAAGTCCGTGGTTAATGGAGTTCAAATTGT…
c101481.graph_c0	CAAGAAATCATAATAGAATAGTTATTCTTAATGTTGGAATATATACATTAGGATTCGTACTCGGTGAATAAAGAACTGACTATTTCTCATTACTGATTAAAGTAATCTCGACACAATCTAAGTAAAGCTTTTTGCTTGAAATTGAAATATGTCAAAGAATAAATAAATAAACATTATTTTACAAGAAAGTTGGCGAAATCCAAATTGAAGGAGGCATCAATCTTTGGGAATGAGCAAGGGTATAATGTCGCCTAACACATCCATCTTGCAAATTGAAGACACCAATATCATTAGGGCCTCCACCACGATCATAGAAATCATCACAATCATCGCAGAAGTATATAGAATTAGGCTGACATCCAACAAAATCAGAAGCTACAACCGAAATCGAATGGTTAT…
c101488.graph_c0	CAATTGAAATTTTAAAATTGCAATTATCGTTGTCCATGACAATGATATTTGGTAATTACAAGTCCAATTACCGCTGTTCATGACAGCAGTATTTGTCATGTTATAATCTCTTATGATCTAAACACACTACTTTGATTAATAGTTTGATTTCAAAAATATTTTTATAATTTTTTTTTAAATTAAATTTTTTAGTCCAAAACTCATCGACAGTGGGCACATCCTACCACGTAATGTCATGATTCATTCTCCTCTTCAAGGGTTTGACCAATCACAAATTCATTAATATTAGTTAGGCATGACCAATCTCACATGTCACATCTCTAGTTTCACCAAAATCTGCCCTCATGGACAGAGCGGCATAGCCTTGCTCTTCTCCAGTTTAAGAAATCTTTTTCCATC…
c101498.graph_c0	CGGGAAGCCATTATTCAAAGACCACCATAAATTTTGAGAATGAGAGACAGCCTGGTCTGTACAATAATGAAGTCACCAAAAAGCCCCTGCAGCTTCCAGTCTGGTTTATGGCATTGGGTTCTCTCATGTGACTCACAATTACCCAATACCGGAGCCTTTCTCTCTCTCTTCTCTCTCTCAGAGTAGACGATGATGAGGAGGGAAACAAAGCTGGTGGGGCTAGGCATCATAGCTGCCTTCCTCCATGCCTGCTTCTTTTCAATTTGTGCTGCTAATTCAAATAACACATGCAAGTCCTCTTCTTGCGGAGATATTCAAAACATCAGCTACCCTTTTCGATTAAAAGGTGATCCTGCCGGATGCGGTATTCATGAGTATGAATTGGTCTGTGAAAACATT…
c101502.graph_c1	GATGAAAGAAATATTAGTACCCCATAAGGTGGGAAACATTGGGCACAAGAGTGGAGGCAAAACACATTGCTTCCCCAACGAAAATGTATCTAACCTATCAGAGATTGGGCTGATCTAGGTGGGAAATGTAGTATCTATTGTATGAATTTTCTTAGGATGTTTTCATCCCAGTCTTTACTCAACCACATACATACCCACAACACTGCCTGAATGCACCTACTAAAGCCCAAAGAGGAAAAACACATCGGCAACTCAATCTTTCTGGTAAAACACCAAGTTAAAATCGATAAATCAGGAAATCAAGTGATAATTTCCTGTTCTAGAAAAGCAAAGTTATTTTCCATCAGGTTTTAGATTTGTAAGATTAGCCACATTAAACCCTAGAGCTCCACCATAGAA…
c101508.graph_c0	GTACAACACAACTTTTTACTATCTAGAATTTAGCAAACAGCCTCTGGGATTAAACCTTGAAGCACATGCAACTTTTTTACACTGTTAAGATCTGGCGTAATCAAAATATATAGATACACCACATTACAAGAATGACAGACTCTGGATGTTCAAGCTAGATTAATAACGTATTATATATAGTTTAATTAGCAATTAAGCCTACAAAAACCCAATATATGCTTCGTAAATTTCTAATAGAGATGGAGCAGAATGACTAGTAATGGATTTCTCACAAGATGACACAGACTGCAGAAAAGCCAGTAATAGTCATTGCAGCTGCTATTGCCATGTTCATGGCTGCTTCGAAGGATTCAAACGTATCCTTCGCATTAGTAGTCTTGTCAATCACTTTTACTAAAG…
c101511.graph_c0	TTATGTTTATGAGGATGGGATTTGTTCATAGGGGCAGAGGAAGCCAACCATGCTCTAGTTTAAGCATCTAACCTTGCAAACTAAGATATTGTGACATGGAAATGGAAGTATAAAGCATTGGAATAGCATATTTTAACCATTTTTTTTAAAATAAGTATATCAGTTCTGATCAACAAAACTAAAGTGTCCAAGGGTCACTGGTAGTGTGGTGAAAACACCCAACACTGTTTAAGGAATAGTTTTACCTTCCTCCCATCAGATGTCAATTAATGGGGAAGAGACAATCGTATTTAGTTTGGAGTCAACCCAAGAATAGAGTTGACAACTACCTTCTCAATAACCTTTAGGTTGCAAACCATAAAGTATCAAATTAACCTGGATCATCAAGGCTATACAGAA…
c101531.graph_c1	TTTAAGTGAGGCACACCCTACCTATATATTTCACGGTGTGTATGTATATATATCACTATCTTACTCTACCTAAGTGGGGTGCACTGTACGTAATATAAATAAAAATTATATAGCTCACTATATATAATTTAAAAAAAAAAAGATTTATAGTGAGGCACAAGGAGCACTTGAGGCATGGGCTTTCTTGGGGCCTCTCACGTCTTTGTGAAGTCCCTATGCCTCCATTGAGGCGAGGCGCCGCGAGAGTGGTGGTACCTAGGTTTAAGGTGCGTCTGAGGCACGCATTTCACAACTATGTTTGGTGGATAACCTGTCTATGTTTGTTTCATTCTAAGATTTTAATTCCAGGTTCCGATCAAATAATGAAACTATTCAACCTTTAAAGTAGTGCCACTGTGA…
c101549.graph_c0	GGCAGCCTCCCTTGGGTGTTTTTGTCGTTTCTCATTCATATTTTATTCGTGCTCATACCATTCCCAAAGCAATCTTATTGTTTCTGTTTCTGATTCGATTTCTTTGAGCTTTCGTTTTCTCGAAATCTCTGTTTGGCTGTAGAGAAAAGGTGGGAAAATTCAAGAGGCCGGAGTTGTTGTACTCGCTGGGTTCTTTTTCTGTTTGGGAAACGGAGAAAAATGCAATATCGAGCTCGACTGAAGTGGCTTAACTGTGGTTTCTCAGCAACCGAACGGAGCGTTGATTTGCTTCCGTGATTGCTTGATTTCGAAGAAAGCTTTTTCGACAGGGCTCATTTTCTTTGAATTTCTGAGGTCGTATAGGGCGTTGGGTATTCATTTGGTAAAATCACGAGAGAA…
c101563.graph_c0	AAAAAAAAAAAAAAAAAAAAAACTAGATGATGAAGAAAAGGTTTAGATATGTTGTGATACAAGAAATTTGTAATTCCGTAAATTGTTTAATTGATTTATTTGTTGAGTTTGGAGTGGAATTGATTCGTCGAGAATCTGGGGAGGATATGCTATGAATCGCAGATATTTTTTTCCCAGAAATCCGCGTTATGTGCCAGTTGGCCTATATTCATTCCAGTGGAAGAAGCATCAGGTTCCATATATATTTTGACAACACATGTTCAGCTTAATCAAAAATATTTTGTTGTTGATTTACATAAATTAATTTAGTTTGTATCGTTATATTTATTTTGCTGAATTATTTTAATTGATTTGGTTTTCGTTTCTGTTTTCAGGGAAGGGAGACGCAGAAGGTTATCT…
c101564.graph_c0	CAAACACGTTCTTTGTGTTTTCCTTTTTCTCGTTTTTCAAAACAAAAAACACACCCTATGTTCTCATTTTGCACAAATAACATTCATGTGAAGTTGTGATTCATATGCATCAATAGATATCAACACAAATTTGTGATGTAATGCAAGATTACATGATAATAAAAATTAAAAATTAAAACCTCCCAAAACTCACTTTTTCAGCGTTTTGAGTGGATTGGCTTATCAAGAAACTACTTTGCTTGAGTTGCTTTACCAATACAACCATTTCATCTGTTAGGTCTTCTTGAAGCTTTCTATAAGAGAGGAAAAACAACAATTTGCAATAACAAAATATTTAGAAAGAGAAATAGACTAACATTCAAATTCTCGCATCTTTAGCTCTAAAGTTGTTCGCCAAAT…
c101575.graph_c0	GCTGCATAGACTGGCAAATTGAAGAAGTCCAGCTGAGCTTCATTGATTAATCCCTTATCAGAATTTGGTGATCCCAAAAAGGACCATAAGCAAAAATTATGTCTTCCCAATATATCATCTCTAAATAGGTGATACCGCAGCAATACACAGAAACAAGAGGAAGCTATGTCACCAACAGAGTTCTTGAAGCTATCAGTCTTACAATGGCATAAACTAGAAACACAAGTTAATGCAAATAACAAGAAAGCACCCATTTATAAGCATTATCATTCGGTAATGAAATCAAGAACAAAACAAAATGAATACAACCCAAAATCACAATCTACATAACTTGCAATCGCGACGAAAGAAGACCTGAACTTCACTACTGTATGTGAGTTTCTCCACCATTGTTTTCTG…
c101576.graph_c0	CGAGGGGTCCGCGGGGGGTATTCTCATTCTCTGGGACAGAAGAAAAATCAGCTTGGTTGATTCTGTGGAAGGCAGCTTTTCAGTTTCATGTTTGTTTAAAATGCCTGATGACGGCTTTCATTGGGTTTTCTCCGGGGTGTATGGACCGACTGAGAAAAGGCTTAGAGAATCTTTTTGGGAAGAACTGGGATCGATTAGGGGCCTTTGGGAAAATCCTTGGTGTGTTGGAGGTGATTTTAACGAGATTCTTTCTCCCAACGAAAGATCTAGTGGCGGCAGGATTGTTAATACCATGAGAAGGTTTTCTGAGGTTATAGATGACCTCGGACTGAGAGATCTCCCTCTTCAGGGAGGGACTTACACTTGGCAGGGCGGTCCTAATGGAAGATCAATGTCCCG…
c101585.graph_c0	TAGGAGACTAAAGAGAAAAGGAAAAAAAGAAAGGATTTCTAAATGGACTAGGAAATTAATCCTTAACAGTATGGAAGTCTTTTCCATCCTTGTGGATAAGGCTACCTTTGGGGCATTCCTCTCGAGCTTCAAAATTGCCAATAGATTTGGTGAAGAATTGCAGATCAACCACTTGCTTTTCGAGGACGACACTCTAGTATTTGGCAGTGATTCAAGGGATCAATTAGCCTACCTTAATTGGATTTTGTTATGGTTTGAGTCCATTTCCGGACTGACAATCAATTTGGAAAAAAAGCACAATCTTACTAGTAGGTAATGTGGAGAATATAGAAGACCCGGTTGCTGAACTGGGTTGTGAAACAGGAGCTTTGCCTTCCACTTATCTTGGCCTCCCTCTAG…
c101596.graph_c1	AAAAAGAAACTTAAAAGCTACATTAAAAATTGAAAATAACCTTTCAAGAATGTTTGAATATATCTTTCAAACATTAACCCATGCCTTTATCTTCGTGTTATACTTGAAGTCAGTTTTATTTAATTAGAAATTACAAAAGAATTTGAACCCATTAATTTTGTACCAAAAATTAAATTGTATTTCAATAATCACTACAAATTTCTTTACTAGCATATACAATAGTTCAAAGGGGATAAAGTGTACAAATGCTCTTGAATTTTGCATGTTTGTCCTACTTTGCACTTTAACTTTTTTTTCGATCCCAAGATACCCCTGATGTTTACTTCTATAGTCACTCATGTCCATTCTTTTAAAAAAAAAATCACAACTGGGTTGAAAATTCTAACACGTGTAAGGTGT…
c101597.graph_c2	AATCATCATGATTAATTTTATCCCAGAATAACTCATGATCAATCCTTCGGTCTTGCAAATAATTAGGTTCTATCTTAGGTACCACGATCGACCCTTCACACACGAATGCACGAATATGTGAAGCTCTAATCTCCGTGATAGGTATTCAAGCCTAATAGGAAAGTCCAACCCAAAAGACCGTCCTGATAAGTAGGAGAACCTTTTAAGTTTAAGTATCACCCCACAAATTTTTGTGGAATCATATCATTGCCCACTATGATACCCACAACTAGAGAAACCGGACGTCTCACACTCTAGATAGCTATTACTCTTAACCCTCTCTTGGAGCACCAGGTAGTCGAAACACTTATGACATGCAAATTAGCAAGTTGTTTGCAGCCTTGTACTATCATCACAAGA…
c101606.graph_c0	AAACTTTCTATTAACGACGACGAAGGCAAGCAAAAGCAACAAAAGAACAAGGCAATAAACTCTCTGCAATAAGCATAAAGATGACAAGCTCCCAACCATCCCATTTTCAATGTCACTTTTCACTTTAGTTGAGCATTTACACTACTAAAGCCTATAAAAGACTAGAGTACAGAAAAGGCCGCAACCATTTACAAGGAAAGGAAAGCAGAGTCAATTCTCGATAATTTTAGGGCCTCTATACATTGCTCCAACCACGACAAAGCTCTCGGGTTTCTCGATTTCTTTAAGCCAGGCACATCCTTCCATCTCCGCCGACAAAGATCCGGTGGTATCTCCTGAAAATGTGGCATAAGGAAAATCATTGTAGTATGTACAGTGACGGCCTTCGGAATCCGAGTA…
c101610.graph_c0	AGTGATAACCAAGAAATTGCCAAGACCAACCACTGGCGAAATAATTTCAACTTAGTTTTGTCATTTTCGGTTAACAAATGAGCTTTTTCCAATGAGGAAACAACCGTGTATAACCTTATAAATTGGATCGTCTAGATCGTTATAATGTACCTAGATTGGATGGAAAGTAACGGCATTCGAAGATGGCCTATAGTTTTGGCTGACTGAAGATTGACAGGGCCGGAATTCTCCAAGCTCTAAAGATGAGAAGAAGATGGCCTCCTTTAGTGGCTGAGGCTTGGAGTTTCACTTGTGTGCTATCAAACATGTATAGTCCGTCTTTAAGTTTGCGTTGTGACGAAATTGTTTTGATGGCAATATCCTTGACAAAACAAATAGAAGGATGAGACTCGAAGGACA…
c101611.graph_c0	TAAAAGTTGCTGGACATTTATAAAATTTAAGTCTTTGATTGAGTGATTCTTATTCTCTTTATTCTACTCTCAAGAAAAGAAAAAGAAAAAAAAAACTTAGTTCTTTGGTTGAATGATAACACCTTTTACTACAAGTCCTCTCTTCCATTTCCCACCTTCATATTCAAACAGGGAGAACTCAATCTCTCCAATGTTTTCTGATGTTGTCCTGAATTGCCCTACTGGGATTTCTATCCATTGTCCTTTCGGCATTTCCCTTAAATTTACTTTACGTTCTTGTGTCTTTCCATCCGGGAGAGCAAGTTTAAGGTTCACTGGGACTTCCCATCCATAGGCAGGATCCTTCATCATCACCACAAATGCAACCTCATACATAACTCCAGGTGAGAGCTTTGCTAT…
c101618.graph_c1	TGATGGCTCAGGCACTATTGATGCTAAAGAGCTCAATGTTGCTATGAGGGCCCTGGGTTTCGAAATGACAGACGAGCAAATCAGACAAATGATTGCAGATGTTGACAAGGACGGCAGTGGCGCAATTGATTTTGATGAATTTGCACACATGATGACTGCTAAGATTGGGGAAAGGGACTCTAAGGAGGAGCTCATGAAAGCTTTCCATATTATTGACCGTGATCAAAACGGAAAAATATCTTTCATTGATATTAAGCATATTGCAGAGGAATTGGGAGAGAAGTTCTCTACCATGGAGATTGAAGAGATGATTCGGGAAGCAGATCAAGATTGTAAGTTAGCCAGTTAGCCTGACTTTATTTATTTATATCTTTATTTTGGCTCAGTATACATGTGGTG…
c101621.graph_c2	AGCCACTCAGTTCGATGGTTTATTTTTTGATAGGCAAATGATATATATATATATAAAACACATGACATATGCAATGAGCACCAACATGAAAAATAGAGAATAGGAAAAACAACACCCTTCCCAAAGCAAGAGCCCAACAGATCATCAAAATTGATTAAGAGCATAGTAGTTACATCTATTAGCAACTACATCAACAAAGAAAGATTTCTGAGAAAATAACTTTTTAGAGCACAATCCAAATGCTCCTCGTAATCAAAAGAACTTTGGCTCTCCAAAACTTCATACATCTTTTGTGCACAAGGGATGCATACCACCCTAAAAGAGTCTTTGACTGACAAAGATTGCACACAATAAACACCAAACAGAGCAAAAGAAATCTTCCACAGTGCCCTTGCCTTC…
c101629.graph_c0	ATCCCCACGGCAATTGGATTAAGGTTTTTCCTTGTTTGATTTTCCTCTAACTTCGATCTTTTTTTTTTTCTTTTACGAAACCTTGAATCATTTCTGGGGGATTTCGACAGTGTTGGAAACATTCTCTGAGGATTTCTTGAAAAAAGCTTCACTTTTCCTGTGGGTTTTGACTTGTTGCTTGAAAAATTCATGAAACCCAGGTTGAATTTAAGTTATTTAACAATGATTATTGTCTCTTTTTTTTCTCTTTTTGCCATGAAAATGTCAGCTTAACCAGAATGGAACCGTACCTGGAGCAAGAAGCTCCCATGCCGTCGCCATAGTAGGACAGAAGGCCTATGTTTTCGGCGGTGAGCTCACGCCACGTGTCCCCATCGGCAACGACCTCCACGTCTTTGA…
c101634.graph_c0	ACCGAACCAAACTAAACTAGCACCCTCCCTCTCTCTCTATCTCTCTTGCAAGAGTTCACCTTTCTCTCTCTCTTGTTCAGACGTATTCACAACTATTCTCATCTGAAGATTTCATATTATCTGCTCAGAAAAGGGATGATGACTATCTTCTTCAGAGCTTCTTCACCTTCACCCTCACACCAAACTTCACCCTCGCGTGCGCCTGCCTCCCCCCTTCATGAGTCGATGATGGACGAGAACATCAACAACGCTGATTCATTCATCTCCAAGTGGCATTCCGACGGCTCCTCCATCTCCAATTTCACCTCCCTCTTTCAATCCGACCGCCTCGAAGCCAAGCGGTTCTTAAGCGCTATTTCGGATCTGCAACGCGCTATGCACTTCTTCGTCAACCATGAT…
c101640.graph_c0	TGATGCTTCCAGTGTAGAGAGAGAGAGGGCCAAAGTTGGGTACAAGTGATTTTGGTGCCCTCTTGGGTCATGTTTGGAGGGAAAAGTTGAAGTAGAAAGGATGGGTTTATGGGAATTTCAGGTTAGGGCTTTGTTTGGGGAGATGGGTATTTGAATCAAAACAATAAGAGGGCGATTTTGGAAGAGAAAATGGTTTTGACGTAAGAGGGACTCTTTATCAAATATTTAAAGTTCCTTATCAATTTTTTTCTTAAAAGGGACTAGGGCTAGGTTTGATGTTCTTTGGGCCTAAATTTTCAAATAAATTACTATGAGACCCCGTTACATAGTTTTCCCAAATATAATAATTGACTTGTACAATAAATGCTGTCTGGTTTCAAGAAACAAGGTACGACCAAA…
c101651.graph_c0	CCTGGCTCTCTCTCTCTCTTTTTCTCTCGCCGGAGGCTCTGATCTCCGGCGTTTTCTTTTCCACCTTTTGTTTTATTTCCTATTTTTCTCTTGATTTGTTGTCTGTTTAATATCGGATTTTTTTTTCTTCTTCTCCTTTTATCTATGGTCTGGCTTTGGCTGTTGCTTTGACTTATTTGTTCCCTGGAATCTGACATGAGTAGATGATTCATCAACTGGGTTGGTTCTGTTTTTGAACGGTTATTTTGACCGAAATCCTACCTGGGTGTCTTATTTTCGCCGGAGAAATCTAACCCACATCACACGCCCCAAATTCTCAATTTTCAAAACTAGGCGCTTGCCGGATTTTGTTTCCATTTTGTTGATTCCATGTTTTCTGAAAACATATTTTATGCTTTC…
c101665.graph_c0	CCCAGGGCCTTAAAAAAATTCAAGAAAAAACGCAGGGACTTAAGTGCAATATTGAATTAATTGTTAAAAATATCAGGCCTCAGAAACTCGAGCAGAAAACAGAAGAGAAAAATCAAAGAACCCTAGGTTCTCCATTCGGCACCAAACTGTTGGGGGAAAGAAGAAAATATTGTTGCAGCCAATTCCCTTTGAATCAACCTGTGATTTTTCATGGTGGGAGACTTCTGAATGTATAGTAAAGCGCCATGGTTTTTAATTTTGGTTTTGCATGGTCTGTATTGGAGGAAAGGGGCTGAATTGATAAATGGTTGTTGTTTGGATGGTCAATTAGGGCTGTTTGGAATGAATTAATTGTTCTAATGTGTATGCTAGGTTGCAATTGCATTTTGAATCTATAGA…
c101672.graph_c0	AAGATCGAATTCTCAATGTATGTTGTAGAAACTCATGCATCACAATAGCAAGCTTTATTAGCTACAAACTACAAACTAACCATCAAACTGGTAACTAAATAATTCAAAGCCTTACAACATATGATGATAACTGGTAACTAGATCAAATCCTTCATTCTGTAAGAAAAAGAAAAGAGAAATTTGATGATAACTGAGAAGGAAGAAAGGAAGTAGTAGTAGTCTGAGACTCACACCCCCCTCCTCAAATTCAAATTCAAAGCCCTCATGTTTTTGCCCACAATATTACACCTAATCAGACTCCCAACCGTATTGAAAAACATCTTAGCATCCTCCCACCTGTCCCCATCGGCCAGCCTCTTGTACAGATAGCTCTCAAACGTCATCCTCTGCACGTACTCC…
c101674.graph_c0	CATTTTCTCTCAAAAAAACAATTTTAGTTACTCAATTTCCTTAAAACAAGGAGGTGTATTTGTGGGCGAACGATTCTGACATACAAAACATATTCGATCAGACAAAAAAAAAATCATATTATGATCGTCAATATGTTATAGAGCCTATAGTCATGTGTATTCTAGTCACTATAATATTATCAAAGTTATAGGCTTTAAACCGATTCATTATTCTAGTCATATGTATTGATTATTAAACTTGGAATGAGATGTCCATATCTGAGCCAAGAGAACAAGACTCAACTACAAAAGAAACCATACTTAAGCCCAATGAGGGAAGGTGAGATGGGCCCCAAGCCCTCTCTCTCTCTCTCTCTGTGATCGTGCTCCCCTGAGCAAGCCTTGTTCCACCTCTTCAAT…
c101694.graph_c0	CCTAGGCATCATAACTTGATTTAATAAAGAAGAGGCTGTCTTTGTCTTTTGCCGGCTTCCACACCCTTTTGCCCTCTTCAAGGGGGTTAATTCTTTTATCTTTAATCATTTTGATGAAGTCGTCCACCCTCTACATTTCCCAATCATTAAAATGTCTTCTGAATCGAAGATCCCACCCCCCCTTCTTTCCCTACAGGCCTCCAAGCCTCCTTCACACTAGCCCCTTTTGACCCAGGCAGCACATAAAGTATATGAAACAACTCACTAAAGGGTTCCTTGTTGCACCATGTATCTTCCCAAAAATTTACCTTGCCTCCATCACCTATCATAAGGCTGTGATGCAGTTTTATAGAGTAGGCTTTCTTTATAAATCTCTTTCCATACGACCACACTAAACTC…
c101725.graph_c1	TTTAAGGATAATCAGAATAAATGCACATGCATTTAAACAACATCACGAATTTGTTAAACAAGAACAAATACAAGAAGTGGAATGCGCTTTGATAAACATATCAACATTAATCTACATCCATATGTTGATAGTGATATCGAGGGACATGACAATCGACATCAAAAACTAAATTAGGTTGTCATCAGAATATCAGCAAATAACCAAATGAGAAAGAGAGAAGATGTACCTTGGTGGAGGGAGTTGTGGACATTATACATGCCTTGATTTCTTGTGATGTGGTTGATCCTTTGCATCATCATATAGCTGAAGACTCTATTCATGATCATATTGGGCATCATCAATCATATATGAGATTGATTCCACAACTTTTCACTTTGGAAGCCACCTTCCCAAATTTGA…
c101726.graph_c0	CAAACTTGTAAAATTTGGGTTTAACAAGAGTGTCATTCTTTTACATTCATGTGCTGATTGAAGTTGAAGAGAAACTTTTTTATTTTTCCCTCTTTTCTACGGTAGAAGAAAGGTGGGGGTAGTCAGGCTGCAGATGCAAATCAGAAAATGATCTTATGACAGATCCAAGGCTCGTTCAATGATAAATCCCCTTCAATCCCCAAGAAAGGAATCGTAAATATCTGCAGAGACCAAAGAAGTAGTAGTCATATCCAGGTGAGCTCAATTTTGTAGAGGGATGAAGGGTGTGGCAGCTTTAGTGGTGGGGGTGGGTGTTCTGGTTTGGGCATATCATCAAGCAGTAAACCCTCCGCCGCCAAAGATATGCGGCTCTCCGAATGGCCCTCCTGTTACTTCTCC…
c101731.graph_c1	TTGAGCCTTTGGAGATGAGAAAAGAGCAGAATTATTGGTTGTCATCAAGATGTCATCAACATAGATAAGAATAATAGCAGTATCAGAAGTTGTGTGATATATGAACAGAGAAGCATCTGCCCTTGAGGATTGAAAGCAAAATTGCAACAAGGCCATATGTAGCTTGTGAAGCCATGCTATGGGAGTATGTTTAAGGCCATACATAGCTTTATTGAGATGACACACACAATTTGGAAACTTTAGATCAACAAAACCAGGAGGCTGGAACATGAAAACTTCCTCTTGCAGATCACCATTGAGGAAGGCATTTTCAAAATCTAGCTGACGAATAGGCCATTCAAAGGAGATTGTAAGAGCAAGTATCAACTGAATAGTGCATGGTTTAACTACTGAGCCTTG…
c101737.graph_c0	CATGTAGATCCAAGTACTTAAGTTGTGGAAGTGAAGCGACCAAGAAGGCGGCATCATCTCCCTGGAAATAGTTATATGCAGCTGATAGGCAAATGAAGTTGTTGCAGTGAAGACGTATCTGTGGCAGGATTTCGTCCACATAAAATCTCCCTACTCTCAGTATGTCCAAATTTTTCCACTTGCATATATATTTTGGAATAATAGCGTTGATAGATGGATTATATGAACTAACGTCCAAAACCTTTAATCTGGGACACTCGTTTGCAACGTACTCCAGTGCTTTCACCGTGCAGCAAGTAGGGAGTTTGATGATTTTGGCATTTCCACAGCTTCGGTTAACTATGAACTTCACGAATGCAGTGACAGACCAGTTTCCTTGATATTTCCTCGCTAGCCTCT…
c101749.graph_c0	AAAAATCTTCTCTTTTTTATTGGATTTTTATTGTTTTGCTTTCACTCAACTGATATAAAGAGCAAAATGACTATTTTTATTTGAAATGGTCATCTGCAGAGAGTTGCTGATTTGAATAAATAAACAATGCAAATGAAAACTGTGGTCTGTCAGCAAGAAAAGAATCAATTTCTATAGTCACAAACTTTTGCCCATTGCTGCAAGGCCTTCAACTACTTTGCTTTTAGTTTTATTTTGGGGGGTGTAGTCCATATTCTTTTCTGTTCTTCAAAGCTTGATATCACAGCAGACTGCTTTTCATCACCAAGTCGATCTGCAATGAGATTGTAATATGCCTTCGGGTTCACCCTTCTCAATATTTTGACTATTTTACCTTGTTTTTCATCTATAGCAATTTGT…
c101755.graph_c0	TCTTGCTTAAGGAAAAAATTGCTAGTAGAGAAATATACGAGAGAGGAAGAAACAAGTGACGAGTCATAATTAATTTTTGAAACTTAATTTAATTAGAAAGTGACTCTTCAAAAAACACTTTAAGTTATATTCATAATTTATTAAACACTATAAAATGTTTCTTTAAAAAAGACTTTTAGTTAAAATATAAGGTTTTCAAAATTTTAAAAAATATCTGTTCAAGAAACATTTTGCACTTAGCAAAAAGTACACTAAATTTAGAATTGTTTCTTTAATATTTTGCATTTGAGGAATTTTCTTTTGGGTTAAATGTCGGAAAAGCCCACCTTGAAACCCCCATATAAGGCCAAATGAAATGGTAGTGTCAATGTCTTGAAAGTGACCTCTCTCCACCCCATA…
c101768.graph_c1	TCATCCTTGAATGTCTTGCAGGGTACATGTTTCGCAGAAAGCCATTGTATGTGGCTATTGCTCAAAGGAAAGAGGACAGGCAAGCACAATTACAACTGCAATATGCACAACGTATGGCAGGACTTGCGGGACCTTCTACTCCTGTTATCCCTTGTGGATATCCTCCACTGTATTACACAGCTCCTCCTGTTGTTGTACCTTCAAGACCGGGTTTGATGTATCAGCCTTTGGGCTTGCGCACGCGCACAGGTTGGAGAGGTAACAACTTTGTTCCTCCAACCAGACCACCTTTTCAGCCATCACCAATTCCCAGGATGCCTCCTAATGCTCCAAGACAGCATAGGCAAAACAGGGGCAGGACGAATATTCATATTCCACAAGTTGCTGGTCACTCAACTT…
c101782.graph_c0	TGATTTTCTTTTAGATTATGGATTTATCCTTGTGTCTGGAATTATTGATTCAATTTTCAATGTCCAGACTTATTCCTTTTTTTTCTTTTAAAAAAAATTAATTCTTAGGTATGAAATTACCATTGATCATTTGGGGAAGAACCCCAAAAGTTGGCTTCGATTTTGATGATTCAAAAAATTGACTGAGATGTAATTTATTGTCTGTTTGTGTTTCAAAATTTGAAGCTATAAAAGTCACTGGGGAATCGGAATAGTGCCTCAGGAGAAGGCATTTGTAATTGAGCGATTTGGGAGATATTTGAAGACTATTCAAGCTGGAATTCACTTGCTGATTCCTTTTGTGGATCGCATTGCGTACGTGCATTCTCTCGAAGGAAGAAGAATTCCAATTCGAGATCA…
c101798.graph_c0	TTTTGCATCACAACATGTTTTTGACACGATCTTACCCTCTCTTGATCTCTAGGTATAAGTCCCATTCAGAATTACCTCATTGAGGGAGTAATTTCTTCGTAGGCAGCCTGGATAAACGATTTAATTAATGTATAAATGTTGTTAAATCCATTGTTTAGCAAGAACGCTTCAAACCTAAGATGTGAGATATATCAGTATTACAATTAAAAAAACTGAGAAATCACAGTCCAGTTTATCTAAGAGACGTGACGAGTATAGTATGTAACCTACACTCAGACATATAAGTTAATGCTTGGATGCCTAGAAAATTCAAGAGAATTAGAGACACAGGAAATGGATGCGGAGTTGGTCAAGGCTGCTAGAGATGGGAATACCAGGGTTCTGCTGGAGCTCCTGGAA…
c101808.graph_c0	CTCCAAGATTGGATTCCCTCTATCACCTTCATCTCTTATGCTCCCCCTAGAAAAGTTTAAACGTGGTTGTAGTTGAAGAAGCTCTCATTCCATCTCTATCAGGCCTCCTCATTCAAGGCATGGTCCTAGACTTGTCAGCGTCTAAAGAGCTAAACCTCAGTGTTGATGCCTTTGCAAAGATGAACAGCCTAAGATTGCTCAGATTCTGTAATTGTGAATCTTATGGAAGCTCTGAATATTTGTCTTGGAAAGAGTTATTGGCTACGGGTGATGCCTGGAAATCGAGAAACCATGGATATAGTGGTTGTGAATTGCATTTACTTGGGGATTTTAAATTTCTGTCCAACGACTTAAGATCTCTCCATTGGCATGGATACCCTTTGAAGACCCTTCCAGAAA…
c101811.graph_c1	CATAGGGGTGAGATAGGTCTCGATTTGAGTTCCAATGGAGATAACTTACTACATTGTAATTAAAATGTATAACTGTAAAAAAAAACTGGAATGGAATGTTGGGACGAAGAATCCTAGAGTTGCAAGGGAGACACGGAGCGAGTACCAGGTTGGCCTTGGCCTTGTTCTGCCCTACTCGAATCGTGCTGTTGGAGTTGCTTTCTGACCCACACAGGATCTCCTTTATGGAGCCAAAGAGCCTCTCCAGTATGCTTGTGTTGGAAATCTGGTTGACTAGGTTTTTTCTTGCGTTTTCTTTCATCCCACCATTCATCAGGGTTGTAGAAGAACACTTGCCACAAGTAAAGCCGGTTTCTGTGTCTTACCAAACTGTTTCCACCTCCTGATTCTGAATTCTCA…
c101821.graph_c0	TTGTGATCATCTTAGCAACTATTAAGGTCAAATATGAGCTGTGTAAAGACAATTGAGTTAACAGATGGTTCAAACCCAGAAATGAATTTCAGGCTCAGCTGAATGGACCCACAACTACTCTTCAAACCTACTTGTCAAATGGGTGCTTTTCCATGTGTTTTGCAACTCCTGGTTTGGCATTCAAAACCATCCATCGACCAGTCGTAGTCCTCCGGATTTAAACAACTGTAAAATGCAAATAACAGTTTCAATTTCCTTCTGCATTCTGGGCCTTTGGCATTGTCTTTCTCCATCAACTTTTGTTGCATGAAGATCTTGCTAACCTGGGCAAATAACAGTTTCAATTTCCTCATGCATTGAAGCATCCAACACCAATAGAAAATTATGTAAAACATGTGA…
c101833.graph_c1	GGAAAATTTGTTGATGTTTACATGATTGGAAGCTCCTGTTATTGAATTTTTTATTTCATTATTTCTTACAATTATAAGCATATAAATGCATACAAACATATTTTTATAAGTGTCTGTTTTAGTAAAATAAAATACAAAGAACAAAACTAGGCATTGGCCTTTGAAAAAGATGTATTCCACAGTATGATAGCTCCCTACACAGATAATTTTCTTTGACACTTAGCAGTAACCACATCAAAGAGGGACTCTATAGGATGGATCCACCATTTTGAGAATGAACAAGTTGCCCCTATCACCCCTTGATATTCTGCAAACAATGAATCATAGCTCAATCTCATAGAAAGAAGATTCATTCAAATCGAAAGATAGTTGACAGCGAAATTTAGCGTTCAGCAAGAT…
c101846.graph_c1	TTTTTTTTTTTTTCTTTTTTTTAACGGGCTGAAAATCATAATAGCGTTTGAATTTAAATAAGGAACCCAAGAAGGACAAATGTTGATAGATTTTCCGTAGCAAATATTCTTTACAACCAATCAAATTGTACATAACAATTTTTTTTTTCCCGTGACTGTCAAGATCACACAACAGAATTGAAATGGGAAAGAAAAGTAAAAAATGAAAAACGAGGAGAACAATGAATATGAAGCTTCCTCGAATCAGTCTATCAGTGCTTTCTCAGAACCAAGGCAGACATCATCACCAACAACATAAAGAGAACCACCGCTATGAAAGACGCCACCACAGCTCCACTAACACTCTGGCAGAAATCAGTAAATTGCTGACAGATGGCTATCCAATTTGCACTTGTGTTG…
c101850.graph_c0	AATAGAAAAAAAACATTAAAAAAATTCAGAAAAAACAAAAAAGGTAAATGTTTTGGCCTTTTCTGAATTAAGGATCATAGATTGCTCTAACTTGGCATCCTTCAAAGCAGCTTCATTAACTTGTCTTGAGGTACTTAGCTTGGGCAGAGTAAGAACAGAGGCACTGAGGCAGTTAATGTTGTTGGTCTCTGCTTCTTCTTCTTCATTAAAGTCTCTGTGGATACGGGAAATTGATGGTGTGATAGCTGCCCCAAAGGAGTAGGAGCTGCTTCGATATGTTTCCACTCTCAAAACTCTCTACATTGTGAAGGGCTCTGGTTTAGAGACATTACAACACTGGATGGGCAGCCTCTCCTCACTTAGAGAACTTGTTATTTATGACTGCACTGGGTTGACATC…
c101851.graph_c0	CTTTTGTCAAAATTAGGTGAAAATTGATGAAGGTTTAGGGTTATTTGGTTTCTATTTTTAAAATTTGTTATTAATAATAATTTTTTAAAAACTATTATTATTTTCTAAATTTAATGTTTTTTTTGTATTTCAAAATAAAAAAAAAAAATCTGAGAAGCGGCCGGTGTTCTCCTGTTTCTTGTTCTTATTATAAAACAAAAATCAAATTTCAAAAACAGGAACATGATACATCCTTAGATTTTCAAAAGTTCTTTTAAGGGCGATTCGATCGAAAGAACATTTCAAACATGAATTTTCACAAACATAACCCTTTACCAAATTTTGACCCAATAAATTATTTTTATAAAAAAAAACACAAGAAAAATGATTTAATTTACGAATTTTGAATTATTCCATAAA…
c101860.graph_c0	CGGTTTCGTGTTTTCTCTGAGGAAGGAGCATTTCTCGTGGAATGTGCTTCCGCTGAGTCGGTTCTGGGGATTTCTAGTATTTTCCTTCTGTAGTTTTTTTTTCTCTGGTGCTTGATCCAAGCTCCAGGTAGAGAAATTCCGGCTTGTTGGCCAGAGGTTTACAGTAGGAAGGTGCTCAAAGATGACGATTACACCTAGAATCTCTATCAACGATGGGAACCTCGTGGTTCAGGGGAAGACTATCCTGACTGGTGTGCCGGATAATATTGTTTTGACTCCCGGATCCGGCATGGGGCTTGTTGCTGGTGCGTTCATCGGTGCCACGGCTTCAGACAGCAAAAGCCTCCATGTTTTCCCCATGGGTACTCTTGATGGTCTACGGTTCATGTGCTGTTTCCG…
c101863.graph_c0	GGAGAAATCAATTCGGATCAATTCGGACCGGAGAAATGGAGAATTTTGAAGAATTTATATGAATTAAATTAAAACTCAAATTAATTTACTACACCTTTCTCTCTTTATTTAAAATTAATTTTGAATATTCAAACCTGCTTAGTAATATAAAAACACCAATATTCCTACCAAAAAATATAATATAAATCAAAATTGCACACAATAACTAAATTTAAACATTAGAATAATGTAACAACAGTATAATGATGTCTCAACACACTTAGCATAATCTAAGACTCTTCACCACCAACTGGTGGATTTTCAAACGCAGAGAATTGCCAAAATGTCTCCAGTAATATGTAGAATTTTTAGCTTCAAAAATTTAAAGACGCCCTTGGCACAACATTCTCTAACATCTCC…
c101863.graph_c1	CGCGGGGGCCACACAAATCAGCAACGTCCAGAGGTTCCCGAGGGAGAGAAGAAGCTTTTTTTCTCCCTTCTTGTTTCTCTCTCTCACTTTCCAGGAAATTTGTTGTTTGTTTGGCATTTTTTTTTTCCTGGGAAGAAAAGAAAAGAAAAGAAAATGTTCATTGAGAGCTTTAAGGTTGAGAGTCCTAATGTGAAGTACACAGAGAATGAGATTCATTCCTTGTACAATTATGAGACGACGGAGCTTGTTCATGAGAACAGAAATGGCACCTATCAATGGGTTGTAAAGCCCAAGACCGTCCAGTATGAATTTAGGACCGATGTTCATGTCCCCAAGCTTGGGGTTATGCTTGTGGGTTGGGGAGGAAACAATGGCTCAACTCTCACTGGTGGTGTAATT…
c101874.graph_c2	CCACAAAAAAAGGAAAAAAAAAAAGGTAGGATCGATGTGAAATCACGGCCTTTCAGTTTCTGATTTCATCTTAACGTTCATTTCAAAAACCCTAAAGCAATAGGCAACAGTTGTTTGATACAGGGACTAAAGGCACTATTAACTTCCCTTTGGGCTTTTACTTCTGATTATACCAGTAGATCTTCTATTTTTTTTTCTTTTTGTCTCTATCCCGGTTCTTAACCTTTGTTTCACCGGTTTATAATTCGCTGAATAGGTGGTCGAATTAGGAAAGAGAAGGAGAGAATGTTGTTTTCTCTGTTATTGATTTACTTCTCACTGTAGTGAATGACTGTGAGATGTTTGAAGAAAGTCCTAAACGAATAAATGGGGGACTCCTGTTGCATATTTCTTCTGGAA…
c101879.graph_c0	GTTGGCAGCTCGCTTGCGCATCCGCATAGAAAATCTAACAACAAGGCCAGACATTTCAGTCTCTCTCTCCCCCACTCTTTCTCTTTCTTTCTCCCTCTCATCGTCATCATCATCCATGGCTGTTCCCAGTTCTCTTCCGTTGTTTCTTTTTCTGGCCTTCTCTGCTGTTGTGTTTGTGGGGTCTGCTTCTTCTTCCTCAAAATTTACTGAGCTTTTCCAGCCCAGTTGGGCTTATGACCATTTCCTCTATGAAGGAGAGCTTCTCAAGCTAAAACTCGACAACTATTCGGGAGCTGGGTTTTCCTCCAAAAGCAAGTACTTGTTTGGAAAGGTCAGTATTCAGATCAAGCTTGTGGAGGGTGACTCTGCTGGGACTGTCACTGCTTTCTATATGTCATC…
c101903.graph_c0	ACCTGCCTCCAGCAGATGCTGCAATACCGGGCACATATTTAAGGTGCGAGTGAGTTTTCCAAATTGTTGCCCATGAGCACTGTAAATACTGTTGTAAACTATGGTTGTCTTGTCAGCCCCTTGCTTCACCTGTTTGGCATAGATATCCTTGCTTTGCTTGTTTGGCATATCTTGTCATTCAATAAGACAGTTTATTTTACTGTGTATACATATACTGTTTTTACTCATTCTAATCAATAAATACACGTATTTATCTGTATGTGTAGTCAAATTGTTTATAGATCTTGATGCATGTGTTTTTTCGAGGTCATTGTGCTCAGATTTATTTGAAAGGATTCAATTGGAAAGAGAATAGTTTGTTCTGCAAAGAGGTTATTAGCATGGCTGTTAAAAATTTAC…
c101906.graph_c0	GGGAGAGAGAGAGAGAGAGAGGAAAGACAAAAGGATGATCTTAACACAACAATGGAAGTGTGGAAGACACCTAACTTCTGTATCAGACAATCTTGGAAGACATGCAGAGAGGAAACCTCAACAATATATATACCCTAGAGATTGTTCGGTCTGTCAACTCTCAAGCCTTTAAAGTCCTATTTATCACTTCCTTGCAGTCCTATAACCGACACATACCCTTTGTCTATTCCAATTAATGGACCTGCTGCCCCTGCACCTCATCATCTTTTCCATAATCTGAATCTCTACTTCTTTATATTTCCATCTACTACTCCCACATCTCCATTCTCACCTCCCACAACCTCTTACCAATTCCCACCTTACTCAAACTTTTATCCCTTTCTTTCACCATGTCCATGT…
c101936.graph_c0	CACAATTTCATTAATTACACCAAAGGGCATTCATAATTACACAACAACACTTACAAACAAGCGATCATACTTCAACAATTACATAACCCAGTAGGGCCAAAAGAGACCGAAAAACAGAGCCTAAGAAAGAGGAAAAAATGGAAGAAAAAGTCGAAGAAAAAGACAAAGGAGATCCTAAAGAAGATATGAAAAAAGAAAAAGCCTCGGCCACGGATAGCCCTTTTTTTTTGGCAATATGATTACAACGCCTTTCAACGATGCCAAAGCGAAGGACATATAAGGCTCGAAAATATCCCTCCAAATGCAAATTAGCACGCTCCAGCGCGTTCCTTGTAGCCTTCGGCCGACCCCTGTCAACATCACATTCAGCCTAGGTGTAATTAGAAAAGCACAGTACTG…
c101937.graph_c0	TCTGAAAGAAAATTAAGGAGTCCATAGCCTACAGGATTCATTAATTGTTTGACTTATTTCATCTTTGTAAGCATCAAAACCTTGTTGGTATCAAACAGCTCTTATTAGGATTGATTAGGACTTATTCCAATGATATACGATCCCTATAGATGGGGTCAACTTCTTTGATTTGTATAATTGCACAAAAATTAATCTTCTATATCAACGAGTTCATCGCTTGTGTTTGTTTTTCTTTCCCCTTTTCTTTGTTTTACTCGTCACTCTCGCTCATGGTGTTTAGCAAAAAAGGTCGGCAGCTGGGTCCCCCACCATCGACAATTCCTTCAACCCTTACGCTTATAGTTCTCAGTTTGCAGGTGTAATTCTGCATTCTGGTTATCTTCATTTTCCCTGTACTGA…
c101950.graph_c0	TATGAACTTCAAATCTGGTGGGAAGTTCCGGCGAGTGTGTCTATGGTAGTGCCTGAAATTAGAGAACCAGAGGAGGAGATGTATCAATCTGGTGGTGAGGATGGAGTAGTAGGTCCACGCGCTATTGGGAGCATGGGAAAGGTGGGAAAAGTGGCCCCGAAGAAGCATGCTAAAAGGACTAGCAGACTGGTTGAAACTGCTGCTGTCCTTGAAAATAGTGCTGCAGGTTAAGTCTTTTCAGCAGAAAAAAGGGCTTAAAGGGAAGGAAAAAAATGGGGGAACTTAGGCTGGGCTTGACTGTTTCCAATTGCAAGAAAGGAGAGGCTCAGTTTGAACGGGCAGAGATGGTGGATTGGGTTTTTGCTTGAGGAAGGGGAGTTCGATGGGCCAAGACCTGTT…
c101960.graph_c0	TATATATATATATATATATGATCAGTACTTGCTAATTAAAGCTGTGGACATGGTAGGATTGACTACACTGAAGCCTCCATCCACCACAAGGTTGAGCCCACTCACGTAATTTGCTTCATCACTAGCTAAGTAGAGTGCAGCCCTTGCAATACCCTCTGGCTTGAGAACTTCTCCCTTGAGATTCCCTATCTCACTCAAGTATGCCTCTGCTGTCTCTACCTCTTCACTGTTAAGCCCATTGTTCCCCATGCCAGTAATTACCCCATAAGGGGAGACGCAGTTTACTCTTATCCCATATTGCCCCAGTTCAGCAGACAAGTTCCTAGCTAGCCCCCAAATCCCATACTTGGTCACTGCATAGGAATGAGTTGACACACCTGCAATCGATGTACAACAACT…
c101961.graph_c1	CGGTTCTTCCATGATTTCACAGGATTCGAATCTCCATTTCGGACCATATTGTTTCCATCCAAACCATTTCCCATGGTTCCCTTGTTATCATTGTTAGAGCTGTTACCCCTGTTCGTAATCTCACTTATACCCATCGGAATAGCATCAATTTCCACCTCATACCTCCCATTCTGCTCAGAATGGCTCCTATTATCAGTCATCTGCACCGGGTCACCAATACACACATTCCGATCCCCATGTGACCCAAGGCAACCATAGTCATATTCAATATTCTGTTCTACAAGTCTATTTGAACCATTCAGGGGTTCAGATCCAGATAACTTACCTCTCCACAGACTCCTCATCGGCGTCATCACATCAGTGGCTTTCCTGTGATTCGCCTTTGCCAATTTACCAACA…
c101973.graph_c0	CTTCATAAAATGCAAGCATTAGGTATGCTTGGAAACAAACTCTCTAGAGGAATACCGTCCTTAATCGGTAACTTAACCTTGTTATTCAATCTTGATTTAAGCAGAAACAACTTGGTGGGGGATGTACCCTCCAGTCCAGCAGTCTGTCAAAATCTAAAATATTTGACTCTTTCTAACAACAGCCTCAATGGTTCATTTCCTAACCTCCTAAGAAATCTAATGGGTGGAGCAATGTCTTCCCTACGAGCACATTCATAGGAAAAATGGGTTTAACAATCTAAGATGAATATTTGACCCAAAATCCTTCAAATTGTATTTGGTTCCTAAACAATGACTTCTTATATTTTGTTATTTAATTAAAAATTTCAAAGAAATACATTCTTAAATTGTTTATATATT…
c101981.graph_c0	GTTAAAAGTTGAGTGGGACATAAAGAAGAATTAGAGTATTCATGAGAATAAAATATTACAATATTGTAATATCAAGACAAAGAATTTGGTTTTTTGCGTACTCTACCAAACTCTTAACCGCCGAGATAGGCCTCAATAGCGATTTTATTCATGTTAGAGAAAAATAACCGAAGTAGAACTAACCTTAGTGACTACCTTTGGAATAAAAACAATCGGTTCACTTTTCCATTACAATATCTATTACTTCTCCCAAAATAGCACAAATCGAGTCACTAGTTGGCATCTAAACATGAGACTATTTCGGCCAAAGTACTAAAATTTCTAGTTGAGCTTCCATTCGATTCAACGGCCTTTCTAGCAAGCTCTTTCAAGACTCCAATCTTCTCTCTCATTTTCTCC…
c101994.graph_c0	GACAAAGAAAAAAGAAAAAAAAAACATAATGAAACTTGCAGAACAACTCTCTCTCGTGACTCCTTCCCTAGTGGACTTGTAAGGCAGATCTATGAGTTTCCTTTCTGTTACTCCCTTTTCCTATTGTATCCTCTTTATCTCTTTTCTTATCCTCTAATCTTCAACATTCATCAGCCATTTCGTCTTCTCTCCCTTTAAAATCAAAACCAAGATCTACCCCCAATAAAAAAAAAAAAACATATTTATATGGGTAAGATCCAAATCTCCTGGAGTGTTGTTCTATGCTTAGTGTGTTCTTTAATCCTCAACCTGTTGCTTGTGAATAAGCTTGTGTATGTGGGTGGGAAGTGGGAGGTGAGTTGGAGCAGTAGAGCAGCAGAAGAAGGAGAAGCA
c102000.graph_c2	TTTTATGCTTTGTATGGCACTCCCCCTGAGGACGAAACACAAGTAAAGATTGAACCCATTATGGAGAGTTATGTTTATATGGCACCTGAACTACTGAAGTATGGAGTGTATTTAGAGAAGATGATGTATTTGGCTTTGGCTCGCTTTTTCTCTTTCTTCTAATGAGAAAGAGATATGAAGCCAGAGAATCCATGGGATATAGCAAAACATCCTATATCATAAATTGTAAAATGAATGAGATTGTTGACCCTAAAATTCTGGTTAAGGCAGAGGCAGCAGGAGGAGGAGTCCACCACCACCACCACCAATTCCAAGTAGTATTAGATCTTATTCTCAGGTGTCATAGATGGAACGCAGAGGAGAGGCCAATTATGTTGCAAAACAACTCAAACGAA
c102003.graph_c1	CAAGGTCTTGGATACTACTTCAGTAAAGGCAGACATAACCACCTCTGTTTCTATCGGATCACTAATGCTCTTTCTCAGAGCTCTCAACATCCTCAATGGCATCATATTGATTGTTGATCCATTATCCATCAATACCTTGGACACTGGTTTACCATTAAAGTGTGCTCTCACGTATAGAGGTCTTATGTGCCTTGTCATCTCCACAGTAGGTTTTTCTAATATCACCTTATGAACATTGCTTCCTTCAGAGGGGTTAATGGTGATTACCCTCTGATTATGCTTTCCTCTGTTGGAAAATGTTCTTTCTCTACCTCTACTACGCTTTCCTCCATATCTTTTGACTTGAAAAAATATGCTAAAGTTAAAGAAATAGTATAACATTTTAAAGAAATAGGAAAT…
c102008.graph_c0	GTAAATTTCTCTCTTAGTCAACAAAAACTAGAATAATTGAAAATATTTTTCGAATTGCCATATTTTAGGTATTATTTTTTTAAATTGAAGACAATATTGGAAGAACAAGTTTTAATACATTCTTTTTTCTACAATCAATCAAACTCATTTTTTCAAAGCACCATTTGTAAATTTCTCTCTTAGTTTTTTTTTTAATCCTCTTATGTTTTTAATATGGAATCCGTACGTACATAAAGGAAAAACCGCTATTTATTAGACCTAAGGCTCTCACACAACATATCCAAGAAACCAACTACAGAAACAAGCACACATAACCCCCATTTCAAACAATAGACCATTCCCTTTTCAGCTCAGATTTCAGCTCCATCCCTTCACCTTCCGGCAAAATAACTGTAACAA…
c102009.graph_c0	AATCAAACAAACAACATATGAGAAGGATTTGAAAATGGAGGCCACATATTAATGTTTTGGGCAAAAATAACCCAAATTTAATTGCACCCTCTTGAGTTCTGGTTCATCACTGCCATCTCTGCTACCACTTCCAATTCCAATAGATCCTGTACTGCAACGGTTAGGAAAATGTCTAGCCTAATCAATGGTTTCCATGAGAATATTAAAAATAAATAAATTACATAGAATTTTTAGAGAATTAAAAATAAATAAATAAAAGCATAAAAAGAAAAATACTAATATATTTGGATGACTTTACTATACAAAAATACCATATTAAACTCCACATTATTCTGTAATCATTTTGAAAAGTATATATTTATATTATTTGCCATTAATTCTAATAAAAATTTTAACCTA…
c102017.graph_c2	TTTAAGTCTAAGAAGACTAATGAAACAGGTTTATTAATATCAGGCCAGGCTGGTACACAACATACCTATAGACTTTTCCATTAATTATACATATAAAAGAAATCATACAAGAAGCAGTCTCCCAAAGGCCATTAGTTTTACTACTTACAAAACAGAAGCCAAAAAACAAAAAAACAAAAAGGAAGAAAACAAAATGAAGGCATCCCCCAACAGCCCACACGGCTTCATGAAGTCTCTTATCTTTCTCCTTCCTCCAGATTCAACTTTCTAATAGTTGGGTATTATATGGTAGTTATCATCATTAATTATACATTAATACATGTAATTAGTTGGTAATAGTTCATTCAGTGGCTTCTCTCTGTTAATTCGATTTTTTCCATTAGGATGATGAGAATGGTT…
c102018.graph_c0	GGGGTGTAAATAGAATTTCTCTTTACTAAAGGCTCGAAACTCTTTCCTCCCCCATGTCATGTCTTTAAACATTTAATGTTCTAAACAAATTGAGTTAGCATATGGATATGGGTAAAATTAATTTTAAAAAACAACTTTTCTGTCTAATTTATTTAAATAGAATATAAGATTTATCATAATGCTTAAAAAAAATCTAAAAATATATAATTCTTCTAAAAGATTATATAAATTTATAAAAAGCTATCAAACGTATCATTATAAAATAAATCAAAATAAATATTTAAAAAAAAAACTAAAGAGAACGTAAATGTACAACCAAATTATCAAAATAAACATTTAAAATATAATATTACTGTAAAACTCTTCCTAAAAATTATCCAAAGCAATTTGATCCTTCAA…
c102026.graph_c1	GGGGGAGATCAGGAGACGGATCATCACAATGGATGATGATGTGAAGTCGTTTGTTTCCCGAGAATCTTTGGGAATTGGAGAGTAGGAAAGATCAGCCCTTTATCCCCCTATATCTTTCGATCAACAGAGGGGGGAATAAAGGGATAGTCTTTCCTACTCCTCCCATTCCTATTGTTTTCCGGGATTTTTGTCCCTCTTCTTCTTCTTCCAGCTTGATACCGTAACTTTTCCTTTTCCTTCTCTTTTTTCTTCTTCTGTTATAATTATTCAATTGTTTTTGTTATAATTATATGTTTAGAGCTTCTTCACCGATACAGGTCCTCCTCTCCAAATCTCGTTCGTATTCGGAGAGAAACCCTTTTTGGTGCTCATAAACTAAGCAAGATCTCCGTGACGGGA…
c102044.graph_c0	AGAAACAGATACCAAATCTTAAAAGCAAGATGCAGTCTTATTATTAACCATGATCAGACCTTGTACCGAAACAAGACACACAGAGCTTCAATGATCCGTAAAGCACTCAGGAAATCTAGTCACCGGAACACAAAAACAAAAGCAATACGACACCACCCAGGAAGTCTGATGATCCCTACACCACAGAGAAAAGCTATTTTTGCTAAAACACATAAAAGAAAACCAGTACAGGAATTCACTTTCCATGCTTCTAATAGCTTTTCTCAGGTCCAACATGGTCACCTAATTGGCCACTATCAGCACCGATTCATCACTAACCACCTTCACCGCTTCTTCCTCAGTTACCACCTTCACTGGTTCGTTTCCGGTCCCCTTCACGACGTCCACTTCTTCATCCTT…
c102057.graph_c1	ATTTTTATATAAATAATAAATGTAAAATGACTTTAGGTGATGACATAACCTTGTGCAAGAAGTTTCCGAAGAAGACAAAGTCGTAATTTAGAAGTAACTTCTTCGCCTATGGTTGAATGAAACTGAAACGAAATGCCACGCGGTTAAGAAACAAATCAAACAATTGCCACGCGGCATTCTCCTATTCTTCATTCTGGAGGCGGTCATAGGATAGGAGTCGTTAACTTCCCTTCCTAATTTCAAACCAACAAAAATCTTTTCATGATTTCATATCTCTTGATTGTCAGCCCTTCCATAGAATAGAAGGCACACGGTTGGGAATGTCCGGTTCATCGTCTCCTCCTCCACATAGCTCTCATCAGTTCTTGACCGCAGTACTCTTCCGGCAAGGTCCGTCGG…
c102063.graph_c0	TTGGAGCTTGTGTCTGTTGTATGGGCGAAGGTATGGGTAGCAGCCACACCCAAAGATTTTTTGAGAAACAAGTAGTCAGGTTGCTGGTGAAACAATAGCTCAAAGGGTGATTTGCTATGTAACACTGTTGTAGGAAGGTGGTTGATGAGGTACACTGCAGAAGTGAAGGCCTCCCACCAGTAAGTTAAAGGCATAGATGCTTTTGTAAGGAGGGTGAGGCCAAGATCAGCACTGTGTCGGTGTTTCCGCTCTGCCCGACCATGTTGTTGGTTTGTATGAGGGCAGGGGTGTCTCACTTCAATACCATGTTTATGGAGTAATGGTATGACATGCCGATATTCCCCTCCATAGTCAGTTTAAAAGCATTTGAGTTTGTGCTCAAATTGTCTTTCAACCATA…
c102064.graph_c0	GGTATACCCACAAGCACAAAAAGAAAACAAACTTACACACAGAAAAGATGCTAAATGATACGGTTAGGATTTAGGAACACACAACCCAATTTATCAACACACATAGAGTCAGTAAGTCATTCAACCATTTGGGGTTCTTTTGGATTTCTCCTACTTCCATTTTCTCATCAACAACTGCTCTCTATTGGTATTGGGCTCTTGATGCATGTTCAGCTTGTGAGGGGTCCAACGGTAAGGGAAGGATGGTATCATTTCCCTCGCCTTCAAACACCACCTTGTCCTCAAGCTGGAAGGAGGGGTAAGCACTGCAGAAATCTTCAAAGGACTCCCAGGAGGCTTCTTCAAGGGAACAACCTAGCCATTGTATAAGCATCTGCTGCTGAGCTACACCATGGGAGA…
c102075.graph_c2	CTGCAAACCCCAAAATTCAAAACTCCAAGCTCCCTTAGCCCCTTCTCCAGAAATGGAATCATCTACCCTTTTTAGTATAAAAGGATGAAAATGTTTTTTATATTAATATATTTAATAACAAAACGTTTACTTGTTTTTTAAACTTAGACCTGTTTTGATGTCTCATTGTTTATCTACGAACAATTTAAATATAATTGTGATTGGTACTTTATTACTTTTAATTAGTATGTGGTTGTAATTAGTTAGGTTAAGATGATATTTAATATTATTTATTTTATTTAAGACTCTAAATATTATTATATTGTCTAGGTTCTATCATTTTTGTGTATTAAATCCTATTACTTATTTCCATGTTGTTATTTTCATTTAAAGAATGGTAAAATAGAAAATATGTATTTT…
c102091.graph_c0	GGATGAGGGAAGGACGGTGGTAAACCCTCAAATGCGGAGGTTTTAGAAAGAGAGGCGGGAGAAAAGGCAGAGGCTGAGGTTCAGAGAAAAATCTGAAAATGGAGAAATCTCTGGTGACACTCGACAACGGTACTACATGCTCTTCCTGGAACTACAATGGCGAGAGATTGGCAACGGGCTCAGTCGATGGAACGCTGGCCATTTTTGATTCAATCGACCCAGCTTCTTCATCCTTCACCTGCACTTCCAGATCTAGGGTTCGTGCATGGAGATAGCATAGTGAAAGTGGTTTGGGTGCCCCCGGAGTATGGCGATGCAGTTGGGTGCATTTGCTCTGACGGAACTTTGTCATTGTGGGAGGAGGTTGTGGAAGATGCTCAGCCCCTTCAATGGAAACCG…
c102091.graph_c1	ACAACTTTTTGAAACAATAATATTGCTCTTTTGCTATAAGAGTTTAATATAACATTGAAATTGCTGTCAATCTCTAAGTTCAAGAACTCATTAGTATCTGAATTCAACGAACAGAAATAACCGAGGTCACTTGTGGGAAACTGAATCAATTTAACAAGTTCAGAAAACCTCAAGAGGTTATTACAAGATATCTGAGGGGTAGCTCGATTAGTCAGATCTTGACTTGCTCCACAATGATCACCCGTTCGCGTCCCTTAAGGGTCATTGAAGGTTTACCAGATCGAGCCCCATGAATTGTTCAACAAGCGGGCCTTGCTATTGAGAAAATAAAAACAAAAACAAAGGAGATGGAAATCCTGAGAGTGTGTGGGGGGGCTGCTAAGGGGTGGGCTCCAGCGC…
c102093.graph_c0	TTGAAATTCTCCCTCCAAAAAAACCCTAGAGAGTGGGAAGTCTAGAGCGAGAAAGTGGAGTTGCAGAATGAAGAATCAGCGTCATCAACAGCACCATGAAGCTGTGGACGGTCTGCTAAACCTCTTCACTAAGGCGAACCACGATCTCACGCTGGTTCAGCACCGCCTTGAGAAAGAGTTCCAACAGATCTATCCTCACAATGCAAATCCTATGATCCTAGTTTCTCGCATAAAGAAACTACAGGAGGATCTCTGCACCTTGAAGGAGCAATGCCAGGAGCTACTTGCTGCAAAACAGGATTTGATTGATAAGGCCAGTGCTACTTTGGTTGGAAACAGAAGTTTACTGCAACGGTCACAAGCATCTATGGGCATTCCTCATGCCAGTGATTCTGATGA…
c102097.graph_c2	GCAAAAGCGAAAAGCAAAATACAAACAGGAAAGAGAAAGAGTAATTCAAAGCAGAGTCGACTCAAAATAACTCTAGGAAGGGTAGTCTACTTTATTTCACACCAAAGCCCGTTACTTTTACCCAATCGATACTTCACACGTGTTTAGAACCTACTTAATTGTTTGACAACTGTTACAAAAAATAAAAAGAATAAGGATAATAAGGAATTCACGTGAAAAAACAAATAAAACATTAAATTTAAATAACGAAAATAATTTTGAGAGCTAGACGTTTTTCAAAAAAAAAATTGAAAATAGTTTTCAAGAATAGGAATCACACATGTCTTAAATGTTGGGGGAAAGTTTTTTGAAGAAAAAAAATTCCCCTTTGTATCTCAAAGCCAATGGAAATCACTAAAG…
c102101.graph_c0	TGTAAAAATATACAATAACACCTGCATGTGAATAAAAAAAAATGAAGAATAAAAGCATTCATTACAAACAAATAAGATCATTTGTTAAAAATAAAATATAATTATCATAAATGACAACCAAATATCTTAACCAAGGATAAATAGACAATAAAAATGTCTAAAGAAACATCTCATTACAAACAAGAAAAATCACAAGTCAAACATTCTTAAAAACAACTCATTCAACATTGTTAGAGGATTGTTCTTCAAATTTTGTAGGACACTTAAGGCGGTTATGTCCCTCTTGTTTGCATTTTCCACATCGTATTTTGACACTTGGTTCCTTCTAATCCATTTCATTTCTTATCCTTGATGATCTGGGTCGCCCTTTCTCTCGTAAAAGTGTTGGATTTGGATGAA…
c102101.graph_c1	TCCTGTTTTTCTTGAACCTCGTTTTTCATATTTTCTCTCCTCTTTGTACCCTGCTCTCCCGCACATCCCTTCCCTAACACTCTCCATCTCCGTCTCCAACCAAATTCGAGCGTATTCAAGCCTCCCTCCTAATTTCCAAGAAAATGATTCTATTCTCATCTCATTCAGAGCATTCTCCAAGTCCAACTGGTGGAGCGTGGCCACCTCACTTCCCTTTTAGCTGTCAAGCCTCCAGTTGTGGTAACAATCCCTAATCCTAATTTTCTCTCCCTCTTTGTTCTTTAGAACCCCTGTTTGTTATGAATTCGTGGTTTTGTTGATAATAGAAGTGGGGAAAAGGGCAATGCTCTTTTGAACCCTGGATATTGAATTTTTGATTGGAAAAAAAGAGAGAGTTAA…
c102105.graph_c0	CAAATCCAAGCCCCACTTCAGGTTCTGAGATTTTTTTTTAATTTTTTTTTCTCTTTTTTTCATTTTCGGGAATCGGAGAGAAATTTTCGAGAAGAAATCAGGGGAGCTGAGATGTTGCAGTTGTTCTTCGCGGTGGCCTTCTCGTCGGTGCCTCTAACTCTGTATATCCCGCCTCTGAGGAGCCTCAACCTCTTTGTAGAGACCATGGAAGATATAGTGAGGGAGACCACTATGCATACGGATAGGCTTTATCCTCGCGTTCGGCAGGCCTTTTTCAGGATCCTCGACTGTATGCTTTGTAATAACACGAGGTAGATTTGACAGTTTTACTCACCTAAATTGTGGATTTTCTTGGCATAATTCAAGATTTAGGCCGAGGAGGAGGCCACATTAGGTAAG…
c102127.graph_c0	CTGCCCTCAAAAGGTTAATTCATTAGCATTTAATAGACTAAACACGAGGAAAAGACCAGAAGTGTTTTGTTAAAAGAACTCAAATGACTTAAATTTTGTAAAGCTAATCTCCTCGAATGACTTATTATGGATAAAAATGCCCTTGGTCAGGTCATGTACTTTAACATATTCTTATAAAGAAATGGTTATTTTTTTACCAAAAAACAAAAAGGATATATATTTTTTTTAATCAAATTGATAAAAAAAAAATATATTTTTAATCAAAATAAGGTAAAAAATCGATGAATGGTTAGATTTTCAAAATTTAGCTTTCAATTAAATCACCGAAAAGACAACAAGGATTTTTAAAGGATGATTTGTTTAAAAGGTTTTTTGAAAATTTGATCCCATATCAATTTT…
c102140.graph_c1	TCACTTTCTGTCTAACCGGCCTGGGCGAAGGGATGACATTCAGTTTGTGAAAGGCATGTACGTGGTTAATGCCAGCCATGTCTGAGTGAGTCCAAGCGAATACATCCATATTACGGAGCAGAACCTGCTGTATTTGTTCCTTCTCCCCACTGGATAGGAGGGGACTAACATATGTGGATTTATCCGGCCCGTCTAGGAATATTGATTACAGGGGCTTTACGGCCAAAAGCTCCCTATCCTCCGCCCTTGCTTGGGCGGCGAGTTGTAATTGCTATTCTAAGGTCTAGATCTCGAGGGTCGGATTGTAGGAGCTTTCGTTTTTCTCACGCTCCAATACTGACAGTTGGTAGCACTACCAAGCTGCTAGTTGGCTACTCAGGAGGCCAATTTTCCTGGCAC…
c102153.graph_c0	TTTGAACTATGTGGCCGAAACCTCTAAGGCATGGGATGAACCGAATCCAAGGGAAGCCGAAAGATTAAGGCCTTCGAACCATCAGAGGGGAGGCATGTATGCACTTTCCGAAGACACAGAGGTGAAAGCAAAACTGACCACTTTAACTAGAAGATTGGAGGAGCTGGAAATGAGAAACCAGCATGAAATGCAATCCGTAAATGAGTTATCTGCATCCCAACCTTCTTGCTTCAATTGTCAGTCAAATAGTCACCCTGGAGAGCACTGTCAAGAGCATGCCCATGTTCTGAATCAGAATAGATTGCCTATAAATGCTCCATATGGCAACACCTACAACCCTAATTGGAAAAACCATCCAAACCTGTCATGGAAGCCAAAACCCCCTGCATATGTCCCCCC…
c102155.graph_c1	GTTTGCTCGATCCCTAACAAAGGTGATAAATATTCATCTACCTTCTCTTCATTTATCTGGTGTTTTTGCATCATTTTATTTTTACATGGTTATCTTATTGGAATATTCGTGTATATGTTATGCTAGCACTTGGATTCCTTTTCTAAATTACAGGTGTAAAATAATTAAAGAAATACATTCCTATAAATATGTTTATTTATTTATTGCATAAGCTCTTTCTTTTTCACATAATAAGATATTTTTTCCTCACCATTATGCGCCAATGCAAGGCCAAGTTTAGGTATCAAATTTGAAGAGCTGTTAGTTGAAAATAGATTGAATGATTTTCTACCTGATCATTTCATGCAGAAATTTCTGGTAGGGAGCAATTCTTGGCTTCTTTTGTCCAAACCAAACCAT…
c102157.graph_c0	AGGAGTTCTAATTGGATGAGATTTACCATTCATGTTTTCTTCCTGAAGTTGCAAGTTCATCACAATTGAGATAGAGAGAGAGAGATTGAAGAAAGTTACCTACCAATATTAATAATCCAATGCCAGATAACTAGCCCATGAATACAGACTCAGCATTAGGTTCTAGGGGGTCCGTATAGATAATACTTGAAGGCTCAACAAATTCCAACAGATTGGAACACCTCAATATTCAAATATTTAACAATCGACTACTAAAACATGAAGCAGCTATATTTCTGGAAGTATATACTGAAGAGAGAGACTACTTTTTCAGAGAATACGGGCACCTTAACCTCAAATTCTCTAATCACTTTGGTTCCTTGGGAAAATGCAGTTTGATCAGGACAGGAAGTTCAGCTA…
c102157.graph_c1	CTGCAAATGACTTGAACTGTCACCCTACAAAAATAAACGTTTAAAAATGTACTTTTTCAGTGAAAAAATAAAAAAATCAGCAAGAATGGAAATGTGGATACTGTTTATTTCTATGGCTTCACCCTAGAAAAAAAGTGGAAAATGGCGCTTACGCTAAAACCACCCTAATGACGATGATCCCTGTCTTTTCATGGTAACAAGACTTCAACCCAAATATTAACGTAACCCAAACAAAGAAAGCAAGCTCAAATGCATTCTGAAAAGAAGGAAAAAAAAAGAACCATTATAGATCAATCTAACTGTACTGACTACTGATTACCAATGCGAAGAATAAAAAAATAAATAAATAAGAGGGTGTTGATGGAGATTAAATTACAGTAAATAGGGTGAAATGAAGAA…
c102159.graph_c0	GGTGGAAGCAAATTTTGGGGTATACAAAATGTTTTGTCTTTGATTGGTTAAGACTAAATACAATTCTAACATCAATAAATACCCTTACCAGTGCAATCATTCAAATTAGAAAAAAATCAATAGTAATTATTCATGCTCCACAAGAAGAAGAGAAAGTAAAGTTCATACTTCATAGTCATAGTTAGGACAAAAAAAATGGAGAAGAAAGCAGAGCTGGTGTTCATCCCAATCCCTGAGATTGGCCATTTCCAAACCATGCTTGAGCTGGCCACCCATCTAGTCAACCGCAACAACTCCATCTCCGTCACCTTCCTCACCTTCTCCGTCCCTTTCGCCACCGCTCCACCACCACCCGCCGCCTCCCTCCCCGGAATCCGCTTCATCAGCCTCCCTGAAATC…
c102179.graph_c0	ATTTTAATAATTATTTTGATTAAAAATTTAATGTTAAAGTATAGTAAATATCTTAATATATACATTCATTATTTCCCTAATAAAGTTTTAGTCTCAGATTAAGCCCTAATTAAGTGTAATTAAAGACTTAATTGTAGTTAATTATATTAAGGAGGGGCTTTAAGGTAATTTTTCAAAAGTGGCAAGTTCACTTTTGCCCTAAGTCTCTCTCTCCTCACGCCATCTTCTCCTTCTTCTTCTCCGGCGCCGCCACCGCCTGTCCGGCCATATCCGGCCACCTCAAAGCTCGACCTCACCCCCAAAATGCTCCCCTCCTCCCAAGCAACGCTCGACTAACCTCCATTTCGCCTGAAACCGCCGCCATTCGCCGGAAGATGCGAGGGAAGAGATCGTCACTTT…
c102183.graph_c0	GGCTACTATTTGGCAGCAAGGCAATTGGAATTCTTTAAGGGGAGGAATGAATCAGGGCCGACCACCGACTCTCTGGCTGATGCTTTAGCAATTGTTCAGCATCATGATGCAGTTACTGGAACGGAGAAGCAGCATGTAGCTGATGATTATGCAAAACGGCTGTCCATAGGATACAAGGAGGCTGAGAAAGTAGTTGCAGCTTCAATTTCTTGCATTGCAGGGTCGGATTGTGGAAGTCCAGTAACGACGTTTGAACAGTGTCCACTTCTGAATATTAGTTATTGTCCTCCATCAGAAATTGATCTGTCCCATGGGAAAAACCTGGTTGTTGTCGTCTACAATTCTCTGGGGTGGAAAAGAGAGGATGTAGTAAGAATTCCTGTTCTTAGTGAGAATGTT…
c102183.graph_c1	TGCTGCCAAATAGTAGCCACTCATGATCCTAACATAGCCTTTTAAGCCTGGTCTACTAGTAAAATATCCAGTCCAGTAGGCGTTGATGCGATCTGCATATGGGAAATAATCGTCAGTCTTGAGAGGCCATGACTTGCTTGCTGCATGCTTTGCATCAGTATAAATCGATGGGGTTGAGTACAAGGCATTGACACGCCCATCTAGATTGACATAATGAATAAGTTTGTCCATCTGCTGGAACCATGAATTTGCATATTGATACTTGAAGTCTGTCCCCATTGTCCACATTACATGATTTGTGCGGGTTATGTTAGCTTGTGCTATTGCAGCATCTACAAAAGCATTAACTCGCTCAGGAACATTGTAGTCGAACAATTCCATGTCATCCTGGACAACTGG…
c102196.graph_c0	GCGGGAAGCCGAGTAACCCACCTCTCACTCTGCACTCTGCAGTGAGCACTCCTCCTTCCACCTAGCGATGCCTGCCGCCACGGCCACCAAGAAACGTCCTCAGCGGCCACAGCCCTCTCCATCGCAACCTCAGCCCAAGCACCAAGCATCTTCCGCACCCTTGGAGGAAGAAGACCTAGATGAAGACGTTTTCCTCGATGAAACCCTCATCCTTGAGGATGAACACATTCTCCGCGAGATCGAGGACCGACGGGCCCTCGCCTCCCGCCTCCCAAAATGGGCTCGACCCCCTCTCTCACCGGCCTACCTGTCTTCGTCCCAGAGCATTATTTTTCAGCAGCTGGAGATAGATTATGTGATCGGGGAGAGTCACAAGGAGCTTATGCCCTATTCATCCGG…
c102197.graph_c0	ACAAAAAAAAAAAAAAAAAGTACTAAAAAACAAAATCCAAGCTCCATCAACGGCCCAATAACCAAAAAAGATACAATATACCACTGCAGAGAGCAGATTAATTTGCAGCCCATTTAAAGCACAATCAATATGGGTGACATTTTTCAAAATACAGATATGAGCCAGCCCCCTGCCATATTTACTTACAAAGCAAGAACATTATCATTTTAGTTGAGTATGTTCATTTCCTGGGGTGTTTGGGATTGGGCTGATCCTCTGGATTCTCCACATTATTACAGCGCTTCATGAAAGAATCTATTGTTCTCTGCTTTGAAGGGCTACTTTTTGGCTGGCTGGCTGAAACTTCCAATGTATTTTCTTGGCCATCAAGCATCTGTCCCAGATTTTCCAGTTTGCTCT…
c102198.graph_c0	ACTCGGTTTATCTAGAAAAACATTGTCTGCCGGTTCGGAATCCCAAGATCAATCGTGTCTGATAACGGGCCATAGTTTGACAGCCGAGTCTACCAGGACTTTTGCTAGGAATTGAAGGTAAAAAATTTATATTCTACCCCTCAATATCCTTAAAGCAATGGCAAAAGCAGAAATCTCCAACAAAACCTTGTTGACTGCCTTGAAAAAGCGGTTAGACTCCGCTAAAGGGAAATGGGTAGAAGAACTCCCCGGGGTGCTCTGGGCCTACAGAACTACTGCTCGAAAGCCAACTAGCATCTCCTCATTTGCACTCATCTACGGGATCGAAGCCGTTATCCCCACCGAAATTGGCCTGCCCACCATCCGAACAGTTACCCCCGAGTCAGAAAATGCGGAATC…
c102208.graph_c1	GAAAGGTGCATAAAGTAGGTAGCACCCAGAATTTGCATAACATACTTCCAAGTTACAAGTTACAAACTTACAACACACTTTGCATGGATTTTAAACTTCATGCACACACAAGACCTGCTTCTTCTTGCCCCTCATCATATTCTCAGCTTCTTACAACACTCATCCAACTCATAATTATTCATTATGATATACTAACAGAACTCAGATTCATGGTGGATTTTCCACCTCAATCCTATCGCCATGTAACTGCAATAGGGCTTCTGACAGTATATTTTCTGCCCCCCCAAACAACCGATCCAAAAGATGTACCAGAACCTGATTTCTCTCCAGATTGAACAAAACTGATCTTGTAGCTCAGTGTCTGCTGATTCTGTTCGAATTTTAGAACCCTCGGCTCAA…
c102212.graph_c1	TAAAAACAAATAATTTTTTTTTTATTTTTAAAGAAAATAAATGCAGCAACTCCTCTCCTCCAGAGTCATATTTGACAATTTTCACATTTCATTTTCCTCAGTTAGTTCACAGCAACAATAATGGTACAAAGATATACAATTGGGAATGGAAATCAATTACCACCCCTCTACAGGCTACAGCCGGTGGTGATATACATTTTGCACAGCAAACAATACTTGAGATATCACTACTGACTGTGTCTTGCTTTAGAAAGAGTTTTTATCAAACCCTTTGCAATTTTCCAAAACCAAAACGCATTCATCATTGCCAGCACTGGAGGCACCATCAGCAAACTGTAGAACCCCAATGGGAATACTTTCTTCACCTGCCCAGAAAAAGATCAAAAGGATTGAGATATC…
c102226.graph_c0	AAGTCTTAACCTTGTGCTAAATGCCTGGCATACGCTCACTTCTGGCTTGGGATGGTTTCCTTACTTACAAAACATATTCCGGAGAGAGAGAGAAAGAGAGAGAGCTGAATAATCCATAGGTACTACTGCTGCATGCTGCATGCTGCATGGCCTGTCTTTCTTCTCTTCTCTTCTCTTCATTGTTTGCGCATTCCAGGAGGCACCATATCCCCAAGCAGCCCTTCATCAGTGGGCGCCTGTGGGGTTGGCTCAGCCGCCATTGCAGGTGCTTCTCTAGCTTGGGCTGGGATCGGGTGTGACTGTTCCACGCTACCACTGTGAGGACCAGGACCAGGACCAGAACCTTCACGAGGAGGGAACGGCATATGATCTGGATAATAAAAGTGTGATGATGTTAAT…
c102229.graph_c0	AATGCTTGAGGTGTTAACACCATGGCACAATTATATAGAATTAAATTGTGTTGTAAGCCATTGGTGATTATTATGATTTGCTCAATTGAGCTAAGTTGGGTGATGATTGATGTGTTGGAATTACATGCGTGTAATTGTAGTTGATTGAAAATATGCATATTGACATATTGTGTAAATGATTTTGAAAATGGCATAATGCATTTTCATATGCACTGGGTAACCTAGAGTTAGGTGTGAGTGCATGACAAGGTGTTTTTGTAAAAACGGATATATTTGCGAAAGGAATTTCAAAGGATGATATTCCGGAGAATTGGGTTGGGAGATGGGCCAACAGATCATTTCGGATGAGGACCATGACTGTTTCGGAGATCTCACCAACCAATTCACCTCGGAGGGTAG…
c102230.graph_c0	AGTAGCATGCTGGAGTACCTCCTTCATTTCAACTGGGACATCTTCACCATTGACATATTTCAAGCATCTTTGTTGTTGTTGAAACTTAAGCATTGGTTCAAGAGGCAGTCGAGATATAATGCGCCTAAGATGACCGCCAACTCTAAAATTGAAGCGCGGCAATGTCAGGAACGATACACCATTCAACATGAAGTCAGTCAATAGTACAAATTCTGGCAAGTAAAGTTTGAGGGCCTTCAACCTGTTTAAGCTGCATACCTCTTTAATAAGGTTTTTCACAATCACATTCCATCTCTCATTTTCTGGATTCACGTCAATGCTCAACTCTTGCAACTGAAATAATTTTCCTATCACATTATCAGGAATGATTGTTGTTGATGACCAGCTATTCTTTCTTCC…
c102236.graph_c0	TGAAACAGTTTACTGGTCTACCTATCTCAATCTTGGAATCTTGACATCCACGGATATGGTGGCAAAGCTCATGGACTTTGGGAACCTTGTTTTGAGTGACAATGGAACGGAGATTCTTTGGGAGAGTTTCAAGGACCCAACTGATACTTTTCTTCCGGGAATGAAGATGAATGAAAACTTAACGTTGATTTCATGGCGAGACCCCTTTGACCCTTCACCTGGAAACTACACCTTCAAGCTAGATAAAGAGAAAGGGAACTCTTATGTCATTTTTCAAAATGTAATCATCCGATATTGGAGAAGTGAGGACTCGGTCTCGGATGAAACGTCCGATGGGATGCTTGAAGCAATACGCGGCTTGTTATCCAATCCCTCCAGCAGCAGTAAACGAGTCAGGTT…
c102237.graph_c1	TCAAATCTAATTTTGATGCATTGTTGGTAGACTTGAAAGATGCAGAGGAGTTTTACTTTTAGGAATCTGTGCGCCTGGAGATGGAGTTTGCTATGTACAAAGAGGCTTATGAAAGTATGTACTTGCCTGATTGTTTATTTGAGTTTTCTGTTCATTTTATTTGCATGAATCCACTTTTTCCCATTTTAATTGCCCCTAATCCGTGACCCTTTACTGTTGGGATGCTGTTTTGTGAAGTGAAACCCTACTCATCTTATGCATCTGCATTCATCTTTGAGCTTTAGGATAGCATACATTACTCCCTCGAGATGACTGACAGGGTAAACTACAAACACAGTATCCATTTTGAGGGTTTATTGAAGCACAAGGGACCTTTTGATTCTGTAATAGTGCTGCATA…
c102239.graph_c0	TCTCTCTAGAATTCTTCTTCTCAATTTATTCTCTTATCAGTGGTATCAGAGCCGGTTCCGACCATGGACACTCGCGGTAAAACAAATGCAGAATTTCGTAATGAGGTCAATGAAGCCTTAGCCCGACATGAGTCCAGTTTCGATCAAATAAACTTAGCTCTACAAGCCGTGTTAACTGAGCTTCAAACCCTCCGTACCTCCTATAACCAAAATTCCAACTCTCCTGAAATCAACCCATTCGCACCAGAAGGACCATCACATCCTCATACTTCCCGGTCTCTTATCTCCAGCAGTCAACCTCCGCATCACCTTAAACTCTCATTTCCTCGATTCGACGGAAACGACCCCACTGGTTGGGTGTATAAGGCAGAGCAGTATTTTGATTTTAAGGATATTACA…
c102239.graph_c1	GTACATGCATGGGTGCACATATCATTCCTCCCCACTTAACAATCCTTGTCCTCAAGGATAAATGTAGGATATGCCCTGGTGAATCGCCATTTGTTTTCCCATGTCGCATCTTCTACTGGTGCGCCTACCCATTTTACCAAAATCTCAGTTTTTGGACGATATTTTCCCTTGCGAACTACCCGTCGATCGATGACATATTCGGGCTGTGGAAGGATAGTGGCAGTCTCCGACACAGTAGGAAGTTGAGCAATTGTGGAAGTGATGGGCCCCAAATGTTTCCGTAACAAGCTGACGTGAAATACATTATGGATTTGTGAATCTGGGGGCAATGCTAACTTGTAGGCCACTGTTCCCACTTTCTCAATAACTTTGTAAGGACCATAGAAACGTGGGGAAAGC…
c102241.graph_c0	GATTATAACAATGGAAATGGGCCCAGCAGATACGACAAATGGTAGATTAAGACAATTATAGGTTCAGCTGAAAAAACAAAAATTAGTAGATGGAAACAATGAAGATTGTCCTTGGTGATAATGTCTTTAATTAAATTTAAGATTTTCTTGCTTCTGCATCTTTCTATGCTTGGAGACTTTGTAATGTTCAAGAGTCGATACCAATTTTGTTCTTTATATATGCATATGTATCTATAGAATACAGGTTATTTTCTTCTCTCAGTCCCAAAAATACAGTTCGGCCACTAGGAATACCTGGAGAAGAAAGAATATTAAGGTTAGTGTTTTCACTTCAATTTCTTTATGCATCTTTCCTGCTAAACCTACCTGATACTTTATCTTATATTCTCTATGGCATAG…
c102244.graph_c0	TTTTTCTAAGAAGGTCATTCCTAGCATGATGCTAATCGTATCATTTTTTCCTTCATCTTCTACCATTAAAGGTAATTTAATCTCTTGAGAATTTAATCGAATTAGAACATCACAGAATTTTGTAACACAAAACTTTTCACCATTAAAGTTTATATAAGTAATTGGTTCACTCAAATCATTTAATTCTAACATAAAGGTTAAGCTTTTGGAAATATAACTGGATGAAGCTCCAGTATCAATCAAAATATTAGTCTTTTTCCATTCAAATCCATCGAAGTATTCTCCTTTAATTTTATAATTTGTAATCCTTTTCGATTGTTCAAGTGTTTTAAATGTTATTCTTGGATGTATTAAATCATCTGTGATTGCAAATCTATTACTTGAACTAGATGGTCCAGA…
c102268.graph_c0	GCTAAATTCTCTATATAACTCACTCCTCATCCTACTCTTTATCTGACCGTCTCTGTTCGAACAAACCGATCCATCGTTCGTTCAATCGTTCATGGCCGCCTCTCTCAAGGGCAACAATAGACTCTCTCTAGCCATGGAGAGGACTGGCCAATGGGTTTTCTCGCAAGAGATTCCTACTGATGTTGTTGTTGAAGTTGGAGAGGCCAAATTGGCTCTTCACAAGTTCATGCTAGTGGCCAAGAGCAACTACATCCGAAAAATGATAATGGAATCGAACGAAGCAGATTTAGCGAGGATTGATCTCTCGGACATACCTGGAGGGCCTGAGATCTTTGAGAAAGCTGCGAAGTTCTGTTATGGCGTCAATTTCGAGATCACGGTTCACAACGTCGCCGCTCT…
c102271.graph_c0	ATTTTACCATTTTTCAGAAAATTCGAATTTTCTCGGGTTTTACATTCTCCCCTCCTTGAAAAAGAAGTCTTGCAAAAGATATGAAGTGTAGCTTTGCACTCAGAATAGAGTAGTAACAATACCATTAAGAAAAAAACAGATTGAAAGAAAAGAAAGTAGCTCATATTAATTTAAATCTCGAGATCTACAGATCAAACTGCCACTAGCAATCCCATAAACTTGTCAGAAGAAGAAATTCCTGACGGAGTCAACTCCTTTTCACCTATTTTACTAAATAGTGATAGTCAACCAGCTATACCAGTAGGCTAATCAAATAAGGCTGGTTATGGCATTTACTATACATACTGGAAAGTTATTATCTTCTTATATAAGGAAGCAAGTTCCTGACTACAGACTCAC…
c102284.graph_c0	TCATGCCTTTAACAATTACTAGCTAAGGTGTGACCATAATGGAGGAGCAACTGCACCTGTAGTCTATAGGGGCAAGGGATGCCTCAAATTTTGTTTGCTAAGCATTGGGGCCAGAGATGCAAAGAATCTCAAATTTGGCCAAAATGTTAGATTATTTGTTTTGTTAAAATTATATAACTAGTGGGTAGGATTTAATTTTTTAATTTTTTTTCTTTTTTAAATGTTACAATGTAAAGATACATGATTATCTTATTTAAAGCAATATTTTAGGTTAAGTCCTACACTAAGGGTTGAGGCCCAGGGTGCAATCATGAAGGGCATAAGGTAGCATGGCCTTATTTATTTATTTTTATAGATAAGAGCAAAAAAACAAAACAACTGCAAGGTATACAGGTAGCC…
c102285.graph_c0	CTTCGAGATGAGAGTCATCATAATTAGTACAATCAAGGGGCGTTTCTGCTAGTGTTACAACAAAATTTACTCTCTCAGATCCTCTCATTTTCTATTGCTTGAGTGCCTTATACCACTTCGGGGTAGCCAAGGATTTTGAAGCAACTGTTGTCCATAGTGTGGCCGGTCATCCCATAGTGTCCACATTATTGATGCTCCTTGTTTTGAAAAGCTTCTTCTGGTCTCTTATACAATCCTTTTCGTGTAGGAATTCCTTTGGTGTGAGCAAAAGAATGTCCAGCATTATATCCAAGTTTAGCTTAAAGAACATCTCTGCCTCCTTGTCCATTTCCATTATTAAACACATGAGATTTTGCCAGCAAGGCAATGACATTTGAACTCTCTGTATTCATCAGATGT…
c102292.graph_c0	GAGCTACAAAAGGTATCGGCTCAAATTCCTATATGAACATATTACTATAACGATGTTTAGAGTTAATAAAACTAAAAATATGTAGATGAAATGATTAGAGTTTCTCATAACATAATTAAATGCCTCGAGTTGAAGTGATGAGAATATAATTATGTTTTATGATAAAGTTTTACCATAATTTATAATTTATGTGTACTAATATGCTCAAAACATCCGATGATCCACGCAAAAAGTAGAACTAAAAAGATTGTGGTTAGGCGCCAAAGATTGGAATTGTTTATCGATCACTTTTGAGGAAAAGTGGATTAATGATAAATCGAAATGATTAAAAAACAAAAAACAAAAAACGATGGATTAGTTTTGAGGAAAGTGGATTGATGATAAATCAAAACGATAAAA…
c102296.graph_c0	AAAACAATGTGCCGACATAGTGATGGGAGAAATACCAGCCCGGACTCTTCGGTGGCTAATTGCAAATTCGCTCTTCCTCCATTAACTCCATCTCCCCAATTCTCCCTAACATTTCTCTTCTTTCCTAAGTCCTAAGTCTGTCTTTTCTCTCTCCGCCTGTTATATATTCTTGAATTTTTGTTTATTCAAATTCAAATCTTCTCTCTCTCGCCCTTTGCTTTCCTCTCAAGTATTTTCCTTTGGCTACTCCGTTTCTTTCTTGGCATTGGATCTCTCTCCTACTCTTTTGACGTTTCCGGATCTGATTGGCCTCCTCCCCTGTTTTCCGTTTTCGATTCTCTTTTAGTCTTCTTCTGCCTTTACTTCAGATCTGCTTTTCTTATCACATTCAAACTCCAG…
c102297.graph_c1	GTTGGAGGAGATTTCAAAGATGATGAAGGCTTTACAATAGGTTATTTGGTTTATTATTGTTCTTTAGATCATGCATGGCGGTTAGACGGTATGCCTTAGGTTCCCTCTAAAATCTTTAAGATAAATCCCAGTGAATTTAGAGAAAGTTGGCCCTAACTTGGAAAAAAAAGCAGTTACAAAGATGTTTATTGTAGAGGGAGCATTTTACACAATTATCCATTTTGGTAGGGAGAGAGAGACTAATGTTGCAATCTTATGCAACAGTTTAGTAGCATTGTCATCATCCTGAGAGACGAGAGGTCCATTCTTGAAAATCATGGAGGCTGCCTGTGAAGTCTGTGAAGAGTCCATCAACTCCTATCTTGTTTATCCAGTAATTGTATTCTGCATATGGATCTT…
c102298.graph_c0	CTCCCATTGCTTTGTTTCTTCGGGCGAACACCTCTGTTACCTTTGGTTGGATCTTCCACCATATTTGAAGCTCGTAACTTCTAGCCTCACAAGTAAATTTATAGATGAAGGCTTCTCCTTACCTTACATCTTTACAAATATTCTTACCTATAGGAGAGCTGTTCCTTTATCCATGGCTACAAAACCGCTGTAGTTGTCTCCTACCTTTTTTAGGATTCCTCTTGTCCATAGGTGTAGAGGGAGGCCAACCACTTTGATACAAGCTTCCTTTGCTTAGTCTTTCCTTCCTATACATCCTACTGAAGGGTTCCACCATCTCCCCCTTAAATATGCCTTTTTTTTTCCCCTCTTCAATCAATGCCATTATAAAGTCAAACCCACCTTTCCCCAACCCCCATA…
c102301.graph_c0	AACAAAAGTTCTATTTAACATTAAGTTAAAAAAACAAAAACCACCTCTAAATTTAAAAAGTCAAATTCCATTTATAGCATTTCATTTTGATTAATGAAAAACAGATAAAGAATATCCATTTGGATACATTTTTCTGTTTTTAAAGATAAAAAAGTAGTAATAAAATGCAGGAATTTTTAGATGATCAGGAATTTCATTTTTAGTTTCTGTTGGATTTTAGAGTTGGGTCACCCAAAATAGACCCATGACCCATGATCCATGACCCAACTCAATTTTGAATTTAAAATGACAATTAAATGGAAGTTAACTGCAGTTAATAAAACAAAAGGGTTTTTATATACAAAATCAATCTTATCTTCTAAGAAGTAGAAGAAGAAGAAATATACTGCACTCTCATCT…
c102302.graph_c2	ACCCATTTCCTCCCCACCTTGAGTGTGTTTTTCTTTTCACTATTTTTAGTATCTATTTCTTTTTACCACCCTTATCTATAACATGTGAAACAGGGTTATAAATAGAGGATTCTTTTATGTTACCCATGAGCTGTTTCTCGATCTCGTATGTACCTCTTTAGGATGTCAAGTGGGGCATCACCTTTCTGGTTGGTAGAGACCCATGCATGTGCTTCATACAAAATTTCATATGCAAATGCAAGTGCATTTTATCACATGAAAAGGCATAACTGATGAACGCTATTAGCTTAGAGGTTATGTTAAAATGTAAAAGAGAGCCATCTCTTTGGAACCCATGCATTCCCACAAAAGTTAGTTCCTTTGCTTGGGAAATTTGATGGGATAAGGTCTTGACGTTGG…
c102306.graph_c0	TGAATTGGTATTCTCTCAAAGCAATGACGCCCAGATCTACTTTGAGCCAAAGTAGCCTATCAAAGAAAAGGTACGGTTCCTTAAGGCCAATGCTATACTCAATTATTGAGTGCATAATTTGGAACCTCCTAAAGGGGAATTGTGATTGTGATATATGGCTCTGCTTGACATTCCTATGTTAGGGAGGGGGGTATGTTTATTAATGTGCAACCCTACAGGATGGTAGAAATGACTTATGCTCAAGGATTTTGCTTGGAAGTGAGTGAAGGGGTTGATTACTGGAATCATTGTGCATATGAGATGGTAAAAATGGAAAAAAAAAAAATTAGAAAACTGTTTTCTGGGTGTTTCCTCCCCTATTTGTGCATTCAAGATAGGATTTTGTAACATGAAATATTC…
c102307.graph_c0	GGAGGACTCAAAGAACGATAATTTCCTAGGGTTTCTGCCAGTTCATCCGTTCTTCCAAGATTATTCACTGAAGGTGCGATTCATGCTGTCAGATTTCTCTATTTTTCCACGTCTTCATTTTCAATTTCTTCTATTTATCGACAAGGTCTTCATTTTCAATGTCTTAGTTCTTAATGGTTTTAAACATTCTCTCGTTGCGGATAGTTTGGGGTTTCCACCGTTGTATTTGTTGAAATAGAATTCCGGATGTAGCTAGGGCGATTGTGTCTGTTCCATGCTCATAGATTACTTGGTGGATCTGTGCTTGTACTTTTGATTGTGTGTTGGTTTCGGTTGTTGCTTTTCGTTGCCATTCGCTGAGTTGATAGCCAATAGGCTCCAATATGATCTCTCTATAAA…
c102308.graph_c0	AATATGGTTACTATTTATAACTATACATTCACTATACTGAGGACTGTATAGTCACGTTATTTATGATTGTGGAATCACATTCTTAACATAATGATTGTTATTGTCGGTTAACAATGGAGGGTTACATATTAAATACTTGATAAAGGTATGCAATCCAATTCTTAAAAAAAATGTTCAAATGAAAATATGATGAAAGAGAAGAATGTGTGTGTGAGTGTGTGTGTGTGGGGTGGGGGAAGAATACAATATAATAAATTATATGTGGTGTTGTATTGAGATGTATTTGGATAAGCTTGGAGAGGAAGGAATCCAAAGATCAAGACATAAAGAGTTGAGGATTAGACAATTATAAGTTAGACCCACAAGCACGCATCTTTGGACGCATATTGTTGCTTTTAT…
c102331.graph_c0	CCTGAAAAACAGTCAATCTCAAGGCAAGTAAAAACCCCTTGTACACTATTTTTTGTAATGGTTCCATATATTTGTTGTCTTAATGCAGTTCTTATAGCAAATTGTTTTACATATGCACATTTAGCATTTTCATGGTCATTGTATGACATTTTCTAGATAAGATTCATGGTTTAAGACATAGTACATAGCACATTCATTATTACTGTTTTACAAGTACAAGCTACGAGAGAGGCGCTTGGCGCTATATTTTGCCGCCTTCTTGTTGCTGATAATTCTCAGGCTCTGCCTCAGTATGTCCACCTCCCTTTCCCTCTTGGCCTCTTCCTCCTCCATGGAAGCTAGTTGTGCTTTCAAAATTTCAATGGTTTCTTGTTTGGCTTTTAGTTCCCTTTGTAGCTT…
c102334.graph_c1	CCATGGCAGCAACAATAGACTCAACAAATAAATCCTCTGGTAAATAATCATCAAGAATTGAGAAAATCTTTTGGCAATGAGGCCATTGTTAGCGCAAGAAGAATCTAGTATGATAAGAGTGTCAGTCAATTGAAGTTCGTGTTCTTCCTTGTCTTCAAACCCCATAAGTAAGATCAGCATTATTGAAATTTCCTCCCACCAACACATCAATCAACTGTTGTTGGCCCATAAACCTGACTGCACATCATATCCGAGACCCACGCTACAGCTGCTCATATGCAGAAACCTCAATGGAAGAAAAATGCCGCAGATGAAATCATTTACGAGTTAAAGAGAAAAAATGACCGAATCAAACTAGGAAGGACCGGGTGAAGAGAACGGTTCCATACCCTCAAATTG…
c102338.graph_c0	AAAGGGTTTCCTTGTTTGAGGAGCCCATTAGGGAACATCCTTACCCTTTGAGTTATTGAAAGTCTTTTTCATTTTCTTTTGTTTTACATTTAAGAACAGTTCCACCTTCAAGATACCTTATTTTCTCCCTATTTTTTTTTTCTTGAATAGCATTTCTCTTTCTCCTCAAAACGCTATAGAAAAACACATATCCATAAAGTAATATAACCTTTGGAATTTTTCCCTTAAAAGGGAGCAATTTCTAACACACAGGAACATATCTATCTACACCATGATCATAATTTTTTTTATAGGAAAAGCTTCACCAAAGTTTATTTACTTCATGTGAGCCATCATGCAAGCCCAAAGAATTGCCTATGAAATAAGGTCCTAACACTTTTTCCAATTGAATTCATATGC…
c102345.graph_c0	GTACAAGAAAGGAAGGAGATAAACTAGAGAATATCCTATGATTCTAGAAAGACAACAAGGATGGAGAAGTTCATAGTCTAGGTTGCAAATATCTTTTTTTTTTGTTTGATTGTCTTGTGAAAGTGACGTTATGTTATGGATTTTAGGCTGGCCACCCTAGCTTTCCTCATTAAAGAATTTATTTCCATTATTATTAAAAAATAAAGATCCAACTTGTTTCATTATGAGATTTGTCAACTTGCAAAATTTCGTGTTTAGTATCCATTACAGTCAGCAAAGCATCAATGCCTTTTCAGTTATTCATAGTGATTTATGGGTCCTTATAATATCCAAAATCTTTTGGAACTATATGGCTTATTTCTTCCATTGACAATCACAGTAGATTATGGTGTGTGTACC…
c102349.graph_c0	GGGATGGTGGAAGAGACTACATAAGCAACGGAAGATCTCCACTTTACAAGCTGTTGGAGAAATTGTATGAGGAAGCTGCAAAAAACCCCACTAGAGAAGGGCCTGATTCCAAGAATAAGAAGGTGTCTGTTCTCCTAACTGATGATTCCTGCTTTTGGGCACATGTGGAGGACGCTATCTTGTCATGCCAATCGCTCAACCATGCAAACTCCACCCCTGAGCAGAGAGAATCATCATGGAAACATCTGATTAAGTTTGGGGAGTATGTAAGGAAACAGATTGAGAACTTTGCAGTGTCCCCTGAAATTTTCTTGGAGCAGAGCAGCTTCATGAAATGGTGGAGAATGTACGAGGCCTCAATAGATGCTTTCGGGAATTTCTATACTTCACCATTGGTCA…
c102349.graph_c1	GGATTATTGCAGGTTGTTGATTATAGGGAGATTTTAAGAAACCTAAAGAACAGGGCAATCTGCAAGGGACCTCAACTGGCGGGTGAAAGGTTTGCATATCCATTTTCAGATGGGATCGTGATGGAGCTCAAGACAATTGGAATTGATCCAGCAAAGGTAAACAACTTTCTCCCATCCAGTGGTGTTATGTAGCATGATTTACACTCAACTCCATCAAAATCTGACAAAACTGCCTTGTTCTTTGGGACATTCCATAACTTGTCTCATGTTTTAAATTCATGGCTGCTGATGATGCAGCACAACATTGATACAACTAGAATGGAAGCGGAAGCCAGGGCCCTTGCCAAGAAAACTAAAGCTTCTGATGCCAAGGAACTGAATGACATTAAAAAATACATG…
c102356.graph_c2	AAGTTAGAGAATAATCATGGAAAAAGCATGCAAGGTAAACAACAATAATTTTATGCTAATTTGTTAATAGTTATGAGATCATTTAAAATATGTACGTGAAGGACTTTATGATGCTGAATTAGTTTAATTTTTAAGACAGTTCAAGTTTTTCTATGTTGAGCCACTAAAGCTCTCTCAAAATTTTCAAAGAAGTGAAATCTGAAGAAAGGATAAATTGTTCATATTTTGAAGGGATTTTGCCTAAGTAGGAAGGGAGATTCTTTGGTGTTCAAGAATTTATGCTCATTGCTCTTTTCAATAAGAATAAGAAACTCATAGGTAGAAGGTTCATTTCCCTACAATTATCTCTAAAAATTTAAGCTATCTTCAGCTTTCAATAGAGGTGCGACATAGATATCT…
c102361.graph_c1	GGGAGTTCCGGTGGCTTGGACCACCCCCGAGAATCTTTGTGAGTGTTCGTTATGTTTTTGGTATAACTTGTGTGAGGCCATTGGGTATTTCTAATTCTGCACTGTCTACATGCTTCTCAAGTGCTCGAATTGAACTCAGCGCTGAAGATAACGTCATAGCGCTGGCGTTGGCTAAGTGTCCTCCTCGTCCTTACGCGGAGCTGATCAAGTCAGATATTCTTGGCCCTTCGAGCTCGAGGTCTGCTTGCTCTGCTACTTTGAGGCCTTCTACTCCTTCCACCATGAAAGTTTCTCCCATTGGGCCCTCCGCTGCGAAACCCACTAAGGGAGAACTACTGGCTCAGTTGGAGACGCTAACTCGGAAGCCCCGGAACGTGAAACGAAAAACCCTGGACTCTG…
c102361.graph_c2	GGGAGTCATGTTATTCCCTAGCTTTTGGCTAGGGAATGCGTCCAGAGGGGGCGGCGTATCTTTTGTGCTGCTTTCTCTGATTTTCCGTTTATCTTCTTCCTCCTCCTTTCTACCTATCCTCCCCTCTTTTCTTTTCTCCCTTCTTTCTTCTTCCACAGCTTTCTCATCTGCTTCTTCTTTCTGTCGTTCTCCTCTGTCCCCATCTTTTTTTCCTCTTTTCTTTTGTCCCTATCACACTCCTCTTTTCTGTTCTCCCTATCACACATTCTTTTTCTCTCTTTTTTTTTAAACTCCTTCCATCCCTTTTCTTCTTCTCCTCTTTTCCACTTTCCTGTCTTTTTCTCATTCTGTCTTTCTCCTTTGTCCCTTTTTTTTTTTAGGGAATTGCTTGTACTGTGC…
c102363.graph_c1	TTTAAAACTAAAAATAAAGAAATTTAAACTTTTTTATTTTTTGAAAATATATAGAAATTTAAACTTAGCAAGGTCCAAATATGGAAAATTACAAATAGAGAGAGAGAGACCACACGTACACAGTTAAAAAGATCCCTTGCATATTCTAGCAGCCACTCACCAAAACTTAATTACATGCAAGAAAAACAAATGGGCTCTAACCTCAATGCCCCTGCCCTCACATTTATTCATTACAATTAACGCATACCCATAATAGACAATCTAATGAATCAACTAAGAATCAAGCCAATTCCCTACTTTGTTGAAATCATCAAATCCACATAATTATGTATACACGTTCTTTTTATATTTTGGTATTAAATTGTGTAGCACTAGTAAAATTCCGCACGAAGGCGGGGC…
c102370.graph_c0	GGGGGTGTAAATAGAATTTCTCTACTCAATAGTAAGATATCATGGTTCACCAAAACTAGGTGGGCATTTTTTAATAGATTTCCCCTCAGGGCATGATTACATAATTAATAAGTTCCCCCTAATTTAACAAGCCTTCCCTTATAAAAATTAAAAGACACGTGACGTCGAGAATTTAGAAGATCAAACAATAGTTTTTAGGTTATGATTTTGTTTATATAAACTAATATATAATATGGTTGAAAAATTATTGGAGTCAAACATGAGAAAAGACCTAAAGGTCCAAGCCGGCGGTAGGACCGAGGTGATCTCTCCGGCAAGTCGTTCCTTGAATGCACGATTGCTTCTTGAAATTAGGGTTTCCTTATTTATTTTTCCTTGCTAAGCAAAACCGATGACTGC…
c102373.graph_c0	ACAATGGATCAATGAAAAACACAAAGAATTTATTCCTTCAATTCTTTTGTCCTTCTATCTATGGGAGGATGATGAGAGATTGGGTTGGAAGGAAATCAAGAGTGGCTTGTTCACTATCAGATCTCTATATGCTTTCTTGACCAAGGGAAGAAGTGAGTCTTTCCTTGCAAATCATGGGTACCAAGGAAGGTGGGTTCCTTAGCTTTGGAAGTTGTTTGGAGAAGGATTTAACACTTGATTAGCTTAGAAGGTGGAAATGGAATATAGCAAATAGATGTTACATGTTTTAATGGGAAGAAGAGTTGGCTGAGCATATTCTCCTTTTCTTTTCCAGAAGTAGATAAGGTTTGGCTGAGCATATGCTCCTTCTTTGTTCCAAAAGCAAGAATCCTTGGCAAC…
c102374.graph_c0	ATTTTCCCATTACAACCATTCACCTGCAAAAGATCACAGTAACCACAAAGCATGAGATGCACATCTACTATACTTATTGAACAAACAAAAAAACTCCAAATTTTGTCCAGAAATCAAGGGTCATCGTATGGACTAAACACATTTCTAAAAACCAATGAAAAAGGAGGAAAACCAGATAAATTAGGCAAATTAGTGATTGACTCACCAAGCAATGCAACTGGAGTAACTAGCTACAGGGATAATGATCTAATTTGTTAACAAGAGATTCCTTGTTAAATGCATAAGGATCTTAATCAGGGTAAATGGTAGAATTTCATAATGTCCTCCATCTGTGCCCAGACATCATCAGAAACTTGGATGGTAATTGTTCTTAATTCCTGTAAACCCATAATTACTCAA…
c102375.graph_c0	CTTCAGAGGGGGTGATTGGAACAGGTTCTTTCCTACATCGTATTGTCTAACACTAGCTATGCTTCTGATTGCATTTTAGTTGCTTCCAAGGAGAATTTGATATTAATAATGGCTATGGCATTGTTGGTGTCTGTTTTATCTTTTATGCTTGTTATACTGCATGAACGAGTTATGTTGTTAATTATGATTTATTAATTATAAATTGAGATTCGAGTATTCTATTATGCTAGCTTGAGGTTTTCTTTCTCTACAAGCGATCATTGCCAAAGACAAGTGATCCTGTTAGATACTTGATGAAATTGAAGGTCATGCTACTTATCAAAAAAAGAAAAAGAAATTGAAGGTCATACCTGCTTCCAATGTACTCTCTTGGATTGGGTTTCTTCTACCTGCAGTTTG…
c102376.graph_c0	TGGGCGATGGAAGAAAGGGTGGTCTTGCTCCTCCCTTTCTTCCATCGCCCTGACACCAGCACCTCGGTCGTCTCAGGCCATGGCTCAAACTTTAGATCTCCATGGTTTATGGAAGACATGAGTAAATTTGTAGCAACTAAGAAAAAAAGGATTACACAGCCACAACCATTAAATCAACCTATTCCATCAGTGACATAACCACCAACATCGCCCCTACCCTCATCTTTTCATGCTCCATTGCATACATAGTCAAGAGCAACGCCCCCACCAGCAGTTCCCCTACCCTCTTCTCCACATATATCAGATGCAACCCAAACTACTACTGCTCTAGGCACCAACACCACTCCAATTTGCTGATCCTCTACATATGACTTCATCAACACCTATGCATGATTCAAT…
c102386.graph_c0	AAGGAGCTACTACAAGTGCACAAATGCTGGTTGCCCGGTCAGGAAACATGTGGAAAGAGCATCACATGATCCGAAAGCAGTCATAACCACTTACGAAGGAAAACATAACCATGACGTGCCTGCTGCAAGGAGTAATAATAGTCATGACGCAGTAGGATCAAACATTTACTCGCCGACAATGGATGCCATTTTAAGGACTAAACTAGAAGAAACTGACACAATTAGCCTTGATCTTGGGGTTGGAATGAGCTTGAGTCCTGACAATGGATTGAATGAGAGGCCACAAAACATGGAAGCAGAACCTGATCGAACCCAAATCCAAATTGTGGGTTCTGATCGTTGTAAACTGATTCAAGCAACCCCATCTTCAGCATACTACAGCATTTCAAGTGGTGCTGT…
c102397.graph_c1	GAATGTCAAAAAATATGAAGCCAAACTTGATCCTAGAAGCTTAACCAAATTGGTAACCTCACTGGTATAAGCTAAGTTTTGAATAAGACTTTTAGAGTCTCTTTAGATGATGTTTTTAAAAATTATTATTGAGTGTGTTTATTGAAAAAAATAAAATTGAAAATCGAAAGTGTTTTATGTGTTTTTTTAATTTCCCAAAAGTGTTCAAAACTAAGACCAGTTGTCCAGTTTTCAGAAACTGTAGATAGCTTAGATTGAAATTTGAATGTTAAATGGTTATTCACTTGAAAACTCCAATAAAAGAATTTGTTTTTATGATATAATTTGATAAAAAAAAAAAAAAACTATGCAAAAGGTGCCATTAAATAAACAAAAGAAGAATCTGCCGCAATCATAATC…
c102405.graph_c1	GCCTTTGATAAATATTTACATAAAACAATGAACTTGTTAAGAAACAAAGTGTATTTAAGAATATATTTTCATTTTCCATTGTTTCAATAATACAACTATGGAGAACAATGTTACCATTCACAAAAGCTGTTAGAAATATTTAGTAATACAAAAAATGGGATAAGAACATTATAAGTTACTAAACAAACTTTTATTTTAGAAAACAATTTTTTTTTCACGAGCCTTTGTTTATAAGATCATAGAATTGCTTTCAAAAATGTTACCAAACAGCCTGCAAACTCAACACAAAGGCATTAAAAGAATATCATAACTTTTGGTCTTTCACATGCACATGACATCTTTGTCAAGTTTACATATTTGTTGTGGTAAATGTTTGCCCTTGATTGGGAGAGCCTACGA…
c102408.graph_c1	GCAGTGCACTTTCCTCCACTATCAGCTCTCCATTGATCTTCAGCATTTGCTTAACCGCTTCCGCCTCGTCTTTCATCCCTACCACGTCAGCTTCCTCTACAATTGGAAGCCTCTTCTCACCCCATGTCACCAGTACTTCATTGGGACTGGAAGAGCTCCAAGCTCCGGAAGGCATCATTGCATTTTCGACACAATACCTGGACTTGTTGGCCAAGATCTTCTCAATCTTGACGTTGATCTCCTTCATCCGCCCATCCAGCTCGTGAATCAATGGCAGCTTGTCTGCAAAGATAACACAGGTTGGCAAGACTACTGTGAGGAACTTGAGATTCTGGAGCCTCCTTTGCCGCTGATGTTCCAGTCTGACGATGAACTCGTCGATGACATCTTCAGCATCAT…
c102414.graph_c0	GCCAAGGTCTGATCTCTATATCCCTGTCTACTTCTATTTCAATTTCAATATGTGCTTCGCTCTTTAGTTCTATATTTCTTTCTTCTTGTTATTTGAAGTGCTCTGTTCCTTGATTTTCTCGTTAATTTGGAATTGGTTGCCGGGAAACGGTAAAGAAAGAAATGAACCAAATGGTAATAGTTCCGCTGAGCGGAGGCCATAACTTATGATTCTATGCGTTCCGTAAAACCACAGATCATTTCTACTATTTTTCTTCCTTTTTCTGCCGATCAGATGGGTCGTTATTGCTTGATTTGACGTTATGATCTGATTTTCTCCGTCGCCTGTTTGTTTCCTTTGAAGTTTCCTGGAAACTTGTTACCATGGGAAAGTGTTACCCTACTGTTAGCGAGGAGTACC…
c102419.graph_c0	TAATAATACCCCAAAGCATTTAAAACATATAAGCCACTCACAGACTACATATGCTCAGTCCTGTTTCCCTGCAGGATCGTCTCCAGGCTCAACGTGAGTGCCTGTAATAATATAAAAATACCATTTAGGCTTCGATAACTTACCCAAAGGCATTGGGATGCCCCAAATGTCTTAGACTAATCCTTAGAACCATGAAACTATCTCGATTGGATCCCGACAGGTCCAATTATACAGTGTGTCCTACAGACCCGGTACCCAAAATTGGGGTTTTTCACCCGGAGGCTAATCTTTCGAAATTGAACCTTCCAATAACTCATAAAAATGTCCAATTTCACTAATCCAACTTCAATTTTGCCTAATTTGACCAATTGTGCCCAATTTCAGTCCAAACCTTTTCGG…
c102422.graph_c0	ATTGTCCAGTCAAATCAAAATCAGCTGTCCCCACAAATTGTTAGTTTACATTACAATGTGTGTATTGGAAAAGCCTTAAAGTTACTAAAAAAAGCCAACACAAAGATTCAACTTCCAGGATGTTCACAAATAAAAATAAGAAAAAATATAAAATATAAAATATAAAAAACATTTTAGTATTGATTTAGACTATTCGATTAAATAAATAATTACAGAAATATGAACAAAAAAATTTTTAGATAATATGGATGAACCAAAAATTAATAACAAGGACTCGAGCATAAGAGGTGGATGTTTAGATTAAAAAGACGCATAACAAAGATTAAATAAATACATATGTTTTTAAATTTATTTCAAATTTAAAATCAATAGGCTAAGTTGCTGTGCTAATCAAATTTT…
c102428.graph_c0	CCAAAAATGAGAAAATCATTTTCCCTTTTTTTTCTTTCTCTAATGCTTTTCAAGTTCCAAACATAGTCTTAGTGAAAAAGCATTACAAGAAACATCCCAAAGATTTAATCACTAAAATGTGATACTTGTAGCACATATTAAGAGAAAGAACTTCGGCATACCATCTAAGAGATATTTCGGGGCTACATAACCCATTGTCTGTTAAAGCTTTAAACTGTCCTTATTTTAGGTCCTATAAGTTATCGAGAGGCTAAAAAAGAAGGCCAAATCATTAAAAAAATTATGAACCCACCCTTCAAAATAGAAGTGAGCTAATCATGTGTCTTAATTAGCTAATCGTAGAGAACATAAAATGAGCAGCATGTCTGTATAAATGCAAACCAAAATCATAACAGAAGC…
c102430.graph_c1	GCATAATGAAATAAAATGAAATTATTATTATTTTTGTATACTCTCTATCGATCCATGACTCCGACGTCATTTTCTATGATTTGGCGATGAGCCTACATTTCATGGAAACTTTCAAACGTGGAAATCATAGCGGTGATAAATATTTACCTTTTTTTTCTTTGATAATCTCTCCAATCCAATTCCGGAAATGAGACGGCAATAAAAAATCATCCGGGCATCTCCGCATCCGTATTGGAATCTCTCTCTTAGGCTCCAATCCTCCATTGTTGACGTCGAAGTTGGTCCTGTTTCTATCACTCGAGAATGTAAAAATTACAAAAAATAAAATGATTGTTAGCGATTAGCGGTTAGATATTCCCGTAATTTCCTATTTGTCTTTGGATTCTATTCATCGCTTTA…
c102439.graph_c0	TAAAAATAAAAATCCTTAAGTACTAAAATAATAAACACAATAGAAGGTTTATAAATTTTTCATTTCAGGGATAATGTGCACAAATGCCCATCGACTTTTGGTCATATGTCTAATTTTATATTTGAATTTTTTTCAGTCTCAAGATACCTCTGACGTTTATTTCATAGCTTAGCCATGCCTCTACTGTTACTTAATTGTACAAATGGACAAATAGACATTTAATGCTGCTGATATGGAATACCATGTGTATATCTCTTTTATCGCTAACTTGATATCGAATTTCGATATTTAGGGTTTTCCTCCAACTGTACCATAATCTAAGATCGAAATTAAAGGGAGAAAAACCTTAATTATGAGATCAAAATTAAGAGGGAAATTTCCCCCAATTTTACCGTAATC…
c102440.graph_c0	ATGCTAATAAAATCGTAACAATAGTACAATTACCAAATATTCAAATTACATAAAATGTTCAAGTTTGATGTGTGTATATATAAATAGCTCTAGTGCAGTGAGCTGACCTCTGAGTTTTTGAGCTTAAATGTACATAAATAGAGCAACAACAACATAAGTATCATTGAGAGGAAGCAAGTAAATGTATGTGTCTCTTTTTCCTGTCTTTCCTTTTTTTTTTTCTTTTGAATTTGTTGTTCTGCCTCTCCCCTGCATTCCAAAAAGACAGATTTCAACATCGGGTATGGTTACTAGAAATGCAAGATAGATAAATAAGGTGAACGTCATGAGATTAAGAAAATTTAGAAATAACTATGGCCAAAGAAATGAACAAGACAAAAGACAAAAGACAAAAGTCGA…
c102444.graph_c2	TTCTTTCTTCTTTTTTTTCTTTTTGTTTTTAAAATTAACTTGCTGAATCGAGGAAAGCTACGAGAAACTTGAGAATTTTATTCAATTTAACAAATTGGAGTTTGCCCACAATAAAAAGATTAAAAAATAGCAAAATATCCTAAAATCATGCAATAAAACAACCAGAATGATAAAAACAAAATAACCAAAATAATTAGATCCTACAAAACAAAACAACCGGAATGATAAAAATAAAATAACCAAAATAATCAAATCCTACAAACGATTAAACAAAAGTGCTGATCCTGAAGCACGGATTCAACACACCTTACATCAGGAGCTGCAGACGCTAAGTCTTGCCCTGGTTTAGCTGAAAGCCTTTTAGCCAAAATCTCCTTATCCAAGCTTATTATCCTTAGA…
c102458.graph_c1	TATTTTATTAATCGAGTCGATTTTGAATTGAATCGAATACGAATGTAATTATTATTAATTCAAGTTTCGAATTTTTTTAATCTGACTCAATTATACCCCTGACCTAAGCTGGATCAACTGTAAATTTATCGGGGCTAATCCATAAAGAACCGGTCACGAAACACTGTTAGGTAAAGGAAGAGTGTAGAACCCTCTTGGTCTTGGGCCTTGGCGCATGCATGCAGTAGCCAGCCACGTGTAAAAGGGAGCAACATTTAGCTGACAACACATCTAGCGCATATAAACGACGCCGTTTAACTGATTTTCCCAAACTACCCTCTCCAAGAATGGCCAAAACAGTGGAGTGACACTGTAAATCTGACGTGATTGAAGGGTATTTGGCACAAAAATGTCCAGAAG…
c102467.graph_c0	AGTACCCGGTTCTTGAGAATAATTCGCAGAGAAAGACTGCTTTGCCTCCTCGTCACTTGGGAGGTCGAAGTTGAAGTCCAAGTCTGAATATACATTAAACGCCTTCTGCTGAAAAGCAAGCCACCCAGAAGCCCACTGAGCACCAGCCTGGTCCCGCAATTTCCTGATAACCTCGTCCCTCTGAACAACCATATCATCTCGCTGACGGAGTTCAGTGCGCAATCCACGATACTCCTCACTTAGCCGTCCTGATAAGTCTACAGCTTCAGAGGACTCGTGTCAAGCAGTCTCCAGCAACACTTTGCCCTCCAAAATCTCGCGACGAGCAAGTTCAAGTTGTTTTTCCATTTCGTACAAGCCACCGATGACCGTGCTCAACTCCACTTGAAGATCCCGTTG…
c102475.graph_c2	TTTTTTTTTTTTGATAAATAAAAGAGATTTCTTAATCTAAGGACTTAGCCACTAATCTATCAAGTAAACAACATCTCTAACTCTTAAACTAGCAATTTTGATTTGGTTAGGTGAATAGAATTTGAATCCTTACCACCTTTTGATGAATAACATTGGTTTTCTGGGAATTCAACCTTAATACCACTGAATCCACCTTGAAACATATTTTCAACCAAAGCACTGGGCCCAAGTACAATGGTGTAATCATACCAAGTTTACCATGGCAAAACCACTTTTGAATATTTGAATTTGTTCTTAGCTCCTTATACAGTGAACTCTATCAAGATGACATAATCAGCTAATAGTCCATGAAGACCATCAAACTCAACTCTGAAGGAGGAGCAATTTGGCATTCAGATG…
c102487.graph_c0	TATGGATTTTTATATTAAATAAAAATTAAAAAATTAGAATATATTAAAAATTTTCATATTCTAAATTTTGGATAGAGTTAAAAATTTTCATGAACTAAATGGGGTCTTACCCTGCCATCCTTGAAAGCGTTTCCTTAATCTATCATACAGGAACCCAAATATTTGTCTTTTGCTTCTTCCTACTAGTGACGAGAGGCCCAAATATCTACCTGTATTTAGAGGATTTGTGACTCCGAGGATGGTTGCAATCTGGTCCTGGATCCCTTTGTTGATATTCCTGTTGAACATAATACCCGACTTTTTGCAGTTTATAGCTTGACCCGACTCCCTCTCATATTGGGACATAATGCTTCCCCGGGATTAACACGAAAGAATAAAAAACTGTCATCTACAAATAAG…
c102531.graph_c0	ATATATCGGATATTTTCATCCATGCTGTCATCTACAATGTACCCCGATTTTTTAATTTTTTGACCAAATATTAGAGAACATACATGATTGAATTACTACGCCTATAGAATCGGATTTTTTATTAAAAAATAATATTTTTAAAATATTAGAGTTAAAAAAATATTTAGGGAATTAGGGTGGATTTTGCCATGTGGATATGAAATAGCTGTCACATACGCAGATTTAAAAAAAAAAAAATTGTTTTTAATTGATTAAAAGAAAACGATTTCGTATCCTCAAACCTTAACATCATTTTTCCTATTTTCTCTCCACTCTGCACCCTGCTCTCCTCACATCTTCCCTAACTGCACATCCAACTCAAGAAATTTGTTATCTTCTTCATTCCTTCGTAGAGATTTT…
c102541.graph_c0	TTTTATTTTGTGAATGGGTTACTTTACGTGCTGCTGACCATAAAATTAGATCTGACCTATGCTGCAGGGATGCATGAATACCAATTGGGTTAAAACACCCAAGAAGTTGTGTGCTGACAAAATTAAATGTGGGAGGGGTTGGGAAGGGTCAACTGTGTCTATTCAACAGTGAAACATTAAAAATCTAAAATTTCAGAACCGGTGCAGACAAAAAACTTGAATTGCTTAATTAGGTAGAATGGTTGGTTAAACACGTAGCACTTGTAAGCTGGTGTCATAGCCCACCCATGGTCAAGTTAGAGAGTAAATACCACTGTGAAGATGTAGGTTTGGTTGAAAGCAAAATTTCAGAGAAAATTTGGTATTTGGTGATGTCCCTGTTTTGGCTTTACTAATCCA…
c102553.graph_c0	GAAATTGAAAAATTTCGCTATGAATAGTAATTTTCGCTAGCTAGCGAAAATTTTGCCCAATTTTCGCTATATAGCGAATTTTTCTCATTTCGCTACAATTGTGAAAGTTTCGCTATTGTTGCGAAACATTCTACAGCTTCTGCTTGCTGAGTTCTTCATTCCAGGTTTCAAAATTTGCATTTTTGGTTCAAAATTGGCACACAAACTGCAAAATTTAACACAAGAAAAATTAGGAAAAATTGCATAAAAGCAAAAATTAACTAAAAAACATAAATTAACTAAAAATTAGATAAAACCTAAGAAGAAAAATTAACGAAATCAAAATAAAATACACTAAAATAAGATAAGACAAGAAAAATTAAAACAAAAAGTGGGGGAGACTGTGCTCCCCCCAAACCA…
c102574.graph_c2	TTAAAACCAATGCCCGCTAAACCTATAAATAGCCAGTATCAGCTCATCAAGATTGTGCAGCATCAACAATGAAGTTATCTGTCCTCTTTCTGCTTTTCCTTCTCCCTCTCCTGGCCTCATGTGCTGAAAGCAAGGTCTATATAGTATATTTGGGAGAACACAGCGGAGAGAAAGAGCATCATGAGATAGAGGATTATCACCACTCATATCTTCTCTCTGTGAAAGCATCTGAGGAAGAAGCAAGAGCTTCTCTTCTCTACAGTTACAAGCACAGCATCAATGGCTTTGCAGCCGTTCTCAGCCCTCATGAAGCCTCAAAGCTTTCGGAGATGGATGAAGTGGTGTCAGTGTTCCCTAGTCAGAGGAAAAAGCACACCCTCCATACTACAAGGTCATGGG…
c102579.graph_c0	TATCACTCAAATGTGTCTTCATCACACCCCCCAACTTGCATCTTGCTAGTCCCTAGCAAGATTTAGATCAGAACGACCCACTAGGTATGAATCTCAACAAGGCGCTCGGTATAGTCAAGCTTTGCAAGAATCTCAAAATAGCAATTATGGAATAAAATATTTCACCCACTTTAGTATGCACCAGCATGACTCATTTAAACCAACCACATTCTTACACAATGAACATTATAACAGGCTAACACAAAATTGGTTATTCAAATAAGGATTATGGACTTTAAGAAATGTAAGGTAGTCATGCAAGCAGTGAACTGTAGTGATCGATATAAGGTAAGCAATCATATAACATGGAACACGTAACCATCATGCATAATGTCAGAAGGAACAACCAACATAAGTAGA…
c102584.graph_c0	TTTCCATCGCCACTCCGAATTCCCTGCAAAAAATAAAAATAATAATAATAATTACTTATTTTATTTTATTTTTTATTGAAAGTAGTTTTAGAAGAATAGAAAGAGCATAAAAAAAAACATATTACTTAGTTCTCTTTAGTTCCTATTTTTTAAAACATTTTTTGGTGTTCATAGAAAATTATTCTTGTTCTCTCTGAATTTAATGTTTTCTGTCTTTTTCACAACAAAAATAAATTGAAAAGCAAATGTATTCTTTTTGTTTTCCTTGTAGTCCTTGTTTTTAAGGAAAAAAAAACAGTTTTCAAGAATGGTAACCAAATAAGTCCTTATTCCTTTTTTTTCTTCTTATTGAAAGTAGTTAGGGTCTATTTATCTACAGTTTTCCATAACAGCATTTTT…
c102585.graph_c0	AAAATATATCACAACACCACCCTCATCCGAACACTTTTAAAGAGGCCAGGGTGGCCGCCACGCGAATGGAGAACACGACCCCAATGATTCTTGCTTGACCTCTCTCTACCCTATGAAAAGCCTACCTAGTACATGATTCAGTGAGGGGTCTCTGAACAAGAATTCATAATTTGATACCCTGAAGAATCCGTGGAGTGAGAAGTGAGTCGAAAAACTGCATTTTCGCAGACTCGGAGATTGTGCCGACCATGCACGCACTCTGTTCACCTCACTTGACACCGTGATTTATTGACGCTGCGATTTGAAAAACAAATAATTTGGCGATAATTTGTTTATTGGCTGTTGTAATATTTTTTTTTTTCTTTCTTTGTGACTTTTCTAGTTCCAAGAGCTTAAGCA…
c102591.graph_c5	TTTCCTTTCCTTTCCTTTCCTTTGTTAAATTTACATTCTCAAGAAATGTTGTCATTTAGTAAAATGATAAATACTACATTGTGGATTATGCTGCATAGTGTCACACTGCTCAATTGGCCCCTTTTGGCCCGTAGCCCGTGTGGTGCGGGGCTGGGCTAGCTAGAAATTGGCCTGAAAAAATGGGCTGCAGCGGCTCCACCCATTTTAGCTCGAGGCCTGATCGGGTTGTGTCAAAATGGGCTGGTATGACTCGTTTCCCATCTCTACCTCTTTGTATGATGTGGGCAATTTGGAAGGAGATGAATAGAGTAGTGTTTCTCCATTTCAAGATGAAAGGGTTGTTTTCTCAGTTCTTTTTGCTCTTGGGCTAGCCTGATACATGTGGACTATTCTTTCGTA…
c102592.graph_c0	TAATAGTTGGCATGCTGAATCATATACATAATGGACTGGTTTAGATCGATCCTAACCGGATGATTATAAATTACCCCCATTTTATTTAATTTAATGAAACCCGGTAAGAAGATCTCAAATCACGGATTTGCATAAAATCCTTTCTTTGTTCATTGAACCGCTACAAGATCAACAATTCCATAAGTTTGGGCTTCTGTTGCTGACATAAAAACATCCCTTTCCAGGTCTTCGGATACGACCCATAAGGGTTTGCCCGTTCTTTGTACATAAACCTTTGTGATGATTTCGCGCAGTTTCAGTAGTTCTTCCGCTTCCATGACAAATTCTCCCGCTTGTGCCTCATAAAAACCAGCAGCCGGTTGATGGATCATTACCCTGATGATATAACATAATAAATGA…
c102593.graph_c0	GTTACAGTGTACGGGGGCGGGTTCACTGTCTCCTCGTTCGGCTCTATCTGTTTTTTGAAAATATATTTCCTTATTCTGCGAATCCAAATAAATTTAGGGTTAGGGTTTGTGAATCTCACGCCCTTTCATCATCTTCTTCTTCTTTTTCTCTCTCCTCTCGCATGCCCCTCTCATGTGATGCTAGTTCAAGACCTGGATTTCCTCTCAGACCTCATGTTTAGAAGCCTTTTTTGTATGGCAGGGTCCAGATTTAGATTGATTGATAATGACATCTAACTAATTTACTAACTAAATTTTGAGAGCTGAAACTTGTACTCTTAGTTAGTAAGTTCTATGAAATACTGTTGTCCTGGCCATTTTTTAGAATATAAATGTTTGCATCCACATGTTCTGCCTTGG…
c102612.graph_c0	TAAATGGAAAATTGCATTTAAAGCTAAATAAGGATTGTATGAGTGGGTTAGTAATGCCTTTCAGCTTAACTAATGCACCTAGTACATTCATGAGGTAATGAATCATGTGTTTCGTGCTTTCATCGGAAAATTTGTGGTAGTTTACTTTGATGATATTTTAGTTTATAGCAAAAACTTGGATGAACATGTAAAGCACTTGCATGCTGTTCTTAGTGTGTTGAGAGAGCACCAATTGTACGGTAATCTTAAGAAGTGCATGTTTTGTATGGAATCTATTGTGTTTCTTTGATTTGTTGAGGTACATAAGGTATTAGTGTGACGCCTCAAAACCGGGAGTCCCATTGATTAACCATCAACCTGCAGAAAACCTGTGGATATCGCATGACTCGACTCCACATA…
c102620.graph_c0	GAAGAAACTAGAAGAAAGCTCAGAGAGCGTATTCTAGAAAGATGAAGGGGTTTCTCCTCGTGGATTAGGTTTGGAGATGTTAGTCTGCAACGTCTTTTGGAAGGGGTGGAAGTCATAGTGGAGGAAGCCATAAAAGTTGTTTGGTCTTCTACGTGGGTAGAAGAGGGAACGCAGTGCAGGTTGGAGCGTAAGGCAAACAATTCTGGGTCCTTTTTCCTCTGTTCGATAAAGGATTCTGGTTAAAAAAAACAGAGTGTTGTGTTCCATGAAGGCAAGGGTTTGGTGGGTAGTTGGGTTTTGCTTGCAAAAAGCTCTGCATCCTTAGGGTAGAGCCGAAGACTTTTAGGCCTTCGGGGGTGTTGGTTTAGAGGATCGGAGAGTGAAGGCTCCCATGCATTA…
c102623.graph_c1	ATAAAAGCCACCTCCTCTAACTTTTTCTCTCAAACCCTCTCTGTGGAAATGGATACAAAGCGCCACAACTACACAGTCCCTCCGCCGCCCACCGCCACCACCTTCGTCCAAGCCGACGCCGCCACCTTCCGAGACCTCGTCCAAAAACTCACCGGCGCCGCCGTCAAATCCTCGGAGAAACTTCCCGTCACCCTCCCCGCCCGGGCATCTTCCCGGCCCATCTCTGTCGACTCCTCCGCCGCGCTACGCCGCTCGCAGTTCAAGCTGCAGGAGCGGCGACACACCGTGAGGAAGCTTGAGATCAAGCTGGGCCGCACCACTCTCCGGAACTCGCCCTATCCCCAGTCGCCACATGTCATGTCGCCGATTTACAGTCCGGTAACTCCGCTTTCGCCGGAT…
c102625.graph_c0	GGTGAATAGGTGTACGGGAGGTACATGGTCGAGTCATTATAAGAATATAACACGATAACAAATAATGCAAGAACATAATACTACACTCAGTCCCTGTAAGAACATAGTATACTACACTCAGAGTAATGCAAGAACATAGTATTTCATGTGAGTGAGTTCTTATAAGAACATAGTACTACAACGATATAATGCAAATTGAACGGAACTAACAAGTAACATGAACCAAGAATCCTGACAAAAGACCTAAGCCACAAACATGAGCAGCAAGAAAGATCAAAGACGTTCCTTACTCCTTAGGGTATTATATTCATCACTTTGAGTCTCTCCACCCAGAAACCTATGCTCTCCAGCGAATCCACATGCTCAAACCAACCAAAACTCCGACTTTTGTTCATGCTG…
c102642.graph_c0	CCGAGCTCAGCCGTCCTGCCTGCCATGGCTGCCACCGGCTACACAACCCTTTCAATGCTAAGAAACGCGCTTCGTTCTTTCTTTCCTCTTCGTCTTACTCACATCAACAACTCGATTATGTGCTGTAAAACTCTACGCTCTTTTCCTCCCTCAATCCATCTGAATTCTTCAGGTATAAATAATGTATGTCAGACTAATATTCATTTACTTCAACGTCAGAAACAAGCAATTGTAGCTGTATCTAAAGTGTATATGGTGTCAAACATGGTTTTATTTAGTGTAATTTCAAATACCCATTTAGCACGATCTTCAGAAGCAACTAATTTATGCTATCCGCCACATGTAATTTTTGGTTAAATTTTTAATTTTTGTGACTCCCTCTCTACCCATTTAGTTGAA…
c102649.graph_c1	TTTCCTTCCCAGTGTTGACCAACTTTCCTAATTTAGATAATTACAGCAAGGTCTACCCAAGAGATAAGCAATAAACCGCAGTTGAATATTCTCTTTTCCAACAGTCTCCTGCAAATTAGTTTGAAGATATCTTCCTTAGCCAGCTGGGCCTGTCAATTTCTCAAAATGTTTCTTGCACAGTCAAGAACCAAGGTTTTCTTCATGGGCAATTGATCTAAACTCAGTTTCAACATTGCTTCCAGCCACCAGATTTTGCTTTTTACTAAGTCAAGTAACAAAGTTTGCTCCAAAAAAGCACAATAGCCAGAGGTTAACCTTTTTTCAGTTATACTCCTAGCTTGTCTGCATCTATATATATCCTTCTGCTTACAGGTGACCACACTTCTCAAATAGCAAGCC…
c102651.graph_c0	TTTGAATGAAAAATGAGCCAAGGAGATGGCCATTCATTGGGCAAGGAAGGTGGTTAGGAAAAGAGGAAGAAAAGTCTGGGAAAATCAGGAGTACATATCCTCGCATCTAATCTTTCTTCTGCTATTCTGTAAACAGAAATTTTCTCTATCTCCTCCTCAAATGGAAGAAACCCCATCTGCAGATATGGAGATCGGAGCAACAAAGATGTTTAGGAGATCTATCTTCATCTTTCTGAAGTATTATCAGTATTTCACCACCATCCCGGTTCTCCTCATGCTTCCTTTTTCTGTTTTTGTTCTTCTCTTGCAGGCCTTCTCATCTTCCTCTTCCTGTGTTATCAGTCTCCTCTTCACACTTTCCTCCATTGTCATGGCAAAGGGTTGTATAATTCAAGCTCT…
c102652.graph_c0	GTTTTTTTAAAGACTCGTGTTTGGGATCTCCCTGTAATTAACTCTTTTACCATTTGAGCTGGAACTCGAGGGTAGAGACTACCTTCACATTTAACAATATTTTATTACAATCACGAATAATAAATCTTCAAGAAAATTATAGAAGCTTTCGTATTCATGCAATCATACTTCACACATGTCCCTTGAGAACTGCCCATTGCCCAATGCTTTTCAGAGTCGCCTTTAGAGAAGACTATTTTCAGTATTCACATGAGAAAAAGAACCAATGTCAAACACATCTATTTCTGTCGTCCGATTCTCTGAAACCAGAATTGCAGAGCCTGCTAATGATCGGGGAGAAATGACAATGGAAGAAGAGAGAGAGTTTTTCCTGAGAAGCGGCAAGACGTTTTCAGGGTA…
c102657.graph_c1	ACATGGTTTTTATGGCCCTGCAATGACAGACCAAGTTAGACAAGTAAGCACTGCGATCAATCGCCATCAGCACTGAAGAAACACATGCAGTGTAGGAGATAACCGTGGCTAAAACACAACTCCACCCAGGTAGCACAATTCAAGTATTATCATGCGTAACATGAACTCATGAACCTAAGTAAATAGTTCACCTTCTCACTGGGAAATGTATCAAATATATGCATGGCTAAAATTCCTCTAAAACATCTTTGTCTTGTCCCATCACATGTTCAAAGACCAAATTTATCTCGTCCTTAAAGACACAGAATTTAGTTTTTTTTTTTTTTTATCTTTTCTTTTTCACCATGATAGAAAAGAAAAAGCTTGGTGACAACCCAATCTTCTTGAAGATTATCTAGA…
c102664.graph_c1	TGAAATTTAAAAAAAAAAAAAAAATCCCCCTTGAATCTCAGAGGATTCAAACTCAAGTGTTCCATTCTGCCCCACTGAAATCACTAAGTATTGAACAATTGGGCCACAACTTATGTTCATTATCTTTTCAAAACATCTGTTAACCTGTGCCCCCACTGACATTAAATCTTGGCTCTGCCACTGGGTGCTACACATTTGGCAATGAATATTATTAAACCACACGAGTTTAACATAAATTGGGCTATATTATCTTTTAAGAAGGCTTTTATGCGGTGAAAACAGGATCCCTTTACTTTGTAATAAAATCTTGTTCTTTTGTGACATGCTAGTTATGATCTTAAAAAGTTAACAGTGATTACTTCATACATGTGCAGTTTGTTTCTGGTTGTGGGAAATTTT…
c102666.graph_c0	GAGGGAGCATCGTCTGACATTAAATTATTTATTTTTGTGGGGCCAACTGTTTGTAAGTAATAACCATAGTCAAGGAAGGAAGAGACGAAGAAAGAGAATCCCAAGTTCCGATTAATCTCGATCTCGAAATATCTGTATCCCCGCCCTTTCTTCACCGACCTTTTTCCGTCGATTCTATCTCCAGCAAAGGAAACACGTTTTTGTGTTTCTCTGACAGCCGATTCGCTTCTCTGGATTCTTGTTTTCTTGATTTGGGAATAAATAATAATATTCACAGCGTCTTTCATCCTATCTGTAATCGGAATTGCATCTGACTTCCGATCACAAATGGAGAATTCGATGACGGTCGTCGCCGGCGAAACTCAACCTTTTTCTTCTTCTTATTCTTTAAGAGATGTC…
c102669.graph_c0	TTGTTTTTGTTTTAAGTGATAGCATTTTGAGTGCTCTTAGTTTTGTTACATGTGAATGTTTGGTGCCCGCTATTGTGCACTGGTAGGTTATTTCAATGGGTGGTCACCAACAGTATTGGCAGAACATTTGGCATTGTCATTTCAGAATTCAGACTTAGTATTCAGCTTTTGATTTCCTCATTATCTGGTAATAAAACATCATTCCATATGTGCTTGTAATTAGGCTACTCCACTTGTTCTTCCGCATTGGCAAAACTTTATCTAAACCAAAGTTACCAGACACTTTATTCTACATGAGTTGAACTTTCATTACAATAACTTTCACCAAAATAAGGCGTAGTGGAAATCTGCAAGTATTTTCTTGTTGTTGAACACTGAAAATTGCCTCTTTCACTGATT…
c102689.graph_c1	TTCTCTTCATCTCAGTCCTTCTCCTTCCTTCTTACCTAAGTGCTCGAGAGTTGGCTGAAAATGAAATGATGAAAACTGATCCAACCGCCAGCTGTGGATCTGGAAAACCTTATGCCAAGTGCAACCCCAAGCCAAAGCCAAAACAGTGTGGGACATATCGAAGACATTGTAGCCCACCAAGCTCTTGAAAATGAGAAAATAAACTGGTATTATATATCTAGTATGAAGGAGGAGATGCTAGGGGTTGAAGAATAATATAGCCTGAAGATGTGTGATCCGGAAGTATTATATGTATTACCAGTTTGCTTGATTAATAATAGAACTGACTTAGGTCAGTTTCCATGAGAAAGCATGTTGCTTCTCTTCCTTAAAGAACTTGGGGATGATTTTTTTTTTTTT…
c102690.graph_c0	AATTATCCTTAAAAAACTCAAATCAAATATTGGGAACAACTCATTACGCATTAAGTGTCAAACAAAGACAAAGATCCTCCTAGATGACCCGTATCAAAAGATGTTCGTTTTCTTTGAATCCGTCCCATCCTCCTACCATAAATTTGATTAGAACAGAGCCAGAGGTCAATCAATCTCTCTACCCACTACGAAAAAATCCATATTAATTAACTTTAATGGTGTGATTTGTTTCCTTAAAACAAACATTTAAAAGATTAAATTTGCTGGTAGTAACGTTTTTTTTTCAGAAAACACTTTTGGTTTAGAGGACAAAAACCTTTAAAGTAAACCGAGGGTGAGGAAGAAGACGATGAAAGGGGTGTCATGGGGACTGATGGGGGGGATCAGCGTGGGCGTGGT…
c102697.graph_c0	TTCCCCTTCAACAGATACACCACTGCCCGTATAATCACCGCCACCACCAACCCTACCAAATGCTGTGCTCAACCATGTTGAAGAAGAGATGATGAGCGATCTCAAACTGAGAGATTCGTGGTGAGAAGAAAAGGATGTGCTCGCTTTTTGAGAAGACATTACATGTTGAAGAAGATATTTAGGTGTCTATAAAGACCCAAGTGACCCTTCGCCGCCTCTCTGTGACAAACAACTTACAGGGAAACATTAGCCATGGCTGCTTCTTCTTCCTCCTTCTCCTTTGTTTACTTGGCGGTGTTCTTCTTTACCCTCTCCAAGCTTACCTATGCTACGTACCCTGGGCTCATTTTAACCGTGGTCAACAACTGCCCCTTCACCATCTGGCCAGCCATCCAGCCA…
c102705.graph_c0	TTCTATTGGGTGTCCTGAGTTCGACCATGTGAGAAAACCGTGTTGTTGACTGTTTGGGAAACCCAAATAGCACAACACTTGAAATTCTGAGTTGTTTTCCTCTTCTTTTAAATTCAGTGTTCTTGGGAAATAAGAGAGTTGGGGGTGGTTTGGTTTGGTAAGTTTTGGGTATTTCTGAAAAAACGATACCATTTTTTTCATTTTTCTAGAAGTATATCTTTGTATCTCAAGGTTTTTTTTTTTTTAATTTCTATTTGTTGTTTGCTTGACATTGATAGAGTATGTGTTCACCATATATTCCTTTTAAAGTCCTTTTTGGGATGTAGATTTAATAGATCAGTGACCTATGACCACCTATGATTGTCGTTTGAGAGGCTGCAATTAGATTAGATCATGTAT…
c102706.graph_c2	GGGAGACTAATAACATTGACAGGAGATGGATTTTCCTAGCAGCCAAAATGACCTTTTGTCCAGGTCTATCTCCTAAATTACAAGACGGTGCTCAACAGGTCAAGAAGTAGTCATCTCTGTCTATCTCCATCTCCAGAGATGGCTGTAATGCAAACTGCTGCAGGACTGCCTCATTGTAGCATCACCAGCGTCTCCTCCATAATCCCATTCCATGGTCCACCATCTCGACTTTGCTTCTCAAACTCCTCTATGAAAACCCACCAACCCAACTTGCTTTTTTTCACCCCCAACATCAGACCCTTTTCATTTCGACCTCCAAGAAAGTTGCTCTGCTTACCCCCGAGGGGAAAGTATGTCAGAGAAGACTATCTTGTGAAGAAGATGTCAGCCAAGGAGGTT…
c102715.graph_c1	CTCTTCTTGCCACGTTACCAAAACTTGAAAGGCGGGTCAAGCAAGAAATTAGAAAGTGAAGTGCGGTCAAATTGAAACGCCTCTGAAACTTTTACTTCTTCTCACTAGCAAACAGTCTGAACACTGCAACCTTATCCTCCTGAATGGAGACGAAGGAGAGCAAAACCCATCAAGAATCCGGCAGTGTTTCGAATACCGATGGCCAGAATTCTCTCACTGAAACTGCATTTTCCGATTCCGATGCTTTGAAAGGGCAGCTTCGTCCCCAGATAGATTTGCAGCGACCCTTGCATGAAATCATGGACAAATGTTGGAAATTGAACAGGAAGAAAGATATCATATGCCTCATTTTATCGTATCCTCCTTTCAATTCCCGTATCAAACAAGAACACAAAAACT…
c102718.graph_c0	GCTGGTTTTGTCCAAGATTTATATTCAATTCATACCATTTTATTTTGTACTTTTTAAGGCCTTGGATACGAGTGAAGCTGGTTTTATCCGAGATTCAAATTCAATCCCATACTATATTGTTTTGTTTTTAAGAAAAAGGAAATCATCAAAGCAATAATTATGACAATACAAAAAGCAAATTTCCTATTACTGCATATTGGTGCGCAAGTTTCCTATTGCTGCATATTGGTTTTCTTTCATATTAGAATTTCCGGGAACAGAAACCATGCTCGGATTCATACTGTCCCTATTATTAGTCTTTCCCTTATACGGCGGCCCATTTTCTTCACTGTCCCTACTGTTTTCTGGCAAACAACACTAGCTTCTTCCTTAGCCTTCTCGCTTGCTACTTCCTTGGCA…
c102728.graph_c0	CGCCACTCTCGAATATATGGGCTGAGTCTCCGTTTTCCTGCTTTCAGACTAATATTTTATTTGTTTACTTAAATAAATCTTGACTTGGCACGCCAGAAACATTCTAGGGAGAAGTTGTTCCGTTGTATAAATAGATGATCCCGTAGAGCCTTCACCAATCACTTTCACCAAGCTTTCTGTTCTTCGTCTTCTTCCTCTCAATCTCCTTCTTCTTCCATTTCTTCATCAATCATGGCTTTCCACCATTTCAGGCTCTGCTTGTTCCTCTCATTCCTAATTTTCCTCGGCATGGCCTCTGCTCAATTAAGCACAAATTTTTACTCATCATCATGTCCAAATGCCCTTTCAACCATCAAATCTGCAGTAAACTCGGCGATAAACAATGAAGCTCGCATGGGG…
c102739.graph_c0	AAAAAAAAACAGAAAAGAAAAAAAGAAAAACAAAGTGAATTGAAACAAATAAAATAGCATCATAAAGAAAAGAAGCAGAGAAACAAGTAGTGAGGGGAGGCATAAAACAGAAAGAGGGAGGGGGGTTGAGCAAAAATAATCTGCTCTAGGAATTTGAATAAAGAATATAAGGGCAATCTGTAATATACACAGGTGAGAGTGGTTTCTACCATTGAGCTGTGTGTAACACAAATTTCCATTAAATGATGCTGTTTTTTGTTCTCTATGGAAGCCCATCAAGCTGGAGTATATCTGCATGCTTTCCTTTGATCTCTAGTTGCTCAATTTGTTTCCCTAGACAATCAATTGGAAGCATCCCCACTAAAGCTATTCATTATTTTCTTTTCAATCTCTTTTCTT…
c102750.graph_c2	GAGAGCTTGAGTCAGCACAATCTCTGATTTAAGTAGGCTTCACCTGCTAGCACCATATTCCTTTTGATAAATGCCACCACCACCACCACCTTCTCCTCCCTCCCTTCCTCTTCTTCAGCATCATTTACTTCTCTCTCTCACTGTCAATGTCATGATTGTTGATGCTGTCCGATCACATCAATCCAGACTCTTCACTTCTTGATGTTGTGGTGAGTACAGATTCAATGGAGAAATCTGATATGGTGTCAGATTCTGAAGGTGCCGATAGATCGATGGAATCATCCAAGAGGAAACGGAGAAAAATAGAGTCGGGGAGTCAGACGACGACGGCGAAGGCGGATGGGAGATGGAGGACGACGGCGGAGCAGCAGATCTACTCGGCAAAACTCGTTCAGGCTA…
c102760.graph_c1	GAAATGTTGAATCCAATTCCAAAATCATATCCATATAATCAAACACCTCAAAAACCCTAAGAAGGGGTTTTAAAAGCTCTTGGCCTATCCCCACTGTCATTGTATTTGGCGCCAAGCTGATGACTTTGAATCTCTGAACCTTCAATGCTCCATGGTTCTTCTCGGCTCCTCCTCTCTATCCCGTTCCCATCAAATCTCCGTTCAATCTCAATCACCCATCACCAAATCCACAATGATTTTCTTGATTTCTTCAATGATTTGCTCCAACAATGCTCCAACGCTCACCTTTCCCAACAAATTCACTCCCAAATCATCGTCACTGGCTCGTATCGATCTGCGTTCTTGGCCGCCCGGCTCGTGGCGGTTTATGCAGGTTTTGGACTGCTCAGTGATGCCCGG…
c102760.graph_c2	TATGGTGGATCTTCTTGGCCGAGCCGGGCTTCTACAGGAAGCAAGCCAGGTCATAAAGAGCATGCCAATGGAACCTAATGCTTGTGTTTGGGGAGCTCTTCTGAACTCCTGCAGGATGCATAAAAATGCAGAAATCACGGAGGAAACTTCCTCTCAGATTTTTAATCTCAACTCAGAAACAGCAGGCAGCTACATCCTGCTCTCAAATATTTATGCTGCATCCGGGAGATGGGAGGATTCTGCAAAGGTCAGAATCACAGCAAAAACAAAGGGTCTGAAGAAAACCCCAGGCCAAAGTTGGATTGAGGTGAAGAAGGTGGTTTATACGTTTACAGCCGGCAACACCATGCATGCAGAATTGGAGGAAGTTTACAGGATCCTCAATGTTCTAGGTCTTCA…
c102764.graph_c0	TGACAATGCCATTCCAATCAATCCTGCATTTAGAACATTGACAACCAAATTGCTTATGAGACAGTAAAGCCATGATGTTCACGAACTACTAAGATTTCTTCAAAATATCACAGTAACCAAGTTATTTTTTTTAATACTGAACACTAGCTATGCGTGTAGAAAGTTAGTTGAAGGGTTTTTCTTTTGGACTATGCACTGATATATTTGGACTTGTTTGCTCACTTAGTGCTTGATATAAGCCAAGTTTCTAGTTATGATGTTCAGAAACTTGGAGCTAAAATTGGTTGATTATTGTGATTTTTAATCACTACTAAATGGGCAATCATTCTTTTTTCATGATCTACTATGTCCATCTCGTATTCATTTCACTCTACTCAAGTTCAAGCATGACACTAAGAT…
c102767.graph_c0	GAAAATATGGGTATGGCCTATTATTAGAGCATCTCCAACAATTTGAAAAAAAAAATTAATATTTAAAATTATATTTTACTTTTAAAAAAATAATTTTTTGATATTTAGTTTAAAACTAAAAATATTAAAAATGTATGAACTTTAAAACTTTAACTATCATAAATCTATTCTAAATTTACCATTTCTTTTCATTAATAATTACATCATATATTCTTCATTTATTTATATCATTCTATACCCAAAAAAAAATTTTCATCATATACCCAAAATTGCTTGTGAATAATTCGTAATAATATTTACCCAAATATTAATAGTAATTATTCATTATCAATCATTTTACTTGAAGGATTACTCAATTGTTAGAGACCAGTTTTTTTATTTAAGTATCTATTTTTTTAC…
c102771.graph_c1	CTCAATAAAATCATTAGTAGCGGGTTTGGGGCTAAGGGCGCACAAAGTTAGTAAAGTGTGAATTTCCACCACAAAAGAGATTTATTTGTGAAAATTAGGTGCTTGAAAATGCACTTTTTAAGTGATTATCAGTCATTGGCCCAACTAGAACTTGAATTGGATCACTTGAAGTCTTACCCTTCTTTGCATCAATCTTTCCAAAATCTTATCCTTATTCCATTGCCCAAATCATAGGAAATCTTGCTTTTGAAATCATCTTTCCTTATAACCTTCATAATCTTATGTCATAACCCTCCCTTGCCTCCTAAGAGTACCAACCTCATTCTTCTACCTCATACTTACCTATGATTTCTTTCTTATATCTACAAGGACTCCCCTTCACATAAACCTCCAACTTCA…
c102777.graph_c0	GATATTCATAAAAAAAAAAAAAAACTGACCCTTTCAAAAAATGATTAAAAAAATATTGTTATTATTTAAAATAAAAAGAAAGATCGCCGAATAGATTGTTCCACTCGTCAATACATAAGAGGGAATTGATGTGGGACAAAATATCCATGTACCCTATGGTTTTCATTCTTCAAGACTTTATTACTTTACCTTTTTGGTTAACTGAATCGGCAACTAGGGATTCCATCAGATCGATCCCTGCAGTTTCTTCTATTAGATAACCCAATTGTAGAAAATTGTAATTTTTTCAATGATTTTAACCAAGACCAAAACATATATAATATTGCAGTTAATAGTATTACTTTTCAAATAAACAAAAAAAAAACATTTTTCTAATCTATATTTTCTCTAGAAGAAGGG…
c102779.graph_c0	GAAAACTGAAACCCGCTTCCCGCCAAAATCAAAGTCACAGTCGGAGAAAAGAAAGGAACCCTAGCTAACATTTCAGAGTCGAGGACTCGAGACTCGATCTATTACCCTTTTCCCATTTCTCAGCCGTAGTCGAACGAAGAGGTCGATTCCGTCGCTTGGAACCTCGGCGGTGGTGGTGATTCCTGCAGAGATTGTTCATCTACTGGGCTGCTGCTGGATTTGGTTGCTCTTGGAATTCTACTATTCTGGGTCCAGGTTGTTGTTAACAAGTAAAAACTTGGTTTATAAACACAAATTTGGATTTTCCTAAAACCCGGGGGGATGTCTCTACGAAAAGCTCCGCTTCCTAAGATCCTTCTGAATAATGTATCATGCATGAGGAACGGTCAACAAATCCTG…
c102784.graph_c0	ACTGAAGTTACAGGCCATTTAGAGATAGATCTTGTCGAGACGATCACGCCGGTGTGCAGCAGGTAGCAGGAAACACTCCCACCAGTCATCACACGCCGCCAGAAGTCCCCGATTTTTCCCATGCACCGCATGTTCCAGAACTCGTCGGATCCACGTGCGCACGTGAATTTCAAGCGTCTTCAACCTGTAGGGTTTACGTCAACGCTAAGCCCGACTTGCGCTCGCGACCCACTACCTATCGCCCGCTCCCGCTACTCGCGCCCATTGACTATTGACCGTGACTGTTGACCAAAAATTTGACCATGGTTCTTGCTACTCCAGCAACTGTTCCACAGTCTGCTCCTGTTTTTCCCTCTACAGGCTCATCAGCTCATACTTCCAAATGGAAGGGAAACAATA…
c102786.graph_c0	TAAAAAACCAAACAAAGAAAATATTAACATATGACCTCTATATCTTTGGCATTAACAACAAGAATCAGGCGAATCAGGCGAATCAGGCATATTCAGATCCTAACGGTCAAGTTCCGGTTTTGTAATTACTGAATTAATGTAGGGGAGTAAAGTCATTTGATCTCCTACGGATACTTGTTATTTTGAAGTATCAAATACCGTGCCTCTGTTTTTCGCGGTTCACTCGATTGTTTCTATTCATTTGCGTTTCCGAGTTAAACTTTCTCCCGTTTTCTTAGATTTTCTAGCCTACCTGGCCCTGATTCATTCAAGGCTTTTTTTTTTTTAGTTTTCGCTTTCATCTATCGATGCTTTATTATTCCGTCCACTTCCTCTGTTCTTGATTTCTTCCGTTGCTAT…
c102822.graph_c0	CCTTAGGTTTGTGGTTTTACTCTTCCTCTCTTCTAGGGTCGTCTCTTTTTCTAATAGCTCTCATTTTTGCATCATTTATTCCATCCTTTCCAACAGAGATAGCTTGTCAAGCATTTCGCCATTTCTCCAAAGATTCCAACAATCTATTCTTCCTTCCATTTTCTTTGTTGCCATCAGCCCTAAAAAAAATCGAACGGCTCTAATACCAATGGATAAGGCTCCAGTAGATTAGTGTTTAAAAGCAATGGTTGATTACATAAATGAAAAATAACAGAGGAGCATTTTGAGAGGCTCCACTCTCCCACAATACAATATTCTCTCCACTAACTTTTCTGCCCTCCCTCCACCCCACTACCCCTTACAAATAATGCTGCATACAAGGGAATAATCCCTCATGAG…
c102825.graph_c2	CTTTAAAACGCGTCTACATAATTAAGAGAAGTTCATATTTATATAGTGTAAAAAACTCTCTCCCTTATCTAACGTGAGATACACATCTTGATTTTAAGTCATCACCACTTAAACAATTAGTCAGATCAAGGAATTAAAGAATTTGAATTTTCTTAAAGATAGGAATAGATATGTGGACATGGGGAGTGGCCAATCCCAGAAATAAAATTTTCATTGTATCAACAACCCAATTTGGCAATGCTTCTCCTTCAACATCAAGCTCGAGGTCATGGGCCAGGCAGTCATTTTTCTTTCTGAGCCAGCCTCACCTTATATGGTAATGCTTCCAAAATTGCCCATCTTCAACAATCACTACATCAGTCTCGCTGTTGAGGAACTAAGGCCAAACTTGTCATTTCT…
c102826.graph_c0	GTTGCTGGCTTGACATGCAATCCCTGGGAAAAAAATATTTACAGGAGCAGAGAGTTTCAATTAACATAAATTAAAATAAAAGAACCGAATCCAACTTCACAATCATGAACAAAAGATATGTATTAATAGTATGTGTTTGCAGGAGAAACCCAAACAAGAAGAGTCCTAGCAGTTTTAATCAAACAAAATTTGAGCATTTCTGGCATGCGCTCATCGACGGGCAGGAGAGGGGAAATCATGAGTCATATGTGACGAATAAGAATAATTGACATTTGTAAAGGCAACAAGGTATTGATAAAAATGATTAACTCGAGATACAACTGAACTAATCCCAACCAAGTGATGGACTGAGAATATCATACAAACAGAAAACCAATGAATACTGTACACAGAAATTGC…
c102846.graph_c0	GAAAAGTTGTAAGTTTGTTACATCACACATTAGATAAGGGAGAAATTTACTGACACTTTATAATTATAAGCTCATTTCAACATAGTAGACGTGTTTTAAAGTCATGAGGACCCTTGGGCCTAATGCGGACGATATTTACATTATTGAATAGGGTCTTTACAAATGATATCATAGTCGATCCTCGATCCCGATGTAGGGATATGTTGTGTTTGACTTTGTAGGTGGTGTTTATCCGTTTGGTTCCATAATCATATGAGATACAACGAGGACGTTGTGTTTGGATGCGAGGTGTTTGTCACATCTTATATCTGATAGGAGAGAAACTTTTTGGTACTATATAAGTATGTGTTTCTCTCAACCTAATATACAGTTTTTAGAGTCATGAAAACCTCTTGTACC…
c102847.graph_c1	ATCCACTGCAACATACCTAGATGATTCAAGCAGGAATTATTTACAAATGAAGATTTCAATCCACTGCAACATACCTAGATGATTCAAGCAGGAATTATTTACAAATGAAGATTTCACTACAGTCCCCCATAATATATATAATATAACTAGTGGGAATTAGGAGGTCCTTGGAGTTGCCTTTTGACGAGGCCAGTGTAAATACCGTTCTTGCTTAGAAGCTCCTCATGGTTGCCACTTTCTGCAATTCTGCCATCAGATATTGCAGCAAGCCAGCAACAATGTCTGCACTTTTAACAGTTGAAAGCCTGTGTGCTATTACCAGAACAGTCCTGCCCCTCATCAGTGACTCCATTGCGTCCTGAACTTGGTATTCACTCTCAGCATCCAGAGCACTTGTTG…
c102848.graph_c1	CCGCAACTAGCTTTTTATGGCAATAAAAAAGTTAATTGTGCTCATGACCAGGCAAAGGCCCATCACTGGGCACAAAAATTCACTTGAACTGGGCTCAATCCAAATTGGGCTAGCGGAAGGGCTGGAATTTTGATGGGTTTGGGGTGGGTCTTAGTTCAAGATTATGGATTCCTGACAAGGACGGTGGTTGAGGTTGATTAATTTTTACAGTCACGTTTGGTTTGATTCTGGCTGGTACTCTTCTTTCTCCTTCTTTTGGTGAGTTTGGTAAGAAAGAAAATCAAGATTCTGGTGGAGGAGATCAAGCAACGTCTGCCGTCATTGGAGGCGGCTGTTCATCCGCTTCGGGCACATCTCCGCCGTCGGCGGCTACATCAGCCGCGCCGCCGGCCCCTCCAC…
c102885.graph_c0	GATAAACTGGAACTGCATTATCAAGACTTCAAAAAATGGGATTTGGTGCTAAGTGGGTTAAATGGATAAAAAGATGCATCTCAACAACATTTTTTTTAGTGTTGATAAATGGTAGCCCAACCGGGTACTTTAATAGCTCTAGAGGGCTGAGGCAAGGGGAGTTATTATGTAACACTCCAAAACATACCCTGGCATTTTATATCATGTTTCGGGTATCATAAAAGTAAAAGTATATTTTTTTTTTTCAAAATAAAATAAGGCTAAAAAAATAAAATAAGTAAAACCGGAATTTGTACAATACATAAGGATACAAGTGTAATTTATCAAAAGAGGGGTATAAAATTTAGAAGTTGTGAAGATTAGAGATCAAGTGGAAATAACTTTAAGTTGTAGTGGAAA…
c102900.graph_c0	TAGTTCTTTTGCATTCTATTCAATATTGATTATCATATTCAATAGAGATGAAGCCATCTCTTACAAATACTTTCCCCAGTAAGAGCAGCTCTGGACTTCAACAGTATCAATGGGCAGGGAATCTGTAGGAAAATTACAGGGTACAGCTTTTTCCGGACCCTGGTCCGGCAACAGGTCACATGGCTGAGGAACGACGCCACTTGAAATCCCGGCAATATCAGTACAAGTCCATGGTACTTTCTTTGCCTTCTTTGCCAACCCAATTGTCACATTAGATATGCAAATTCCAGTGAATGGATAACCAGGTATCCCCTCTAGTCTAGCTGCCATGGTCACATTCTCTGCCACCATGTCACGGTAATTGATCCCCTGGATTACCGGCAGTGCATTTGGATCATA…
c102903.graph_c0	AAACAAATACACGGGCATAGGTTGACTATTCTGGGGGCGTCTGCTGTTTGGAGGCGTGTGCAGTGTGCTACCCGGTTACCTTCACTTCCAATCCCTCATTCCCCAGACTCACACTCCCAAAACCCCACTCTACTCTCCTCTCAGCTTGCCCCCCAACCTCTCCTACATCCATTTTAAACCAGCCACACTCTTTTTTTGTCACACACCCAGAGAAAAAAAACACCCAACTTTCCCCCTGTTTTTCCCTCAAACCAAACATGGGTCTTTCCCTTTACCTCCTTTCTTTCATCCTCTCTTTGTATCTCACCAACCCACAAGCTCTTTCTGTAAACCCTGAGCTTGGAGTCCTCATGGCCATGAAAGCTTCTCTGGATCCTGAAAACAGATTCCTTTCTTCTT…
c102905.graph_c1	ATAAATAAATAAATAAAAGAAAACTACCCCTCTATGTATATTAATAAGCAATCTTATTAAATAAAAAAAACTTTTCTTTATTTATATATTTTAAAATATATATTCCAAAAAAAAATTTTTGTCTTTTGAATTAAGGGTTTCAATTTCTCTCAAATAGAAAATGTTTCCTCATTTTGATGGTGACAGCAGCAACCATATCTGGAGCTCCAAGTTCTTTTCTATTAGGGGGGTTGTTCACTTTCCAAGAAAAATTTCTCTCATATAAGCTTTCAAGTAAATCTTTGAATGATTATTATGTGAAAAACGGGTTGAGTTCATTGAACACTCTTCTCTGGATCTATTGGGTTTGGGTGAAAACTCATTTTCTTCTTGATGGAGTCTCAAGAAGAAGGCCAAGAT…
c102909.graph_c0	ATTTTGATCAAATCACCCAAAAAAATGAGTCACATCTATAAAATACCAATTACTAAATGACAAGTGACAAGTTGGAATTTCTACATATAAAAAAATAAATAAAAATCAACACCTACTTGAACCATGCATATAAAATGATTTTTATGTTCCATCTATACAAATTACAAGGAATGATGACTGAGCATAATCCATGTACCTTGCAATGGAATTACATTATTAAAAAGAATATGATCAAAATGCACGTAGTTCAATTCTTTAACTGTCATGTTCAGAATCAACCACCTGCCTGTTTAGTTAAAGAGAGTATTTTAATCATTAAACTAAGAACTTATAATTTTAGGTGAATAATCAACTAAAAAAGAATCAAAAATAAAACTTCAAGGTGTGCTACACTATTTA…
c102912.graph_c1	CCGCAACTCGCAAGGTCTTACTTTCGTGAATTGTAACGCCGAGAAACGCCCGACGGCTCCCACTAATTTCCTCTGAGAATTCATGTTGCAGGCTCTCCTCTCCCCAGCGCACATGGCGGTTCCCGCCTCACGTGCCAACACAGGGGGCCTCCGTCTCTACCGTCCACCATTTCTTCTCCCGGCACCTCAGCCTCCTAACAATTCTCGCTTCCCACGTCTCCGATTAGTCCCCGCCGTGAGGAGTGCCAGCGGACTTGCTTTTGATTTCAAAAGTGGCAGAGGAATGAGTGGGTTCCTTGATGTTGAGCTCAAAGTCCGGGATTATGAATTGGATCAATATGGCGTTGTAAACAATGCTGTTTATGCAAGTTATTGTCAACATGGTCGGCATGAGCTTCT…
c102914.graph_c0	GGGATGCTATTTGCTTGGGCCTTATCTCTCCCTTTCTTGGTAATTGTTTCTTCTGCCCGATGATCATATATTCGTGTGGCTTTCCGTTTCTTGATCCTTGTTTTGAGAAGCTTTGTATATGCTGATTGTTCGCCTGTGGTTATATTTATTTATTTGATTCTACCTTTTTGTTAGTAGATTGCCAGGCCAATGCAATTTTGAAGATAATAGAATAGAATCAGAAAAAAGGGGTTGAAGAGAAACAGGGACGAGGAAGGAAAAGATCTTTTATGGGATGGTTTGGAATTCCAGTAAGGTTTTGCAAAGATTTGGAGAGATTCTTTGAGTTCTGCATATGTATTGATTGTTTATGGATTCCCATGAAGGTGGCTTTTGGGTACCGATTGTTTTGACTTACTT…
c102925.graph_c0	ACTAAAATTACTATTAATAACGCTTTAACAAATTCATTTTGTCTATTTCTGGGAAGTGTTGTCTTGGAATATATGTATTACATTATATTAATGAATGACTTATTACTAAGTTTGAAGGCTAAATCTTTTGATAGCCTTTACAGAAAGGCAAGTTAGTTTTAAAGTCTTTAGTTTCCTAGGGCTTACTCACTTTGTATCTTAATTGAGCGCCTCTGGCAATTTCTTTTAAAATTTAGAATAAGATATGAAGTTGTGGGCTATTTGCAACTTCTTTGAAGACTAAGCATTGGAAGAGGGGGAAAAACACCACATACTTATGCACTTGATGAAAATAATAATAATAACCAAAAATTGGGGTATGCACCACAATGTGGGAGATGCCTTTGTTAGCATACTATA…
c102926.graph_c0	ATACTTAACACTATGCTTTCAACCTGGAAATTGGAATCATGGTTAGTTTCATAAATAGAAATATAACCATGAGAATGAAGGAGGAAAAACCACAAATAATCATACAACTCAATTGAGCAAGCACAAATATATCTTCAAAACCAAGATAGAAACATGCAAAAATAAAACAAAAGATGCAGAATCTAGGGATACTGAGAAAAAGAAAATAAATGGAATACTTTTTGAAATGAAGTCAAATTTGTGAATATTTTGTAAAGAATAGAAGACAAATGCATGCTACATATTTTATAGCATTATGGAAACATTATTTTCAATTTATATATAATTCTTTGTAAATCCCATCAAGCATACCCATCACGTGAAGCAGGCCTCTAGTTTGGGCGTAAGATCATCTACCAG…
c102934.graph_c0	TCTATATATATATATATATTTTTACATATATTCATTTTACATTACATTATAGTATTATGTTCCTCACAATTTTCTTCCCACTGGGACTCAACCTTGGATCCCTCCTTCCCTATGCCCACTCTAGCTCTTTAACCACTTGAACTAGATGTCATTTGGCAATATATTTTAATAATATCTTAAGTCTTTTAACACCCTTACTTACAAAAAAAAAATGTATTGATACATGAGGTTAAAAGTAAGTTCCATAACTCATATAAAATCTTGTACTGTAATTTTAGGAACACACTTAATTCCTCTTATCTAAAGTGGGATAAAATAAAATCTTCCTTTTTTTTTTATGTATTATCTAATGACTTTGAATTCAATTAGATAACATTAACTTAAAGATGACCATCTAGC…
c102935.graph_c0	GGTCTACAGCTCTCCTGGCCTCACGGCTGTCAGGTTCTGACTTGCATGCAGCCTGCAAAATGAAATGGCCAAAATCATACATAGGATAACAGTAAATGATTTTCAGTTTCATCATCAGTCTTACCATGTCTGACAAAGATACCAACAAGTCAGTTCTAAAACATTTTTCACTGTTTCTAGGTGGAATTCTTATGCATTTATACGTCCTTAAACACAACAAAGATCAGGAAATTTAAAATGGGTAAAGGTGTTGGTCTTTTCATTTTACTCCATAGCATACCAATCATGGATCTCTCCATTAATACAAAAATAAAATAAAAAAAATACACATGGGATTCCATCTCTCTACTTGTCCAGTTACTTATCTGCCCCAATCTCATTTTGCAGATTCAATATCAT…
c102937.graph_c0	GTTTGTGAAAACATGCATTTATGTTGGATTTTGGGAACTGGAGCAGGATCATATAGAAGAGTGATTGACCTTTTCAGTATTTTAATGGCTGAAATAGAATATGCATTTGTGGGGCTTAATTCATATCACCGTAAAAAAATATGGTAGATTTACACATGTCACTTAGTGACCAGTTTGTAACTGTCAATCATTACATTTTGACTTAGCTCAACAATGTTAGACATTGACGGATTTTCATGCTTGCAAATCAAAGAATCTATTTCCTCCCATTAAGAATCTTGATTTAATTAAAGGCCTAGTTATATTGATCAAAATGTTGAGAAAAGCTTGATCTTATGGATTTTTTGGATTTATTTAGCTTTATTTTTTTGAATTTGGCATCTGAAAGAATATGTAGAG…
c102938.graph_c0	CGAACAAATAAACCGTCGTACAACAACCCAACCACATGCCGCAACAAGTCGACTACAAAAAAAAAAACCAAAGGAAAATCGAATAAAACTCAAATCAATTGGAAAAAAAAACCACTTTACTGAGAAAGAAAACTCATATTTGAGGGTATGAACTATGCGAAAGGTGATTTCAAACCAAAGAATGCCCAAAAAACCACTTCTTTCCAAGGGGTTGAAAAGAAATAACATAAGGAACTAAGGTTTCCAAAGGAGAGTAAGAGAAAAAGTTAAAAACTACAATGTTTCAAACGTTTCACCTTCCCCTTTCTTTATCATTTTACTAAAATTACAGAAATTTATTTGTATATGATGATGTTTTTTTCAACCGAAACTGGGTTGGAGCGTGTAGGGGTTGCTGGG…
c102949.graph_c0	GATTACTTTTGAGAACATCACTCTGTCTGTCTCTGTCTCTCTCTCTCTCTCTTTCTCTCATTCTCTCTCCTCACAATTTTTTTTTCTTTTTTTAATTTTAATTTGTGTTATCTCTATCTATCTATGTACAATAGTACTTGAATTTCAGTTCCTCCTTTAGCTTTCTCTCTTTCAAACTCTGTTCAAAAGAAAAACTGTCTCTTTCTTCCTTTCCTTTCCTGCCTACCCGCCTTGTTTCTTTGCTTCTGTATTGTGTCTTAGTCCCCCCCATGTTTCAAAAATAATTGTGGGTTTGCTTTTCAACTTGGCCAAGAATTATTCTTTTGCCTTTTCCTAAAGAAAAAGGAGATAAGAGGCAATGGGTTGAGA
c102958.graph_c0	ATCCAAATTATCAAACCCAGTTCTGTTTGAAGATTTTAGTGAAATCGAACTCAAAATTAGTGATGACATTTTAAACCTCTAAAATAAACCCAAGAGAATTAAGAAAACATTTCAGTTGCCGTAATTTAAAATTAAAAAAAGATAAAAAATGAAATAAAAGGGAAACATAATTTTATTACTCATACAAGTCAAGTACATTAATCTCTAAATCTCTAACCTCCATGAGGAACGGGTACAAAGAAAATAAGTTAACAGAAAAGAAGTAACTAATAAATTTTAACGACCTACACATACAGCCATGGGCAGGGCTTCCATTTGGATACGATAAGGTGAAAATTGGGAATGAAATTGAGGATGGAGGTATTCCCAAACAAGTATCAAAGAATTTAGAACACCTAG…
c102958.graph_c1	CTTCTGTTTCTGTTTGAAGGACTTGCGGTTTGGTGATATATGAACCTCCACTGCGAAATGCCATAGTTATTATGGTCATTGTGACTATCTAAGTAGTAGTACTTGTCTGTCTGTTACTTTGAGGTGATGAGGGCCTTAGGGCTCTTTGGATTAGTTGTCTTTGATATGAATTAATAATAAAATGCACTTTCTGCTTGAAGGACTTGCGGTTTGGA
c102963.graph_c0	TTAAAAAAAAAAAAATTATTTTTTTTGTTTTTTGTTTTTGTTCTTGAGAAAAACAAGTGTCATTTGGCAATAAAAAGATTTCGGACAGATTAGAGGTTAATTGAAGGCTTGACAAGTTCAATCTAATAATGGCCCCACACAAAAGTGGCAGAGACGTTTCCTCCAAACTAGGAAACTACTGACTACCTACTACCTTGTTTGTTTGGCTGCTTTTTAACTCCAAATTATGGCCGATTTTTTTAAAGCCATTAAATTAAATCCCTACCAACCATTACCTTCTAACTAAAAATAATTAATTGCCATTTCTCTTCAGCCACACACAATCCTTTAGGACAATATTGGAATTTTGTATTTTCATATTCCTCAAAAAAAAAAAAACATGTTTATTTACAACAATAA…
c102966.graph_c3	ATTATTTTAAATTATCAAATTAATTACCCCATTACTAATCGGATCGTATTTGAATTTGTTGTTTTTTTTATCCGATTATTATTCATGTTGTGTTCGAGTAAGCGAATACAATGGAATATCTATATATTAACACGACCCAAACAAGTTATGTGAAATCACTGAATATACTCAGAAAGAAAATTTATTGATAACAAGGATTGAGAAGTTGTGTTAACATGCCAGTTGAAAGGAAAGGCACTGATAAATGACCATTCAAAGCAGAACCTACTAAATGGATTGAGCATTAGAAAGAAGAAAATCTATTCATGGTAATGTCGTTGGCATAATCCAGAGTGATGTTTTTTCCGTTCAAGAAATCCGAGTACCAATGTGCAGAGAGCTTTGAATATCGTTTCAAAT…
c102970.graph_c1	TTTTTTTTTGATAGGCAAACTGAGAAATATATTATAACAAAAAAGGGGAGAACCTAGGGCGACTACCCCGAAGTATACAAGGAGTATACCAAGGAGACACCAGGCCTATACAAAAGAAGAAAGGGCAAGGAGAAACGTACCACCCAAAAACCAAGTCCTATAGAATGCACAAAAGAATTCTTTCAAGAGAGTAGTCTGTGTTAGTAATTAAACCAGCCGAAGAAAATAAAATTAAACCAGCCCAGGAAAATAAAGAACTAATGAGGAAAGCATTAGCCTGTTGAGAGAAAAGGGGGTATCTTCAAAAACTACTCTATTTCTCTCCTTTCAAATTGCCCACAGAGGACTAATAGAAGCAGTCATCCACAGTTTTCTAGCTTTCTTTCTAATAGGAAAGTG…
c102983.graph_c0	AATAATTTGAAATTGATACCCCATTAATTGGACTATAGTTTTCCCCATTAGACAGATTGTACTACAAATTGTACATGATTGGCGAGTAACTCGAGTCGGGTATTGTGATACTAGAACTCGACTCGATAAGCTACTCGAGCTACTTGAACTCGAGCTTAACTCGATTAATTCTGAGTCGAATTTGAGTATTTTACGTGTTGGATTATGGGTGGGTTGCCCAAGTGAGCTTGATCCGACTTGAAACCCAAGAGACACATCCAAGGGATGTGTCTGCAACTCATGAGACACATCCAAGGAATGTATCTCCCTGAAAGGATATCTAAGTTCATATAAATATAGGAACCCGAGACACCTTATGTGTGATAGATGAATGAGTTGTTTTTCCCTTCTGAAGAGATA…
c102986.graph_c1	AAAAAATAAAAAAAAATAAAAATGCAAAACACAAACAGAAACCTCACATCCTCTGTATCTTCCATTGCTGACAACCTGTCACCGTGCATGTACACATTTTCTAGAGAGAGAAAAATCTTTCTTCTTCTTCCCAAAGCCAGTTGTGGGGTAATTCATCTTCATTTCTGAATATACAGTCGCTTGTATATATCTCCGGGGAGTACTAAAAGTATGTCTTTTGATTGCAGAGGATGGGTTTCATTTCAGCCTTATTCATTGCTGCTTTTCTTTTGGATTCTGCCTTAGCTGCCAAGGTACCGTTGTCGCATTTTCAGCCCCCCTTTTTTTCAAAAGGAAATCAACCCCACGAACTTTTCGGATCTGAATGAGAAAGAAACGGAAGTTTGAATTTTGAAATCC…
c102987.graph_c0	GCGGATTCCTCTAATAGACAAACAGTAGACTGTAGAGTTCATCTAATATGCCGCGAATACTTTCTGTATATATAAACAATTATTTCGTCAATTAGTTTAAATAATAAATAAATAAACAAACCAAACAGCGGCGACGGCCAAGGAGGAAGACGCGCTGCCACTCTGCCGGCCGTTCGGAGCACTATTTTTAAAATCCCTACCTACTTGTACACTTTTGTTTTCTTCTCTCCCAGTACTTTCATCGACTCATTTCAACCTAGCATTTCCCCTTCAATGGCTTCTCTCTCTCCGAGTTTAAGCCTCTGCCAGCCTCGCCGGAAGAGGGAGAACATCAGAGAGCAATCGCAAATTCATTCTGTTCGGGTTCTATCTGGAATAAGAAATTCAGTGAAGAGTTGT…
c102990.graph_c3	TTTGGGTTACTCGAGAAGCAAATTTTTTATGGAGGGAGTAGAAGAGTTCATTTATTGCTTCATCAGACATTATGTTCAGCACCTCAAACTTCACCAACATGGCCATGTTCACGCAAATTTGTCAATTCATCTGCACATGCAGCATCCCAATAACTCTAAAGACCTAGCATTTATGTCACCACTTCAGAATCCAATTCATACTTGTCAGAACTGCTCACACAATACGAGCCTTAGGAATCAGCGTTAAAATTTAAATATCAATACATGTACTAATACTATAGTTCATCTGACAAGATTAATTTAAACAAATGTTCCCTACTAGTCTATGATGTTATATTCATTGTTCTGGTTCTAGATAACTTACTTTTGATCTGTTTCTCTAACAACCTAACAAATATT…
c102991.graph_c0	GCCCTCTAGAAACTCTACATGCCAATACCGAGGAGATGCAGGCACTCCGTCTCACCAACCAACGCTCGACAAGGGAATTAGAGCAATTCACCAGGCAGATGCAACGTCCACAGGAAGTGCGACAGGCGCAAGAAGGCCACAATACCACCCCTTAGGAAGAACAGCCACATCTCGGCCCTCCCCGAGAAGCAAGAATAGAAGCGGAATCCAGCCAAGCCAGGGGGCACGAGCCTTACTTACCCCCAAAAGAGGAGCGCAGCGAAGCAATACTCGGGGGAAACGATGAGCCAACTCCTCATCAGCAAGGAATGGGGGAGGGATCATGGGAGCAGAGGTTCAAGGGCATCCAGTAGGAGCTTAGCCATATGAAGGAAGTCGTCAAGGGCTAACCCCCATACT…
c102991.graph_c1	CTATCATTCATCTAAGAACAAGGTAAGTTAATTTTTATTTTGTTTTTATTTCTTTATTATTTCTCTTTACGCTTTCTCTCCAAGTTGCTTAAATGATGTTTGATTTGGGGGTTGAATCATTACCAATAATCTTACTGATGCTCTATTTTGAAAAATAAAAACAGTAGTACTACTTCCTAAAGATTTGGAATCAACAAAACTGGGGTTTCTTTTTCTAAATTAATTTTTTTTTAAGAACCTTGATAAAAAAGCTTTAACCATTTCATCTTTAACCAGGGAAACTTTTTGCAAAATTGAAGCTTAAAGAGCTTGACTTAAACTTTTAAAATTTTAGCTGCATTCACTCTTTGAATATAGAACATGCAGACAGCAGTGGAGTTGTTTTCTCCACCCATTCCA…
c102999.graph_c0	AAGATTTAATAAAATTTATCCTTGTTTATCAAAAAAAAAAATTATCCTTAAAACAGATATTTGAAGAGATAATGAATTCTCCAGCGTGTATCGGTGTTGATGTGGCCGCAGGAATAGCATGACAAATTTAAAGAGATAAATCCTTAAAACAAATTTAAAGAGATAATTAAAGGGAAGCGAGCAAGTTAAAGTCAAGAAGCGATGACATCATCGCTGCTGCAGATCTTTAGGATTTTGCTACGACAAGCTCTGCCAATGATCGATCTGAGAGTGGCTTAAGCTTGATCGCCTTCTTCCTTGTCCTTGGGGGTGGGGATTTCCCGCCGTTCCGCTCGATGTCGGCATCTGGTAGAGGGGCATTAACCAGGAAAACCAATATTGGCGTTCCCATTGTCGGCA…
c103002.graph_c0	AACCTGTTTTTCTCAAAACCATGCGTGCATGTTTTACAAAAAGATAATTACAATTATACAAATTCAAAATCTAAATATATATTGTTCAAGTACATATCCATCTCATACATAAAGTTTTACATCATAGGTCATAAATTGTCCACCTATGTATACAACAAACGTTGACGCCCTTTCGTCCGCGATAGCGCGTAGTAGAATAGAAATAGCTACAAAATAAACAAACAAGTTAGTGCAACGAAGATATATATATCATAAACGCTAACACGACAATTTGTCATTGGTTTTATAACTTCTGTCAAAAACCCTCTATGTATATCCTTTAACTATTTAAACCATCACGGGCGATTTAAAACTAACGCCAATGTGAAGCTTATTAAGTCACTTCAACCACTACGTTAC…
c103004.graph_c0	CAGAATCCTATAGGAAAGGTAGACAGTAATTAGGGTCCATAAAAGCAAAACCCTACCCGCTCCTTCATAAACATGGGCTTTTAGGGTTTAGGGCTCACTTTTTCAGCGGATATAAATACATGATGAACCGGCGTACATTTGATCATCTCAGAGTTTGGCCGTGTTTTCCTCTTTTGTCATATGGAGGTAGGATTATAATACTTGTTTTGATATTTGCCTCTCCTTTCGGCTTCAAGAGCATAGAGATCTGATGATCGATTTCTTGATGGCTTTGTTCTAGAGGCATATATTTATCTCCATTCAAAGGTTTTTTTGTTTACAGAGTTTGCTTTATTCGCTTCTCTGGCTGCTCTTTGTTTGGTACATTTCGCCTCCTAATCTCCTGAGCCAATTTATTTT…
c103011.graph_c0	TTTTTTTTATGAAAAACATAAAAAAAAACATAAAATAAAAAAAAACACGAAATTTTAAAAACAAAAAGAGTTTTTAGAGAATATGAAAAAATTATTATTATTATTTTTTTTAATGTTTTTAAACACCGTTTTTAAGAACACTTTAAAACCAAATAACCGCCTAAGGTTTCCCGCTTAACAAACAGTCCATCCTATACCAACTTCAAACCGACATAGCGATGAATCATTTATGATCCCATGACCATATTGAAAGGTCCACACACCACAAATGTTACTGACATTACTGACACTTAGGGCAGAGTCAGGACACTTTCTCTTAACCATCTTAAATGCCAGACCCACCCAAACCACTCAATGATTTCAACACCTTGGTTCAAAATAACCTTTTTACTTTTTATA…
c103024.graph_c0	ACGAAACAGAACATAACAAACAATATTACCTCATAATAATAATGCCTTACAAACTCCTCCTATCTAAGTAATATAATAATCAATATCAACGCGATGATCATCATCCAATTAATACAACACTGGCTTTTATTCCAAATATATTTTCTTCAGTATCACAGTTGCAAGTAATTGTACAAATTGCCTTCAACATTAAAATTAAAAAAATATATATATGCATCTTATCTTTACAAATAAGCTAACTTTCCAATCAATTCCTTCTTGTTTTTTTATATTACAACTGTGTTCGATATATCTCAATAGCCACTGAGCTCGTGTTTTTTGGAGAATTGGGAAGCAGGAGCAGAATGAATGAAGAATGTGGTGGTTGGCTTCCTCTTATGAAAATTAGGCCATGTGGAT…
c103026.graph_c0	GAGTAGTTCATTGAGACTATTTTATAACACCGTAGTTGCTAATTAGAGGTTAGGACAGAACAGTTCAGTTTGGAAGGAAATAAGTTGTCGTTTTTGCTTCTTGTTACTTTCCATGAAATTGCTGCCGAATCTCAAAGACCCATTTGCTGGGTTGCTGCTACGTGCTTAACTAATTAGAGGTTAGAACAGTTCTGTTTGGAAGGAGAGAAAAGTTTTCATTTCCATGTCTTACGCCTTTGGCGGGATTACATTGAGCATGAGATAGAGCATCTAGATATCCATATGGGAAAATGATGGCTTTATGATTATATCATCTTAAGAAATGGCTAGAAAATCCATAAAATGGAAAAAGGGAGAAGGGAAGATTGAATTAGGAGCAGTCACAGAAGGAGCTGGTGA…
c103028.graph_c0	GTATAAGGCTCCATAGGCTTGTTCGTCATATCGCTCTCCACTAATGTAGACTACCCACAACACTTGGATCAAAAGGGCTTCAATGAGCTTGTAATGCAAGGCTAGAGTTTAGGTATGATAAAGGTCACATTTTTTGCTCAAGTTTACCCAAAGACATTCATTTCTTTTTCACTTTTGTCCCTTTCCTCAAACTCATTGAGTTTTCAACAACATAACATCACCCCAAACTTATTGATTTTCGTGCTTCACTTTGCTCCCAAAATTCCTTTTTATTCACATAACAACAAACAAGGTGTATGAGTAGTGCAATGTTCGGTTCCCTTAACCTTTCTACCTACCCTATTTAGCGACCTTTGGGTCAATAGCTCCTAGACCAATTGGCCTTAGGGTACTAGGTAT…
c103048.graph_c2	GTTTTAGCATTTCAGCTCCATGTCCGGGGGAAAAAAGGAAAAATAAATAAATAAATCATGCAATCATACAGAAAAAAATTATAATTCAAATGCATCATTAGGAGAATTAATTAAGACAATAGTCTAATTCCAAACAGATGGCCAACATATGTATAATGTTCCAATTTCCAGTCGGTATGGCACAAGATCTTACTTTTTATATTCAACGTCATCAATTGTCATTACAAAAGTGTCTACAAGTTAGAGCTGGTTGTGAAACTTCGTTTCAAGTAGCAATTCTCGTGTTCTGACCTAGTTGCTTCCATCATCAAGGATGTAATCACTACCATGAGATTGTCACCAATCTAGCTATATGGACATAATAGATTCCTCACCATAACTTTATAGTCTAAATAAACA…
c103052.graph_c1	TACAGGCCTCCTTTTGCTCCTGTCTCTCTCTCTAGCTTTCGTTTCTCTCTCTGCCTTTGGCGATTCCTTTTTTTTTTTTTCTGGGTTCGGCGCTTTTAGGGGAGATTCCAAATCTTCTCTTCTAATCTGGTTGGCAGCCTCGATATTTCGTGGGTAATTTTAATTCTTGTCATTTTTTTTTAAAGTGGAATTGTTGTTTATTGTGATCTTGAATCTTGATGAGAAGAGAAAAAAAGACCAATTTTGTGTTTGATGAACCAAAAACCAAAACCCGGTGGTGTGTTTGGATGGGCGGAAATCAATATCCCAAAAACAGGATTTTCCTGCGGCGGGCTATTGGAGAAAGCTCTTCGTTTGTTGTCGTGTATAGGGAGCCATAGAAAACCCTAACCTCTGTGG…
c103054.graph_c1	GAGGAGATAGAGAAACTGTGAATTGGATTGATAATGGCGGAGAAGGGCAAAGTGTGTGTGACAGGCGCTGGAGGGTATATTGCTTCCTGGCTCGTAAAGCTTCTTCTCTCCAAGGGCTACATTGTCCATGGAACCGTCAGAGAACCCGGTGATGAAAAATATGCTCATTTGAAGAAGCTTGAGAAAGCGTCGGAGAACCTGAAACTCTTTAAGGCAGAGTTGCTGGATTACGACACTCTTCGTGCTGCCATTGAAGGATGCGATGGAGTGTTCCATACTGCCAGTCCCGTCCCTTCTATCGTTGTACCAAATCCTGAGGTAGAAGTACTGGAGCCTGCTGTTAAGGGCACACTTAATGTACTTAAGGCATGCACTGAAGCAAAAGTTAGACGGGTTGTT…
c103055.graph_c1	ATCTCCCACAAGTAATATTTGTTTTTTGTTTCTCCATTTTAAATGCCCTTTTTACTGTATTTATTCATTTGCATTTTCTTTGCTGCATATGGTTTGCTTTTGCATTGGGGTGGCTGGGAGTAACTTTTTGTGTATCCCCTTGACTATGGCCTTTGGGTGCCTTTGGATACACCATGGAATACCTAAGTCGGTTTTTTGTTAGGTGCTGCTAATATGAAAGATTTATGCCTGCCAAAAGAAGAAGAAAGAGAAGAAATGTTTGCTTTTGCATTCTCAATACTATGGGTCCTTGTACCTGTAAATTTGTTATCCTCTGTAATTCTTTATCTTTCTAATTAAGTTTTTGTCCTTGCTGACAAACCCCATTTCTCTTCCTCTGTGCCTAACAGAGGTCAGGGA…
c103056.graph_c0	GTTGGGTTTGGGCTTTGAGATAGATTTTAGGACCTTGCCATTTACCAATTATCAATTATTTTTATTATTTAGTATTTAGTATTTACAAACCACATCATAACCAAAGATTAAAAAAAAAAAATTATTTGAAAGGATAATTGTTTTCTTCCATAAGTTTATGTTGGAAAAGGTAAAACTGAATAATAACTTTCTTCCGTTCTTCTATTTCTTACTCTGTGAAGTCTTTATGATTCATGAATGGAACCCAGATGCTGATTTCGAAATTAGGCAGAAGCTCCTTATCAGTGAAGCAAGCAAAGCAAGTTCATGCAGTAATACTGATCCATGGTCATTGCCACCTGGAGCCATTCTTGGTCCGCCAAATCCTCCTCTCTGCCTCAAACTACTCTGCAACTGTTG…
c103061.graph_c0	TTGCAGGGTCGAATATGCCAAACCTGAAAAATAAACACAGCAAAATTTAATTGCACTTGACAGTTGTGTGGCACTCCATCCATTAGAATCAGAAACAAAGAAGAACACGGACTCTCAAAATAATAGTAATAGCAGTGATAATGATAACAGTAACAATAAGGATGCCAATTAACGCATAAAACAAGATCATGAACTTTTTCACAGCAGGTAATGCAACCTCATATGAGATATTTGCTAAACAGCAACGCAAAAAAAATAGAATGAAGATAAACTGTTCCAAAATAACATTTATAACCACATTTGATGTTTTCGATAAATATTCTAGACAGTTAGAACATAAAGTTGATAATGAACAAGCAAAGAAGTGAAAGGAGCTCATATATATATATATATTTGATA…
c103063.graph_c0	TGCACCACTTCAGAATCTCACATTCTCCCACTTGGTGCAAAAGTTAATCAAATTCTTTGAGTAACAAAAATACATGAATCATAGAGATAGGTCCTCCAATAATGAGTTTTATCAACTATGTATCACAATGCACTTTGCTTCTCAAGTACTTAATGTGGTAATGAAAAACTTAATGAATAAACCTTATGTTTATTCTAGGTCCAAATGAAATATATTTTCTCAAATGAATTAAAGTGCACATGAAAATGAGAAAATAACTGAATGCTTAAGAATTTCATAAAGTGAATGTATATATACAATTACAAAGAGGAAACAATCCCCATTCTGTCCACATGATCCTTGAATTTCATTGGTGGCATGCCTTTAGTCAAAGGATCAGCAATCATCAACTCAGTACTA…
c103069.graph_c3	CTTCTCTCTCTCTAAATCGTTTGCTGTCTAGCCCAAGCGATTCTCTCTCTTCTCCTCTCTCTATCTATATATCTTCCTCTCTATTTCGCCAGCGGAAGAAATTAATTCTAGAAAATATTTGCAGAGTTGGGGAAAAGCTAATAGATATTTTTTTGCTTCTGGGGTGGCGTGGAAAAGTTTGTCACTAGGAGGACGCGGGAATCTAGGGTTTTGGGTTTCTCTGACATCTCTGACTCTGGTACTTTCTTTTTTTTTTAAAAATTTTGTTTGTTCTTTTTTCTGTGTTTCATTATCGGGGGAGGATTAGGGTTTTGGATTGGTGGGCGTGCATGGTTGGGGTTGGCTTTATAATTGT
c103071.graph_c0	ATATTAGGTTTCCTTATAAAATAAGGAAAGCTTTTTAGGAATATCCCTATAAATAAATATTCGTGGTCAAAAGGGGAAAAAGTTATGAGATAGATGGGCTTGTGAAGGCTATTCGGTGTGTGCATCCTAGGGTTTGGTTATTTTGTGATTTTTCCTAATCGTCGTAATACATTGATACTCCAAGAATAGTGAAAGATTCTCTCTCATCCATAGATGTAGGCATGATTGGGCGAACCACACTAAAAGCCTCATGCACCTTTATGTTAATTTCTTTATCTTTATGTTATTTAATTAATATTTTCGTACATCAAAGCTTTCGTAGTTATAACAATGTTGATAGCTTATTGGGTACTTCTGAATCATTTATGTTGTCTTTCTGTTATGACCATCCATCCAGTT…
c103072.graph_c0	GTTTTAGGTTGCGACCACATTTCTATTTCTACAGCCTACGTTCTAGGTTGCGACTTCCTTTTTCTGGTCGCGACCTTGTTTGTGGTCTTCTGCCTTCACAGGTTTCGAATTTAAGTCGCGACCTTAAGTTGATATCGCGACCTCTTTTGATGTTCATTTCCCTTCTTCTGGTTGCAACCTCAATTCTTTGTTGCAACAAGTTTCCTCCTTCCAGCCTTTATTCTAGGTCGCGACCTCAAGGTGATGTCGCGACCTCATGTTGCTCTTTTTCTGGTCGCATATAGTCCCAATTGCTCAAAATTAGTTGCGACCTGGATTTCTTCTACTCTGTTCTTCTTCAGGTCACGACCTGAATGAGTGGTCGCGACATCGTTTGTTGTCCTTGATTAATAAATGGTA…
c103072.graph_c2	AATCCACTTTATTACTTGTATGACTTGTGCACTTGCAGTGATTTAGACCAAAAACAAATTTTAATTACAAAACATGATATATAATAGTATGAAACAACTTTTCACACATTCAATGCCTTTACAAATTTTGGTAGTACTGTTGGAGATTGAACTTAGTTTTTTGTAGTTTTGCAAAGATTATTGGTCTGAAACAATTTTTTGTGTATGGTCTAAATATGTCAAACAGCAGTCCAAGAGAGGATACGTTCCCATGGCTAGTGGGATCACCCTCTCAAAGTTCATGTGTCCAAAAACACAAGATGAGAGGACAAACATGAGTATGACCCCATATGCTTTGGCGATAGGATCAATCATGTACGCTATGCATTGTACTAGACCCGGCGTATCATATGCTCTGAG…
c103093.graph_c0	ACCGTCCTTCGCCAAACCCTATACTCCACCACTCGAATGGGCCTCTACGACATTCTCAAGAAAAAATGGACTGATCCAGCCACCGGCAACATGCCGCTCATGAGCAAGATAGGAGCCGGATTGGTCGCCGGAGGGATCGGGGCCGCCGTCGGGAACCCAGCCGACGTGGCCATGGTCCGAATGCAAGCCGACGGCCGCCTCCCTCCGGCGCAGCGCCGCAACTACAAAAGCGTCCTGGACGCCATAGCCAGAATGTCCAAACAGGAGGGAATCACCAGCCTGTGGCGCGGCTCATCCCTGACGGTGAACCGCGCCATGCTCGTCACAGCCTCGCAACTCGCCTCCTACGATCAGATCAAGGAGACAATCCTCCAAAAGGGCCTGATGAAGGACGGCCTC…
c103097.graph_c0	GTGAAACTAGAAAATCAATTCTTGTCACCAATTCCAGACACAGTAGAATAAATCATTGCTCAACATGATGTTCATCTTTTTTCTGCTTCTTTTCGATAAACTGGCAAAAAAGTATATTAACAATGCCTACCAAAAGAACATCCAAAGGCAAAAACAGAACAAAATGGCGAAGCCGCCTTTTTTCGCTGCTTCTATGACAACATCATACGAGCAAATTTACTATCGTATAACAGTATAATTATAGGCAAAAAGATACCAAACATGTTCTTGATTCAGACAAGCATGGGGAAAGTACCTCAAACTTCTTCTGTTTGTTCATTCTTTTGGCTTCAGCTGGATTTTCTTCGATTTCAACCTTCCATGAAACTGGTGGATATACTGTTGAAATTCCTGCATCAT…
c103103.graph_c1	CCCGAAATAGGATATGAATTTTCAATTGATATTAAATATTAATGTCTCTCAATAAATAAAATAATAATAATAATAGAACAATCTTGAAACCTGTTTCTATAAATGTATTTCACGATTTAAAAAATAAGATTTTATTTTTTCTTTTTCTGTGAATATAAAAATTGTTGGGAGAAGTGGACTTTTACCACGAAATGTCATCTTTCTAGATAAAAGTCATGTGGCAAACAGGAAAATTTGTTGCAGTGATTCCATTAGTATATGATCTAAGAGCTACTCGTCAACTTCCAAGTTCAACTCTATTTCAAAAAATTGCACCTCTTTTTCATACCCGGTGAAGTAAAATCCACTTTTAAGCTAATATAAAACAAATGGATTCAGTGTCTGGTACTGGTAGTATTG…
c103108.graph_c0	GTGTTTTTTAGAACAAAAAAAACTAGAAAACAAACATGTTTTCCTTGTTCAACTTGTTTTTGAGAATATAAAATAATTTTCAAAAACTGTAAACAAACCACCTTTAAAGTTTCCTCCCCCCATGACTTTTAATCCTAGCTTCGCTATTGACCATACCTCTTTGAAACGTTGAGTGCTCTATCAATTCAATTAAAAATGACTACATAGTTAAGAGGCTAATTATGTATCATAATGTAAACAGCTGAAATGTCTCTAGCAACAGATATCCTGAGAGGAGAAAATGAATGCATATACCTTGTAACTATGACCCCACATATCTACCCAGGGAACAAAGACAGCCTGTGACCTGTCAATCCATTGAAGGTAAACGAACATAATCTGAAAAAACCAATACCTATC…
c103115.graph_c0	GTCGAACACTGCTTAATCAACATGTTTGCTGAGGCTGGAACACAAATATTTGATCTACCGTGGTACTAAACCTTTGACTTTGTATACCTACTTTCACTTTGCAATTATATTCAAATTAACTATGAAACAGAATGACAGACACGTGTAAAGACCAACGCTTTCAACGCATCGGGTTCCCCAGTTGGCAGTTGGTGATGAGTCTCGGCCAAGAGGAGTTGTTTTACTTTTTCCCTCTCCTACCATCCCCCACCCCCATCGTCGTTCTCCCCTCGCTCAAAGTCTCAACTAAACTCCAATTGCTAATTGTCAGAATCACAGAAAAAGTGGTTGAGATTAGGCTTATCCCCTTTCTTATAAACCTCTCGAACCCCTTTTCAATCATTTTAACGTTCTCAACAA…
c103120.graph_c0	GTACTTAATAGGTGTGCTGAAACACTCAAATCACATTTAGCATAATCTTTTATAATATTAATAGCATTATTTTCCAAACGTTTCCTTCATAGTCTGCCGCAGAGACTGAGGTCTGTGACCATATTAATTTAGATTAACCGATGCCTCAAAAAACAGAGAAAAAAGAGGAGATCAAATTATTTGATATAACAAATAGAGTCCATTACGTTGATCGCCTTAAGACTTTCTAAATCACCTGCTTCCATGATCATCAATCTGTAACAATGCGCTTTCTGGGTATCGCTCTCAGAGGTACTAGCTTTCTCAATGTTAGTCCCACCCTCTCATTCATGTCAATCGTTTCGGGTGTTAAGTCAGTGCCAAGCTCCCAATCAAAACAGTGAAGCAGTGAGGCCAGAA…
c103122.graph_c1	AAGCTTAAAGTTTATAAGTTATAGAACAGAGCATCCCGGATCCGGTTTGGACCCGCTAATCGGGTCGAACCTGGAAGGGGTGTCACAATCTACCTCCATGGGTTCGCAAACATTAGAATATACTAATTCCAATTTCTCCAATTTTCGAGTGGGGTTCTTTTGGAATGATACTCTGTGTTGCTTTCGAAATAAGCAATAGTCACAAGGGTTTGATGATTTGTCTTTGGCCATAGGAATGAGGGACTATATGGCCAAAAGTTGTAACCCCTTTCTCGCTCATATATGCTAGCCGCTTGTGCCACAAATCTAGAGAGGTATTATCATCAACTGCATTTAGTTGTCCTCCGCACACCTTTGCTTGTGTCTTGTACAGCGAACAACATAATCTGCCTCGTGCCA…
c103140.graph_c0	GCTACTGTTTGAATCATTTCTAGGGTTTTTTTTTTCCTGGAAGTTTGTAATGTTATGGATTTATGACTTGATGTTTGGGGATGTTTTGAGAGGTATATATTATATGTGAGCATACATTTGGGAGAGGAGCTCAAATAACTGTCATACCTTTGAGCAACCCAAGCTTTAATTTCTTTCCCTCCCTTTAAGGGAGGATAATATAATTCTCCCTATACTCTAATAAGCTATTTCCATTTGAGGCGGGTGCAATTGATTTTGATGCATGGTTAATGAACAAATGGGCAGCACAGTTTCTACCATCTAATAATTGATCAAGTAACTTGATAGAATGAGAATGTTCCGCAGCACCTTATTCCTCACAATGTATTGTTCTTTCAGTTTGTGCCTTCATGATTGCAT…
c103140.graph_c2	CCAAAATGTGAAAGGTCCACAACCTAGACCAGAAAAGGAATTTTGATCAAACCAAAAGATCAATACTAGAGTTTAAATCCACGAAAGATTAAGCATTGAAGAGTTATCCACTTGTTAAAGATTGCACACATCACTAATATCGGTTCCATTTCAACCAGTTGTACAAAAGCAATTGGTGTATCATTGAAAATCCTACTCAGAGGGAATGTGCAAATATTTGGTTTGAAATATTGATTTCATTTGAGAATTGAATCAAAAGAATATTTGGTTTGGTACATATGGAAGCCACTCTTGCTCGGCAGCACAGCGGGAGAAATGGTTGCTAAAATACTTTGTAAAATCAAAAGTATTTATGGATCCCAAAACAATAGATCAATAATCAAATGACCTAATAAACAC…
c103156.graph_c0	TCTCTTTGGCCCCTCTTCTTCTACGTGAGTTTTTCTGCGCTACCAATTTCTTAATTTGTTTTTTGTTCTTGATTGGTTAATTGATTTGGTGTTTTCTGAATGAGTTTCGAAATTTATTGTCGGTTTATGTTGAACTGGGCTTTGGGCCCTGCTTGAGGTTTGGCTAGAGGGTTTGTCGAAAATTCTTTTTTGAGAGGTAGTTCTTGGATAATTTAGTTTGATTTGATTGTGAATCCATGCTATATGGTTGGAACGAGTCTCAATTTATGCTATTTCTTGTTTTGTGTGTATTTGGGTTGACTTCAATTATATGATTGGGAGAATGAGTTAAGTTTTTTCTTTGAAATTTTTTTGACATCCCAGTTAATCAAATATTTATGCAGGTCGGTCTTCGTATTC…
c103160.graph_c2	TTTTTTTTTTCAAAATGTAATCAAACATACATTGAACTTGACAGCAATTACATTGAACTTGTCTTGGCTCAAAATTTACATTGAATTTGCATTACCATTAATGACAACATATATTCAAAATGAACAAGACAATTGACAACATACAACCCAAAAATACTCCCCAACTATCATTAACACTCAACTTGGCTCAACTTTTCACCTCTTTAACAATAACAATAGTAAAGAAAAAAATTCTTACAGAAAACACAGCAATACAAATCATTTTCAACAAACTGAATTGATCATGTCCACCCTTCAATTCATGTTGAAATTGATTCAACTCATCAATTCTTTCACAATGACGACATTGCTTCCTATCATTGATTTCCTCTTGCAACTGCTTGTTCTCCCTTATCAAGT…
c103163.graph_c1	AGGTTTCATAAAAAAATAATTGTGCTTGTTTCAAGTAAGTTAGTACCTAGGTATTACCTTAATAAACGATAAGCACTACATTGATGCTGTTCATTATGGTGGTACTAGGAATATCAAGATAGTAACTACAGTTTATTAAGGTAGTACCTAAGTACTATCATACCTAAAACCTGAAACCGTAATGAACCATGTACTTTCCATTCTTTATGCCTTATTTGCAATTATTCTCAAATCAATGGGTTAGAAACACAAGTTTTCTTATTTGGTTTCGTGTTTAATTAATGCAGTGGAGAAGTTTAAGATTAGAGGGTAAGTTTTCTTATTTGGTTTCGTGTTTAATTAATGCAGTGGAGAAGTTTAAGATTAGAGGGTGAGTGTAACCTGGACAATCAGTTCTGG…
c103165.graph_c0	CAAGTCTAATAATAGTCTAATATTTCGTGTTACCAAATCGACAAATGATGGAACGATTTGGCAGTTACAAACTATCATTAACGTAGTAAAAATTGTAATGTTACAAAATAACATAACTATCCTAATCATTAACATAAACAATGTCTCCAAACATATGTGTTTGATACAAAAAACATTGAACACTACTCAATCTTCATCACTTCTTAATTAGAATAACTTGGTAAACTTTTCCTGTTGTTTGTTATGATCATCCAAGGCAAGGTTGACTGCTAGTTGAAGTCTATACAATGACATTTTATCCGCATCAATCGCTTCAACTAATGTGGAACCGTTCCAATATTCCATATACTTTATTATGAAAATTCCATAGTCAAACCTAAACAATATTGAATGGAATTA…
c103166.graph_c0	AAACACTACTAGTATTAGTAACCTCTAACCGAAATCCCTATAAGTTGAGGTGTAAATCAATTACATTCCTCACCAAGAAATGTAAAGGTTAACTATTATTTTTGTTGACAGGACCGAACCACCAGAGTAAAAAATATAATTTGAACAATTCAGTTTACAAAACATAATATCTTGTGTTTTGTAAGATATGAATTATTCTTTTGTAAGATGCATCTTGTGTATTCTCTAGCTTTTTCTAGTGGGTTAGTTAGTTTTTGTCCCACACCCTTTTTTTGTATGGGCATCGACCCCCTTTTGTATATGTCCTGTATACTGTTGGGGTGTCCCTCCGTCTTCTTTTTGTTAAAATTATTTTTGTTTATTCATAAAAAAAAACATAATATCTTTACCATTTATATT…
c103167.graph_c0	GCCGGAACAACCCGACCCAACTCTTTTAATCTGATAACTCCATTTCTCTCATTCATCAAGCTTCAAGGATTAATGGCGAAACGGTTTCACGAAGAAGAATCGACTTCTGACCGGCCGGAACAACCCGACGAAAAACGGATCAAAGGGAGATCTTCATTCATGTCGTATGTGTTATAATTCAATCCAATATGGCAATATTATGCTTGTTCAATTTTTTTAATCAATGTTAGCTCAAAACCCATTAATTCTTACTTTTATAATTTCTCTCCATTGACAGTATATTTGGAGACGCTTTCTTGCAGAACTTCTGCACGACCTTTGAGCCAATGTTCAGAAAAGTGGTACATATGATCCTTCTTTATCATATCTAATGATTTTACTTCTTTATTATGAAAGTGT…
c103169.graph_c0	AAAAAAGAAGGAAAAAAAAAAAAAACAATTGGAGACTTTAAATTCGAATTTCGAAAACTAGAATCTCGGAGCGAACCCTAGATTTTTGTGTGTTGCAGAGGGAACTGGAAACGACGTCGTAGAGATGATCGTGAGCCCCAAAATGGTGGCGGAAGAGGCGCTGTGTCAGTACCTCTGTGTCCCCAGAGCCGCAGCCAATCTGCAGATCGACGATGTGTTGACGTCGTCTTCGCCTTCTTCTCCGATTCTACAAGCCGTTCGCTCTTTTCCTGAGCCTGCGGCCGCGGCTGCCGCCGTCACGCGCTTTGAATCGGTTGTTGATGGCTCAGACCCCATTCAAGACGCTGTTATGGAGTCTTCTTCCATAATCAAGTTTGTCCCAAGCATACGGTCTGGCAG…
c103179.graph_c1	ATTACACACCGCCTTTGCCTCCACCCGTCGGAGCGTGTCCACCTCCTTCAACAAATCGAATCCCACCCCTTCTTCTTCAACTTGTCCACACACTTCCCCAGAAGCTTCCAACGTTGGTCTTATATCGGACGGTCCAGATAAGGCCGAGAGAACAGAGAGACGGGATCCATGATCGATGACAGGAGAATGGGTTTGGTGATCCACATCCAGAATGAAGAAAACAATGTCGTTTGATTATAGAACGAAGAAAAGGATGTTGTCGTTCAAAGCATTAAAATTTCTCAAAACGACGTCGCTTTGACTGACATGATTTGGTTCTTTGGTTCTTCTACTTGTACAAAACAACGTTGTTTTTGTATTTGCCACATCTTGCTCTTGGGATGGTAATTCACTTGGAAG…
c103189.graph_c1	ACAGGGACCACTGCTTCTCTCTCTTCCCCGTCTTTTCTTCTGGCTTCTCGATCTCTTCTTCTCCTCCACTAAACGTGACCACTACACAATTCCTACTTGATAACACTCATCAAGTACCTCCACTACCCCAATGATCTTCCGAGACATCAATAACGGTAAGAATTTCTGTCTTGGTGTAACGGTAATAATTTCTGTCTGTGTAACGAACATGATTCCCGTCTTCATCGTGACGATGAACCTTCACTCATATTTCCGTGCCCGTCTACTCCTACATGAATTATCCATCTTGTAGTCTCCATCTACTCCTACTACATGAATTATCCGTCTTGTAGTCTCTTCCTATCAGCATATTCCGTCTTGTAGTCTCTTCCCATTCACTTTGAACCCCCATTACTGTCG…
c103199.graph_c0	TTTTGAAATTTATATAATTTTATTACTTTTTATTGAATTTTTATTTTAAATATTCGAATCTTAAACTTTTTATTAATACAATCATATTTGTAACATTGATTTTCTGTATTCTCTAATTCGTTTGGTGGACTGGTTTGTTTTTGTTTCGAGCCTTTTTTGTATAGGCTTTTGGTCCCCCTTTGTATACTTTCTATAGGGGTGTCTTCGTAGTTTCTTTTTGACGAATATATATTCTCTGTTTATCCATAAAAAAATATTTGTAACATTGATGTGCATCCAAAGTCACATTTCACTTCACTTAGGCACGCCCCTTGTGGTGTGCCTTGCACTTAAGCTAAGATAGTAAAGTTTTTTGAGAAATTCTAAAGTGTAAATTGCTTGGGGTTTGCTTACTATACT…
c103217.graph_c2	AATAGTCAATTATTTAAATTTTTTTTATCTATTTTATCTTTACTCTTGCTATCGTCTTATTAATTCTTGTTCTTCTTTTTTTTTAATTTAAACAAGAAAAAGCATTTAGGATTAACAAGACCTTTCTAAATTAATCTTTAGTGTACATTCTCTCTTCTGTCCAACTCTAATAGTTAATGTTAAAATTATTCTAAATATACATTTATTAGGTTAATTTTCCTGTATTTTTTTTTCTTTTCAACTTTAAACTTTGAATAACTTTGTTATAAATATAGGAATTGCTTCTTTTATTAGGTTAATTTTGATGCATCCATTTGAGTTTTAACTATGATTTCCCAATAACTTATTATGAATGTAGGAACTACTTCTCCTTAATTTCAATTATTATTTTTTCTTTCG…
c103219.graph_c0	CTCTCTCTCTCTCTCTCCCCCCCATCTCCATCCCATTCAATGGAGAAAGAGAGGAAGAAAATCAGTGAGAGATGAGTCAAAAAGGCATGATATGGGTTGTTTTGGTATCATAACTTGAAAGACAGGATTTGGAGCTCACTCTGAATATTTTCAACAAATCTACGGCGAGTTGTCTCACCGCCGGAGAGCAATTGCTCTGCATAACCACCAAAATCTTGGTCAATCCGTTGTTCTTGGTGACAGTGATCTGAGCCCTGTCGTCTCTTGAGAAATAGCACACGCTCCAGAGTATAGTCACGGCGTGCTCCGTGGCTGTGCTGGAAACCTTCAACATCTTCTGTACTATGGCAGACACGCAGTCGGAGTTCTCACATATCTCGGATTTTCCCTCTTTGCACG…
c103227.graph_c1	TGGTTCCTCTCCCTAGTGCCTTTCGTAAGCACGGTGCCTCGGATTAGTGCCATGACATGCCTAGACACGGTGCCTTGCCGGAGCGCATGCCTAGACATGGTGCCTCGGCCTAGTGCCTTGCCTAGGCATGATGCCTCGGCCTAGTGCATGCCTTGACAGGGTGCCTCGGCCTAGTGCATGCCTAGACACGGTGCCTCGGCATAGTTCATTGCCTAGACATGGTGGCTTAGGCCTGCTTAGACTTGCAATCTTGTTGTCTAGGCTTGTCTTTTGTTGCTTGACCAACTGTTTGGTTGCTTGGAAAATGGTATTATCATTCTTCTCATGCCTACAATGGTACTACAAAGGCATCACTTGTTGCTTCCGTGTGCTTGTCAGGAGACAACTCCTAACTAGTCA…
c103250.graph_c0	GCGGTTAATCCAAACCTGAGAAATTCATTTCTCTCCTAGTATTATTTCCGGATACTTTCTGGGTTGTAAACAAAGCCTAATAATCCACCTTTTTTCTGTACTCCCTCTGAGACAGTTGGGATTCATTGAGCCAAAAATAGTGTTTGATCATAAAAATTAGCCGAGAAAAGAGAAGAAAACCGACTAGAAAATTAGGATGAGAGAATCTGAGAGAAGAAGACTTGGCATTGAAATAACATGATCCTCTGTACAAGCGCAACACTGAAAGACTGTCGATATTATTTTTCTGCTGGTTGCATCCATTCAAAATCCTCCTTTTCTGTTGATATATCTCTAACTAGTAAAGATGGAAAGATGAGTCGTCTCCTACTTGTGATGTGCTAGCTGATCTTGTGTACT…
c103252.graph_c0	AGTATGAGAAAGAGTTTAGCCGCCGCTGTATGTACTAGTACTCGTTCTTATCGAAACTTTCCGATATAGATAGTTTGAGGATGGCCGAAAGGAGTCTATAAAAAGGTACCTTTCGGTTGTTACATCATTGCAAGTGGTGAATTTCTATCAGCTGGTGCAAGCGGCTATGAAAATCGAGAAATCTGAAATGACGAGTCGGAAAAGAAAAACAGAGAGAGTTCTCCAGGGGTAATTCCTCCTCAGGTAAAAGAACTAGAGAGTCTCAGGTTGAATCAGTATATAGTTATGCTACTAGAGGTAGAAGGACAACGATATCGGGTTCTGGTAGGGGCACTTCAACCGAACAAGGGGAAAGACTTGAATGGCCGCAGTGCCACAAATATAATTTTGGTACTTGCA…
c103253.graph_c0	TTTGTGATAAAAATTTATTCCATTATAACCAAAGTTAAAACAATATAAAACAGAAAGGGAACCTCAACCCCAAATTTATTATGAAGCAAGACCAAAACCAAGAAAATCCAATCACAGTAGTTCCCTACAAGGTAACACCAATGCACGAAAATAACCCCATTGAAACTTCCAAATTATGGAAAACTAATAAGAGAAGGCAAGGCTGAATGGCAGTAAGAAAGCTAAGGAAGCAAGTGAAGCGAAGATGACCAAAGGAGGGAATAATTCAGCTGCAGCTGAGCCTCCATTTCCAGGGCTGGCCGGCGGAGTCGGGCTCGGTGCATGTGAGTGACCCTCATGCCCTTCAGCAATACCTGCAAATACCAATACTGCAAGGATCAAGCAGATAGAGGAAAATGG…
c103254.graph_c0	GTTTCACTCGAAATGCAGCATAGCAACTTCACTATGTTTGAATGTCGTATCATGCCTAAGATTTGGACTTCTGCTGCAAATTGCTTCTCAAGCTGGTTCTGGTGGCCTAGTTTCCTGTCATTTGAAATCCATTTAACAGCCACCACTTCACCAGAATGGTTGATGACGACGCGATATACCTTCCCTGACCCCCCACTTCCAATTAAACTACTACTACTTTGTGTCAAACTAGACAATATGTTGGATTCAGTGAAATCTAGCTTTTGGAAGGATGTCATCTTCCATGTTTCGACATAGTTCCCAGCTTGGTCCCTTCTCCTTTGATGATACTTTTGAGCCATGAAGAAGATTAAAAATACAATAATCAGGGAAGCAGTTAGGGAGAAAGATATAATCATG…
c103263.graph_c0	GGGAAACCTAGTTGTAGGAATGGTCAAGAAAAAATGTTGGGGGTTAAGTCGATGTTATATCAGTTAATGAAAGAGTCCAATGAATTAAAAACATAAAAGTGCAGGTCTTTGGAACTGTCCAAATCATTTTGATATGTTAAATGTTAAATAATGCCCCTTATCTTTTATGGATTTAGGGGGGGCAAATTTCATTATTGAAACAGAGAAAAGGCTGTAGTTCTGAAATCTTGAAAGCTGTACAACTTTTGATCTTTCAAAATTTTTATAAAAGATGCCTATGATTTCAGGATTAGCACTTTCAAATAACACAGTAGTTGGTCTCAAGAACAGCCTCAACCACAGGGTTGTACAACTTACATCCACAAATGCAGGAACAGCTCACCATCCATAAACTGATAA…
c103264.graph_c0	CGGCCCCTATAAAACCACCCCCTATCTGCCCCCGTCTTTCTCATTCATACTTACTTTCTTTCTTCTACATTCTATATTCTATCCATTTCCCACTCACAAAGCATCCACATTTCAGAATATCAATGGCGGCACTTCCCACTTCTCCTCTGGCTAACTCATCTTTAGACCCATCTTTCGATGTTGACAAGCTCACTTGTGAAATCTTTTCCATTCTTGAAAACAAGTTCCTCTTCGGCTACGATGATCCGAAGCTTCTACAGAATCAGACCCCTAATAAACCACTGGCCGCCGGCAAAGTCGCCGTTCTCAGCATTGACGGAGGCGGCGCCACCGACGGCATTCTCGCGGCTAAGTCACTCGCCCATCTTGAAGCCTCCCTCCGCCGCAAGTCCGGCAAAC…
c103270.graph_c1	GAGCAGGAGCAGGAGCAGGAGCAGCGGCGACGGCGGAAGCAGTAGAAGAAATGGTAGTTTCTCGACACCTCCGACGCTTGGATTTAATGGGTTGGGTTTGGATTTTGAGGTGGGTTGTAGTTGTAGCCATGAGCTGTAGTGGCTGGCAGCAGTAAATGCCTAGTTTTGTTTGTTGTCCTTTAGGGCATCGGCATCGGCATCAGCAAAAACCAAAAACCAAAAACAAACTCCCAAATCCCAATCCCATCCATCAAAAATTTATATATACATATATACATGACCATATGGGTGTCTGAATTAACTATTAACCCATTAACATTTAAAAAGAAATTAAAAATTATACATATAACAATAAAAAGAAAAGAAATTGAGGCGATTGGTACGAGACAGAGTCACAGA…
c103274.graph_c0	GAATGGGAATAGCAATAGATGTTGTCAATGGCTTGGAGTATCTTCATGATGGTTGTCCTGTTCAAGTTGTACACTGTGACCTGAAACCACAAAATGTTCTTTTGGACTATGATATGGTGGCTCGTCTAGCAGATTTTGGTATTGGAAAGCTCATTTCAGCTGACAAACCAAGAGAACATTTTACTACTACAACTACTTTTCTACGAGGATCCGTTGGGTATATTCCCCTAGGTAAGTGTTCAATTTCCTTACAACAAATCCCGCAATGAGGCCTAGTTCAATGGATAAGGGCTATGGTGGGCATAGGGAGGGGTGGGGACTAGGGTTCAAGTCTTAGTGAGGACAAATTTGTGTATTTATCAAAAAATAAATAAAAAATTCCTTACAACAAATCTTCAG…
c103283.graph_c1	GATGAGGAAGCTCTTCAACTTTTCTATTGTTATGCCTTTGAACAACATCTCCCTAAGAAAGATTATAGAGATCTCTCTATCCATGTAGTACGATATGCTGCTGGTCTTCCATTAGCATTGAAGGTTTTGGGTTCTCTATTTAGAACAAGATCATCGCCAGCTGATTGGAAGAGTGAACTAAAGAAGCTGAAAAATATGCCCAATATGGACATTGTAACTGTGCTTAAATTAAGTTATGATGCATTGGATGATCAACAAAAGAGCATATTTCTTGACATTGCGTGTTATTTTAAAGGGAATGATGTGCAAAGAGTTACGAGAATATTGGATGGTTCCAAATTCTGTGCGGAAAGTGGAATAAATGCTCTCGTCGATAGGTGTTTAATAACAATTTCAAGG…
c103289.graph_c0	CGCCCAACTAACCCGGATTTTCCCAACAGGCACCCTTCAGTAGACCTCTGTTCACCAAGTTTTGCAAAGCCTTCTCACCAACATGCCCTGGGTGCATGTGCCAAAGCCTTGAGGTATCATATGAATTATCTTCGGTATTGGTGGAGACAGATGCTCTCCCAGAGACTATGTGAGCTTCAAGAAAATACAGATTTCGTTCACGAGTACCTCTCATGGCTAAGAATGCACCTTATATAACCTTCAAAACTCCACCTTCCATGGTTATCTTATAACCATTGGATTCTAGGGCTCCTAGTGATATAAGGTTCTTCTTCAAATCAGGAACATATCTAACCTCTTTACGTTGTCTGATTGTACAATCGCGCATCTTCAAGCATACTGATCCAATTCCTTTTGTAC…
c103290.graph_c0	GTCGTTTTGACGGTGGGCAGCGGTGTCTGGGTGAGGTAGGGCTGGGGCCTGGGTGGCATTGTGCAGGGCGACATTCTTCTCTCGTAGAGAGGCGTTGGTTGCAAGGAAGGAGGCCAGTTGCTATTAGTGAGAGTTGTGCTGCCCTCGAAGCCGCCTTTCTAGTTGCATCAGGCGTTGTTCCATGGAAGGCTCAGAACCGGATGATAGGTCACCCATTGATTTGACTGGTTCGCTAGAAGGGATAGCGATGTTCCCACATACGACACTAATGAAAGTCTTTTTTCCTTCCACAACGTAATAGCAATAATCACAAAGTAAAAGCCATAATAGCCCAGCAAAATTGTCTTCTTTTTTATTTTTCCTTTTTCCCCTTTTATACCCATGGGTCGGGGGTTACAT…
c103318.graph_c0	GGGATAATCAGATTGATTTTCAGACTGGCAAGCTAATGCAATGCATTCCTGTTACATGAGAATGAATTGAATTGAATTTCCATACAAATGGTTATTTTGGCAATGATTGTTTCTCTCTCTGGAAGCATTTCCTGGATTTTTTTTTTCTTTTCCTCAGGGCCAAACACAATAATAAAACAAAATAATCAGGTTGTGGAACAATTACAGAAAGAACATCTTCTTCTAGAGTCAAGAACTGCCTTGACTTTCCAGTATCAGGCGAACGCCTTCTTTGAAGGAAGTAGGTGAAGTATCAAGTGTCTGAATCAGTTTAGTTATATCCATGGATATATCAGCTGGGGAGTTAACCCCACGGTCAACGGATGATGCAGACACTGGTTTGATCAATGTGGTGCTGTA…
c103320.graph_c0	TGCATTGTTGAAATATTTATATCTGGTTTCGAGTCATGTTGACAAATCGTGTAAAATTTTGCCAACCCTAATAGATATAAATACTTCAACAATGCATTTTACACTGAAGATTGTTTTATTCCATTTGTGTTGTTGGATTGATTCATTGTAAAAATGAAAGATGGTACTAATTGTGAACAGAAGGTTGAGTTGTGAGGGAAGATCTCATGTCTACAATGGCAGACTGGTCGGCCCCCATGACGAAGGCTTCTCTGCTCGCCCTTTTGAACCTCGCAACAGCTCCTCTCACATATTCATGGCCTTCCTTCACTGTCATCGTCTTCGGCATCTCTTCAGGGAAGCTGGTCAGGCGATGATCGCCATTAAGAACTGCTGCTAACTGGACTAGCTCACCCTGAA…
c103329.graph_c0	TTTGTTAATCGCCGGATATGCTCTTACAGTTGCTGCCCTTGGAAGTGCTATGAGATTCCACCAAGACCAGACTTTGCTCTGGTAGTTGATATAGCATATAAAAACTCTTTGAGGCTAAGGTAATGACTCTTGAATCCAATGAATTGGGAAATGCAGATTTTTCATTTAATTTCTTCTCAAATGCAATAAAAGAGATAAAATGTAGTCATCTAAAATTATAGAACACTGCATATCTTGTCCCACTCAATGTAATTAACCATGCAGGTTGAGTTGTAAACATCAAACATTTGGGGTGAGTAGAAAGTAAAAACTAAAAACAAACAGGTAGGTAGGTAGGTAAAAAAGGGAGAAACAAACCCAGTCTACAAGAGAAGAGTTTATCATAAATAACCTGGACAG…
c103330.graph_c1	AGCTTTTCAACAAGTTGGCATCTCAGTCTGCAAAATACAAGCCTGGGGTAATATAACCAAATTAGTTTTTTGTTTTGCAGTTGGGCTTAGTTGAGGGGGCATTGTTTCTCTGTTGCCACCCTCCTTTTTCTTTGGGGGCATGTTTAGGTGTTTAATGTATACTTCTTGTGTACTTTGGTGTGCCTTGTTGGCTTTTTGTATTTTATTTTCCTGCTGTCTTTGCCTGCACATGCCTGTGCAACTGTGAGTTTTGTGTGTTGAGGGGTTGTTCCCTCTTATAATTCAGTTTTCAGTAATGATTATATGAAATTACCTTTGATTACGTTAACCTGGTTTTTTATCCTCTAACTCTGTCAAAAGTGTCAGTGTTTATTATCAACACACGTGATTGAAAGTTTG…
c103340.graph_c0	GAAAACTATCACAGATTCTTATCATTTGGTGGAACTCATGACTACAAGCCAATTTAAATAGTTCTCAATTAAGAGGATTTAATGGGGAAAACCCAAACCATTGAAACATCAAAACTTGCAGAAAATTAGGAATGCCAAGAACTGTAATATACCATTATATGTCCCCTTAAGGTTTAAGAAATGATACTGCTGGATGATAGTTGTACTTAAACTGAGGACACTTGGGGTCTGAAGCATGGGATTGATACAGATTCCATTTCAAATCTCCCATTTTCCCCATCTAGCTTGACATCCACAGTTGCTTCAAATTTCAAAGGACTGTTTTTCCCTTGCTGTAGTAACATTTTCACCAGGATCAACCAAATCAGATAGAAATCGGGGCGTTGTTCGCATTGCTGT…
c103341.graph_c0	GTTAAAAATTAATAATAATAATAAAGGCTTTTTCCATTAAGGATTTTACAAAACGCAGTTTCCAACCAAAAAATATGAGTTCCAGAAAATAATCATATTCTAAAAAAAATGGACCTTTCATGATGGTAATGATAATGTAGAAGGATCAAGAAGTAGAACCGGGCCAACCGGCTACACAAGGAAATCCAAGATACAAATTAACCATGGTGTTAGAAAAACAAAGCAGCAATCCTGTCAGCTTCCTTGTTCCAACAAACTTTAAAAATCCCACCATTCCCAGTGTAATATACACTTCCCTTAACAGAGTGTACACGGGATACCTGGGCATCGCATTAAAAAATCATTCATAAATGTGATCACAATTATTGTGACTGCGGTTACATTCTAAGTGGCCAATCC…
c103353.graph_c1	TGAAATTCGATGAAATAGATAACTCATATATGACATGATTCCCTCTCAAATAAAAAAAGAAAAAAAAAGACATGATTCCAAACACGATCGAATATGCAACAAGCTGTAAAATTCCGAAATGAGTGTCGCTTGTGGTGCTTACCGGCCATCTCTAGGTCTAGGTCAGCCCAACAAGGCGGCTATAATCCTCCGGCGGCCAAGCTTGAAAGTCAACATTCTTGCGGACCGCTAAAGCTCGCCCATGTCTATTCAGAATTGACCTTATATCTCATTCAATTTCCAAGCAACTTCCCTCTGCCTCTTTTCTATATAAAAAGCCATAGATTCAACAGGTTGGAGACCACGCCTCATCTCTTCTTTGCCTTTCATCGAAGCTTGACTACTTACACATGGAAGAAA…
c103356.graph_c1	CAAATTTTGAAAACTATAACCAAACATTCCTTAACATTTATAGTGTTTTTCCTTGAAAACTAATAACTCATTTTGGAAAAAAAAAAAAAAGGATATTTTTATCAAAATCAATAGGCAGCTCAAATTTCCAAAATTGGGTTTTTAAAAATGTTAAAATCGAATCACTCATTTTTAATCCAGGCAGGATCCAGGAAGGAGACCGTCTGGTCTCCATGTTGATCGGGTATAATCGTGTTAAAAGGTTTCTCTTCAATGCCACTTTCAACGGTTCTGACCAGTTGCCCATGGCGACATCCATCTCCCCGTTCAAATCACGTGACGTAGCCGTGATCGGGGCCGGCGCTGCAGGTTTAGTCGCCGCCCGTGAGCTCCGCCGTGAAGGCCACAAGGTCGTTGTCT…
c103359.graph_c0	TTTTTTAACAACAACAACAACATGGTATATTATTGATGAAGAGCAGTTCTACTACTTCAGAAATGATGGGGGACATCCATCAAATTCCTCATCAAATGATCAGTCAGTCACTTGAAGAAACCATAGAAAGTGGAGAAGGGAAGAACAAAATTTCAAATACAGCAGTTGATGAAGACAGCATATGCTTGAGAAGAAGGATAGGATAGGTTACGTTACATACATTTGCAGCTTCTTTTAACACGAGGATCGGTTAGATGAGAATTGTTTTATGTACAAGCAATGTCATGGTACTGTCACTCGACCTGCATGTCCCAAAGACTCCCACGATGATTCAAGCCGTAACAAATGCAACTTCTCGACAAATGGTTCTAAAACTTCTGCCTCTTCCTGTGGGGCAAA…
c103366.graph_c0	TTTTCTTTTTATTTTTTATTTTTTGGGGTTAAATATCTCTTCTATGACTTTGGCTGTTGCGGTTCAATCTCAACCAATAATGAAGAGGAATCCTATGGCAACAAGTTACAGTTGCGTATGAAGACTGAAACACATGTTTGTTAGGACTAAATTCAGTCAAACTATTCCTGAATTAAACCATTACTGTTGTAATCGTTGATTGCCAACCAGTTTAGACTGAAAGGACAGTTGGGAGCTCGTGTTTCTGTTCTTGGTCTTCAAGAAGAGCTCCATTTGAACCCGTCTTAATATCAAACAAACTAAATGTCATTAAGAGAAATCTTCCCACGAATTCAGCAGAAAATTCCAGTACAAACACTTGGATTTGAAAGCAATGCCAATCTACCATCACCAGTTAAG…
c103372.graph_c0	GGCTGCTGATCGGAGTGACACATCCATATAATCGTTCGCAGTACTGCTATTTGACCCCTATTGGTATACCAATCTATCCTTGATACGAACTAAACGGTTAACATTCTATTAAGGGCTTTTAAATCACTCATAGTAAAATACGGTATAGTATGTACTTTTGTACAAACAATTCATTTTCAATACTCATGCAATTTTTCATATGCAATTCATTTCACAATCAATTTCCTCAAATCAATTTAAATAAATCAATATGTTTTTTCTTATAAATCATTTCAGCAATTCAAATCATTTTGTAATCATTCAAACACTTTGGAATTAGAGAGAGAGAAGTGGAGAACAAACCAAAAATCTTGTTGCACTTTGATTCGGAATCTTGATCAATTCGAGCTTTCCTCCTCG…
c103378.graph_c1	GCGCCCCAGACCTTCTCTCATTCTGGAATATTTGCAGCCTGTGAAACCAAGAACAACACAAATATAAAAAAGAAATAATGAATATAAAATGCATCCATATGTCAGAAACAGCAGAAACAGTCGAGGCAATTCCAGTATTCAGCAACTTATGTTTGTGTGAGAAACAACTAATGTCGATGTCAATATAACTCAAGAAGAAAAATTAAAACAGCGTTTGCTTAATCTAATAAAAACTTTTGTTCCTTGTCTCACAATGCCGCACTTCTCACAATTGGATTTTTTTTCAATCAGCAATTCAAGTGACTGCTACTTCAATATTTTCATCTCATAAGACCACCTGATATATTTTCATTTCAGAATACCATCAGGCAATGTTTACAAGCTAGCATCCTCAAGCCT…
c103379.graph_c0	AAAAAAAAAATCAAAAAAAAGATAAAATAAAAATCTCAAATTTTGTGGTACATGGTTCCATGTTTTAAGCATTAAAACATGGAACATGATGCTTAAAATGGGGAAAAGAGAAAAAAAACCAAAAAAGTGTGAAAGATGATAGTTTTTTTAGCTTGACTTTTCCCTCCCATGCATTATCAACTTTTGCCTTTTTTATTTTTATATAAACACAGTTGATGGTGCAGAGCAGGAAGGTGGGGGGTATGCAAGAATTCTAAGGGGTTAGCTTTGTGAGGAAAGAAGGTAGAGGATAAGAATGGGAGTAAACAGGAAGAAGGGTTTTTGTGTGGTATTCCTCTTCCTCATTAGTATCATGCTGCTCAACATAAATTGTTGCGGCGCAGTTTCCTTGGAGATCAA…
c103386.graph_c2	TTTAGAATGGGGAGCGGGTGAGGTTGAGATCAGACGGCTAGGGATGGAGCTTTGACCTGATCTAAAGACTAGTTGAAGGAGGAGACCATAGAGTAGGAAGAAGGAGGTCAATGTACATTGTACAGACATATGCGTTTTACTAGAGAGCACAGTGGTCGAGGGATTTCGATTTAAAGAAACAATATTATTGTTTTAGTTGGCTTGCATTCGTACCTACATTTGACAGAGGGTGTTACAGTGACAGGTCAGTGACGGACTGAGCCAATAGGAATGCCTCGCCGATGGCATCGCTTTGACCACTGACTCCTTTATCAACGTTACTCTTCCCTTCCTCCTTTTCACTTTTTTTCTTTCTATTTATTTTGCTCTCTTCTCTTCTTCCTCCCTGTTTGATGGTGG…
c103388.graph_c0	CGCCCATTTCAGCATTGCTTACAAATCGGTTGACCGTTTGGGCCCAACCAATCGATCAATAAGCTCTTTGCCATATCGCGATGTCATCTTTACACGTCGCGACATCATTACTCCTCACTGTTTTCTTCCTAACTTCCCGATGACATAACTTTGTCGTTTGAACTCCGATTTGTGCAAACTTGGTCTCGTTGAAAAGATTAGAGAGTTTAGAATATGGACATGTCTAGAGAGAACACTTTAAAGGTGATGATAGAGACTTAAATAACAAAGTGTGCCAACTAGTCAACTCTTGAGCACTCTTCTTCATTCCTTCAACTTTTAACTTGATCAATCGAAATCCAAATGAAGTGAATGGGGGCTTTTCGAAAAACTTATAAAGTCCACAACTCATCCATTACA…
c103388.graph_c1	GCGAAAAAACACCTGGGACCTAGTTCCTAGTTCAGCTGCCTCATGTGTGGTTCAATGTAAATGGGTCTTCAGAACTAAACTTAAAGCTGTACAAAGCACGTTTAGTTGCAAAGGGGTTTCAACAAACACCTAGAGTGGATTATGATGAAAGCTTTAGTCCTGTGATCAAAGCTTCTACTATCAGAATTGTCTTCACTATAGCTGTATCAAGGGGATGGGATATCCAACAAATAGACATCAACAATGCCTTCTTAAATGGAGATCTTAAGGAGGAAGTCTTTATGACCCAACCAGAAGGTTTTAGTGGTTCAACTAAGCCTCATCATGTATGCAGATTGAGGAAGGCTCTATATGGTCTTAAACAGGCACCTAGGGCCTGGTTTGAAAAGCTAAGAGGAG…
c103389.graph_c0	AGACCTTAGTGGTGAAGAAGGCCATATTATAGCTTTACTGTGTTTTGTAAAATTCTGGGCAAAAAACCCAGTTTCTATAATGTAATGAGAAAGAGTTGTAATAAAAACTCATTTTTTGTATGATTTATACGGTTAAGCAAAGTTTTCCTAGGTTTCTGGTAGTTCTGTAATGAAAATACTACTGGAATTGGAACTTATGGTGTCTTAAAAAAGGGTTGGAGGTGCAGAAAAATGCCTAGAACAAGCTACTGCCGGTTTGGGTCTTGACAAGGGTTTTCTTGGTCGTGACCGAGTTTTATGGTTCCGTGTCGCGATAGTGGGTTTTGTGTCGCGACAGGACTTGGTCTTGGCAAGGTGTTCCTAAGTCGCGATCGTGTTTGCTCTCTATCATGACAATGT…
c103394.graph_c1	TTTGGGTGAGAGGGGGCATTTGAGGATTGTTCTTAGGTTTTCAGGGTTTTGACAAAACATTCAGTTACCTTGTGGTGAAGGTCTGTTGATGGTGCTCCTCAGATTCAAAATCCATCCTCTACAGTGAATTTCTCCAAATGGGTACTCATTCATCTCTCTTAAATTTCTCTTTAGCTTTTCAGGGAATCTAGTTTTACTAATTATGGTTGAGTGGCGGTGAAGATCAGAAATTCTAGGGTTTCAGCTTGAAGTACTGTGTTGGAGAATTCAAATTCTGATTTTTGAACGTCATATTGTTCTTTGTTGCTCAGGTTTCATTTATAGGGTTTTGATTTGTACGTTACATGGCCATGTCGTAAGATTGCTGTTTTCTTAAATAGAAGGATTAATACTGTTGTC…
c103415.graph_c0	GGTTGATGCCCGATCACCGACGACAAAACGTTTGATGTCGTGTTGCCGGGAGTTGGCCCAGAGACGAAAATGGCGATCCAGAGCAACAGCGGCAACAATATCAGAGTCAGCGGTCTGCAGTTCGCTTACGAAGGTCAACCACCTCTGTTCTTGGACTTCAACCTCCAAATATCTCCTGGTTCTCGATGCCTTCTCGTCGGCGCCAACGGATCCGGGAAAACCACTCTGCTGAGGATTTTGGCGGGGAAGCACATGGTTGGCGGGAGAGATGTGGTGCAGGTGTTGAATGGTTCGGCTTTTCACGATACCCGTCTGGTTTGTAGTGGCGATTTATCCTATTTGGGAGGATCTTGGAGTAAATTTGTCGGTTCTGCTGGAGAGGTTCCACTCCAGGGAGAC…
c103424.graph_c1	GAGTCCGATTTCGAGCCACGGCTCTCCGACTTCGGCACAGCGAGATTGTTGGACCCTAATACATCCAACTGGACTGCAGTAGCGGGGTCTTACGGCTACATGGCACCAGGTAAAATGAAGACTTATCTTTATCTATTTTGTTTTATAATCATCATGTGTTATTATTAGGAATGTTAAAGTTGAGTAATTCCAATTTTGTTTGGCTTGACACAAAAAGTTTTAAGATGCGATATGGATCTTTAGAGATTTTAGTAAAAGACTCATAACCCATTGTATATCTTATTACGATGTGGGTCTATTTAGTTTTATGATGTCTATTTATATAATGTACTACTAGGATTAGAGAGTGATTGAGAGTTATTGTGCGCATTTTAGGTTTTTGTGATTTTTTTCCCTAAT…
c103428.graph_c0	AAAGATAATTATGATGCTGCGCACTCTAGAAGAAGGCTAACAAAATAACATACAGTAACTACACTTTATTGGCATAGATAGTACAAGCTTTAATTTATCATAATCAAACTTAGTCCAACTTTTACTAGAGTCCTAAATTTGATCATAGATTGATCGAAACTATTTGAGATGTCTTTAAACAATCACTAGCTGGACTGACTTCGACATCTTGTTTTCAGTGTTTTACTGATAAAGACTACGAGAAGATAAGCGTGGAAAAATAAGAACTTCAAGTGGGGCAAATTTCATGTTTGTAAGCCCAAGGCTCTCACGCATATCGACCGGTTCATTTGATGAAGTTGAAAAGTCAAACGCATGTAAGAAACTGGCCAACGTTAGATGTAACATTTGAAGACCAAA…
c103432.graph_c0	AAGCACCAAATTGAGCTTAGCACACTGCAAAAGAAAAAAAAGCAAAATTGTAAATCAAGTAAGTTTCTAACTACGAAGAAGAAGGATACAGCCCTAAAAAATGTTACAGAGAAATATCTGTTTGAATATTGCTGCATAAAACATGGATGGGCACATACAAAAAGCAAGATGCATTTTTATCGAGGAACCCTACATAGGCAGCCTCTAGGACATCAGGATATAAGAACAAGACGAACAACAACAGTAACAATAATACCACCCTAAATAAAGTTTGTAAAAAAAAAAATGCTGAATAATCATAAACATGGATGCACACATACAGAAATCAAGATGCATTTTTATCAAAAAAACACCCTGTAACGGTAGCTGCTAGACATTCCAACAAATTGCCAGAACACA…
c103434.graph_c0	AGGCCCTTTTGGGGTTGGCTTGCCCCAGGCGCCCGGGGTACCGAGACAACCTCAATTCTCTCCAAAACATCCCCCCAATTCATCAACAACCTTTTTTCCGATCGATCGAACCGTTTTGGGAACTCTGATCAAATCTCTGTCAGACCCTTCTCCTCTTCTCTGCGGGTACTGGTTATTTCTTTTTCTTCTGTCAGTTTTGTTTGTTTATTCTTCTGGCTTTGTTTCCGCGCGGAAAGCAGAGTTTGTCTGACTCTGATCTCTTCTTGTTCTGGAACCCCAGGCCCTTTTGGGGTTGGCTTGCTTTTTGTTCTAAGAATGGGTGGTTGGAGACAAAAAGGTGACTACCATCATCAAGAAGCTTACAGGGCGCGATCACTCAATAGGAAGCCTCCGCTGGGT…
c103435.graph_c1	TTTAATTGATTCGAGCTTTATCGAATTGAGTTCAAGTAGCTCAATTATTTTTCAAGTCAAATTTGAAACAACTGAAAAAGAAAAAAAAAAAAGCTGGATCGAGTTCAAGTCAAGTCGAGCTCGAGCTTGGCTATTTATCGACTCAACTTGATAATATCCCTAGTCATTACTTGGGCATGACCTCATATCATAATTTTCATCCCATTTTCATTTTGTGAACCATTCCCAACCTACCTAAGGGAGACCAAATTAGGAGCCTTGAGACAATGCTTGAAGCTGTTACACGCCCTCAACAACTTGAATTTTGGATGGTATATAATTTTCAGACAAAAAGGATAGTGAATGCACAGACAATGCTTCGATCTCAAATTTTACTCCTCTTTGCAGCATCAGCTCCAG…
c103444.graph_c0	TATATAAGTCCAATATGTAATGTATAGATTTAGATTGATTATTCTGGGGAAATAAGAAATTAGGAATTCTCTATTTTTTCTCTCTTCACATGGTATCAGAGCCAAGAGAGAAAACCTAATTTTTTGGGTGATCGTGTTTCATTCTGATCTCCTTCTCCGCCGCCGGATCTCTTTCTCACCACCGCAGCCGCCGCAGCCGCCGCAGTCCGCCGCCGTCCGCCGCCGTCACTGCCGCCGGCGACTTCCCGGGAAGCTCTTCTCCGGCCGAAACCCACATATTTCGAAGCGCAGAGGGCCGATCTACACGCCGGTGGCCTCCCCGCCGGAATCCGACCTCCCACGCGCCGTCACGCGCGTGTCTTCTCCGGCAGCCTCGCCGTCCACGCGCCGGCGCGTGAG…
c103452.graph_c0	AGGAGAAGGTGAAGGTGAAGGTGATGGGGATGGAGAAGAGCAGGTCATTCCCGGAGTACTCGTCGGCGTATGCCGGAGAGTTCGGGTTTCAGGACAGATCAAACTCGTATAGCTTCAATGGGCCGAGCAATAAGGGGAGTGGTTTTGCGAGTTCTACTGATCCGGAGCTAAAGAGGAAGAAGAGGATTGCTTCATATAATGTTTTCACCATGGAACAGAAGCTCAAATCATCTGTAAGGGGCAGCTTCAAGTGGGTCAAGAGCAAGTTGAGCGATATAAGATATGGTGTGTGAGAGTTAATTGCCAGAACAAGATCAAGATCAAGATTAATATCATCTGTCTGTCTGTCTTCATTCCTTATCAGGCCATGAAAGTGATCATTTCTCACCCTTCACCGTA…
c103459.graph_c1	GGTCTGCGCTCTCCCAACAGTTTTGCCCTTAATACCTAATGTCCCCCCAGCCCCCCAGCCTCTCAACATTCTGTTTAAACTGCCAGAACATCTACTGCAAAAACTGGCACCCTAACAACCTTGCATGATCTCCAATACCCTGGCATAGTGTATATTCCCTTGCTGCTGGCCACTTTCTCCTGCCAGGTCAGCACTTCTAGGTGTTTGTCTCCCCTGTTCTTGTCTCTTGCCTCTCCTGATGTAGGTATGATAAATGGAAGGTTTGTCAATATTCCCCGCCCATTGCCGCACCTTGTCCTCAAGGTGGAAATGAGGAAATTGCTGCTGAATAACAGAGAACAGATCCCATTTGGCCTCAAATTCTGTTAAGTCTTTCCATTTGATCAGTACATCTTGAAT…
c103463.graph_c0	TAAATTCTATCTTACTAGTATAACATTGAGTCATCAACATGATTGTAGTGCACTTGGAATGCATAAATAAGTTAACTTTTATGTATATTGAAGAAACTATGCATCTGCGTCTATTGCTGAAGTTAAAAATATATCCAAAAAAGAAGCAAGGTCCATATAAAACTGAAAATTATTAGAGCAGAGGATGTATAAACTTTTTACCACTTAAAACTCTTTAGAAGAACACAAGACATTATTACTTGAAGGATAACATAAAATCATTTTCTTGGAAACTAGACAACAAGCGGATCACTTTCATAGTATTACTAATGAACCAATTAATTCTGGTGGTACAATGAGAGTTCGCATGCATCACCAATCAGAATCTTGAATAAAGAATGGTAACTTGTTGGTTACCTA…
c103465.graph_c0	TGTCTTGAACGAAAAAGGAGAGGTACACTCTTGCATTGAGCATTAACCACTTCACCTAACTTTTCAACTAAGAGGAACTTCCAAGTCTATAAGATTTCTCAGTTTATGCTTTTTCTCGCCACTGTTATTTTTGTATGAGGAGCATGGTTAGATACTTGCAAGTTGTACCAACTATTTGAGGTCTTTTCCCTGATAAGTCTTCTAATGAATTCGTATACTGCTTGTGTGATCTTAACTCATGCATCAGAACAAGAAGGATAAAATAAAAAAGGCAAAGTTTCAGGAGCATTCTATGTGGAAGCAGAAGCTTGATTTGGCGCTGGCAAGCAGTTAGCATTCAAGTTTCAAACATTCACATGAACTTTAATCTTTTCATTTTCTTTGTGTAGCATTCATCTT…
c103467.graph_c0	TTGTGTAAGTACAAGTAAATGGGACTTAGGAATATATGTATAGGATATTTTAAACACCACTACGGTGGTATTTTTACAAGTTATATTATGTTATATGGATTTGTATATTGAAATTGGCCCACCAAGGTTAGAAGTAAGGTAAATGAGTCCCAGTACCGTGCCGCATCCCCTATCTTTGCCCAGGCGGGGGTAGGGGCGTGACACCTCGGGCCTGGTACAACAAGCTTAAAAAACTTTTACTTACCTTTGATTTTCTAAACTCCACTGCAAATACCTCCCTATTCATCCTCCATCGCCCCGCAGTTACCATTTATCTTCTAGTGTATGTTGATGACATTATCATCACAGGCAACAATTCATCAGTTGTTCAGCACTTCATCACCTTGCTCTCTACTCTGT…
c103477.graph_c0	CTTGCCCATCACCAACCTCACCCTGTACACACCAGAGACTTGTTAGATTTACTTTCAAAAAGGCTTCAAAACAATATTACAGGAGAGAAAAATATTCTAATAAAACGAAAAATATGAAATTGGTCTCCTAATAATTTCATAGACAATGGGTTTTATTGATGCAAACTTCTATTCTTTTAAGTTATTTCATAGACAATGGGTTTTACAGAGGCAAACTTGTGGAGAATATCAGGCACACTGTTTCATAATATCACTACCAATCATCATATCAAGGTTAAACAAACACCATCATACAGTGTAATTTTTCATAAAAATGGTCTAAAGCTAGTAATATATGATTTCAGACTAAAAGATTATAATAGAATGTACACGTGGAATTGAAAGTTGGAACCTCTGAAC…
c103478.graph_c0	GGCATATATAAATCATATATTTACTCGCAAAAGAATCTAAATAATCAATTTAAGGGCACAAACAATAAACAGTTAGTTCTAACTAAAAATTTTCCAATGAGGATCTAGAAGAGACAGAGACATATGATGTTTCAATCAAACATTAGAGAGGATATCTCCATTCATCAATATGAACATGAAAAACAATAGAAATGCATCCTCTGCAAATTCATCATCCTTTTCCCTTTGCAGAGAAACTGAGTGCCGTAAGATCAAAGCAAAGCCACAAGCTTTTTTGCATCATCAAATGTACATAAGAATGTATGCATCCATTAAAAAATGTCTGCTTCAAAGAAAATATCATTTTGCCATCAAAAAGATTTCGGGTTTCTTAGCTTTGCTAGGGGTGTTAGAATTGGA…
c103479.graph_c1	CGGGATCTCCCGCCATGATAATCCTCTCTGCTAAAACGCTATCCTCTTCTCCATTTCTTCTCCGCTCTTCACTATACCCGCAAAACCCTAACTCCAAACCAGTTTCTGCTTCTCAAGCCTTCCCGGAATCTGAGTATCGCACCGAAAGGGGTCTCACTTTCGACACCGGCGATTCATTTTTCCGGCCCGAGAGCGCCACCGGCCGCGACCTCGGGGTCCTGGCGGCGTCGCTCTACAAGAAATCGAAAGGAGGTGTTAGGATTCTTGACGCCATGTGCGGCTGTGGAATTCGGTCGCTCCGGTACCTGGTGGAGGCGGAGGCCGATTTCGTGTTGGCGAACGATGCAAATGAGGATTACGGGAGGACGATTTTGGATAATTTTTCGCAGGTGTTGGGGG…
c103506.graph_c0	TCTTAAAACCTGAGTCTCTTACCTCGCCGACGAGAGAACCCTAATTCCCGTTTCTTCTCAAGTCTCACATCAGTTGTAAGTTCATTATCTTCTTCAGTGATCATCAAATCGTCCATCATCTGCAATTTTCTATGATCACAAGCATGTTGATTTATTTTTTTATTTTCTTAGCTTTGATTTTTGTTACTACTGGATCAGTGATCGACTTTTAATTCCAAATAAAATTTAAACTTTATGTCCTCGGTGATTTGATTTTGTCCTCAATCGATTTGATATATCAGATGTAAATTTCTGTTGATAATGAACGCGGGAACGTCTCAATCTAACTGTCGGTCTCATGAGCGGATCAAAACCATTTGAACAAAATTTTGTATGAATAGATTGTTAGGGTTAAGAACA…
c103513.graph_c0	GTTCATACTACAAATTCAAAATATTCGTTTTGTTCTGTCACTTGTATAATCAAACCTATTCTGAACTCATCAGCAAAATTTCCAGTCAATTATGCAATTTAGTATTTCAATTAAATTGCATTTGTTTTCCTTTCAGCACTTGTTCAACAGTTTATATATTTATTCTATCTCTTGCCAGTATTTAACAACTTCACTAACTCACAAGATGACATTTCAGCATTTTTGTTCAAGAGCCAATTCTACTGTGATTTTACTATCAACAAGAGCAACAAGCAACATAATTGAACTCAAACAATAACAAACAAATTTTTGATTTTATTAATGATTTGTTGCAACGGTTTAGAACAACAATATAGGAAAAAAGGGGGAAATGGATTGGCAACTCCATGGATACATCTA…
c103516.graph_c1	GCGAAGGCAGCTATGGTGGTCCAAACACGAATACTAATTAGATTTGAATAGAATCACCAATCTATATTTGACCATTTTAGCTGCAAAATCGATGACTGAAGATGGGTCATAACCGAAGTTAGAACAAACTCAATGAAATTAACATTTTGTTTTCTTTAACCCATCTTTTTGGTCGCTTTAGCACCAAAACTTTTCTAATAGCAGCATGAGAAACATACCCCACCTTGTTTTTTAATTCTAATCTGCTTGAGTAGTTGGCAGATGCTTATACGATTTCAGTAGATATATTTGTGTCATGTAACTTCAAACCTTTGAAGAGTAGAATAATGTCACCAGTGTGCACCTACCCATATGCCATGGGGCTTGTATCACACCTACCCATATGGTTGGAATATTAAA…
c103518.graph_c1	GCCAAAAGCAAATTGATTTTAACAAAAAGCCACAAAGTTCTCATAAAACTTTTCATATTCCTGAAAAATATTGGATGGGAATCGGCTTTACGGTGAGAACTGCATGGCAGGCAATGCCGACATTCATGAAAAATTTAAGTTGCAATACAAAGATTTGCTGCCTGTTATTTATTTATTTATTTTGATGGTAGTTCATCCCTCCACATTATTCTCTCCTCCCCCAGCTGGATCACCTCCCCATTTTCTTATTCTGTCTCCAGCAATGGAAGCCTGCATTAACCAAAATCAGATTAAAGTTAAAGTGATAAACTGATAGTGAAAGAGTGTGCTGTGAGAGGTGATTAATTATACCTCTCTATTCCAGTTGGTTTTATAAACCATTCCAAAGAGTATACATGT…
c103534.graph_c0	TACAATTTTTGTAGTCATTTCTTAATTATTGTCTATCCTTTTGGCAAACATTAGTGCTCACTGTGTTCTGTACAGTCCGGTCCCACAACGTAGACTTAAATTTGTTGGTTATGGAGGAATGAGACAAGTGCCAAGAGGGGTGTCCAAGCTTTTACAATTTGTCCAGGTAGTTGTCCAAGGCTGGGACACCTTCTTTGAGACCTTTACGTTTACGTGTCTCAAGGACAACTATACCGGGCTTGGATGTGGCATCCAGTGGGTTTCCAGGGAGGATCTGCCAATGGTCGAACACGCACTGTGGGAAGGCCTGGCCACCAGTGTTGGAACGCAGGTCAGCTGTGAAACCGAATGACTCGTTGACAGGCAGGTAGGCCTTGATGACATACATAGGTGTTCCCA…
c103545.graph_c0	TATTCTCAACATTTCAGGGGAGATAAGAAAAATATATAACAAGATGATGGAAAGCAAAAGCAGAAGCAGTAACAAGTTTTGAGGCTTACAAGGAAAACAATGGCTTCCTCTTTCAAATTGTTATCTTCTCTCACCACCATCCTCCTCATCCTATTTGCTTCCTTATGTTTGGCTTCTACTGCTCCAAGTCGAAGGGGAACCAACTCTCCTCCCTTCAAGAAAATCTATGCCTTTGGAGATTCATACACTGACACAGGGAACACTGAGTCATCTACTGGCCCAAATGGTTTCACCTATGTATCAAACCTTCCATATGGCAGCACCTTCTTCCATCACCCCACCAACCGGTACTCCGATGGAAGGCTGGTGATCGATTTTGTAGCTCAGGCGCTGTCCTTG…
c103545.graph_c2	GTTGGCGTGACCAAATCAGCATATTAATGAAAAAGGAAAACAAATCACTATATTCCAAATTTGACACATTCCACGTACGTTACCGGGTAAAAAAAAACACGTTACGAAGAAAAATCATTATGAAATTTTGTGGTGTCAGGTCAGCCGAAAAGGACCGCTTGTAAGGAGTCAATGGGGTGCTTGGGAACTTGGAAGTTTCCATGTCGCATCGCTGCTCAGATACAAAGCAACCGCGTTGTTTGATTTTCAGCCTAATACCGCCGCCTCAGCCGTGTTCTATTTCTTCCCCATTAGACAATAACGCCTCCCCCCTGAGAATCATAGAAATTATCTCACCCAGTTCACACGATTCCAATCTCTCTCTCTCCCTATATATATATATTCGCCTTCATCTCTCTT…
c103563.graph_c0	AAAATAATAATAATAATTACTATGATAATTATTTCAATCTAATAATAATATTAACTAGGGATAAGGTGCACAAATGTCTGACTTATAGTTGTATGTCCAATTAGTTTTTTATTAATTAATTTGAAGGAAAAAAGAAAAATATTTGAGATATATAAAATTGAAGTTGAATCTATAGGATTTAAAGAATGTTGTACTAAAACTGTTAATTTTATGCCATAAAATTTGACTCTTTATTATAATAATGGTGGGAAATATTATTAAATTGCATTAAATTCGTATTTGACAGAACTCAAAAAAGTATTTGGTATTATTTTAATTTTAGATTGTAAGGGAACATATTTTTTCAAAAAACAAAAAGTGGATGTTAGATTGTGAGCGACTGAGCAGGCATTATTGGGG…
c103564.graph_c0	CAGGAGGAAGGCAGATCGAGAAAAGTGAAAGTTCTCACCCCGACTCGGATCGGTTTCAAAACTACGGTACGGTCACGAGTGACGCTCAGATCTATGTAGATTCGAAATTCGAAAAGGATGAAGGAGACTCTTATGGAGGGGAGAAGACTCGGATTTCCTTGTCCTTCCCTGTCGGAAAGTTTAATTCCAACGTGGGGAGAGAGATTAAAGTAGGTCGGGGACCAAAGGCTCGAGAAGAGAGATCGCCGGCACCAAAGTCTGAGGATGAAGGAGTTGAAATTTCTCAGGCGGGAGAGAAAGGGCACCCTGATGCAGAGCGCCTGGGTCAGGTCGTTGGGACGAGGACCATGGTGGAGTACAAGGCGAAGCGGTTCTTTCCAACGCAGCAAGAAAAGGAGG…
c103571.graph_c2	AAGCACCAAGAAATTGAAATCAATAACATATCTAACTTCCATATCCCCAACTCAAATTCAACATTATGATTTGAACACGTTGGAATTCTAAGGACTGCCTTGAAACCAGATAGCCTAAACCCCCCGGTTTTTAAGGAAGAAAGCATTTCACGAAGCTTTTTTTGACACCCTCGAACCCGCGACCACATGAGCTAAGTATGATAGGCAAATATAACGAAGCCAGTCATATAAAAAAGTGTGTTCATTCGTTAGAGCGCCATCCCTCATGTAGTGGGGCTTCCTGATCACACCAAGGAACCACAGTATCTACTATCTAGGACCCAAGTATTCAAGAGCCTCGGAAAAAATATAAATGTTCAACGTTCAGAGTAGGGAATGTGTCCTTTCGTGATAAAAAGC…
c103572.graph_c0	GGAGAGGACAGAGAGAGAGAGAGTTCCATTGATGTTTCCTGAAAGATCATGTGTTGGGAGCTTTTGGGGAAACACTCTTGTAATCATGGCTGAGCTACACTTTCCCCCATATAAATATTTCAAGCCATTTACCCAATAAAACCCCTATGCAAATTTCTCTGATTTTTTCTCTTTAATTCACCACCGCAATCACCTTGTGTTGGAGCTTCTGAAATGTCGTCTTCTTCTTTCTTGAAAAAACAGCAAGAAACCCGCATCTTGTGAAGAATCTTGAGCTGCTCTCTTTTGGGTCTTGAAACTTTTTTTTCCGGAAAAAAAGAAAGTTGGGATGGAAAGTTCAGTCAAGAACAGTGGAGGATTTGAAAAGGGAAAAGATGGATTTGAATCTTCTGATAGGAG…
c103573.graph_c1	TTTTGAAGCAAATTTTCTTAAAATTATCATTATTTTGAATAAAAATATTTATAAAATACAACTCTCAAACTTAAAATCCGATCACATAAAAAAGAACAACTTTCTATCATACTACTCAATACCTTGTATTGACCAGGCTTAATTCCTAAACAAAATCTCAAGTATCAATCTATGGGGGAAAAGCTTTTTCCTGCTAAAATACAATGCAGTCAGGATATGAACAATATACCTTGTTTGCTTGCAAGCTATTTGATGTCACCAATAAGGGGAGAAATTGTCGCCTCCAAGCTCTCATAGCACCTGATTGTGAGCTCTACCTACTTGATCTTTCTAAGCGTGTTCACGTAAGTGTAACTGGAAAATGATACAAAAAGCTTCCGGAACCAAACCCATTGGCTC…
c103582.graph_c0	TTTACAAAATATCAATGTTCAAAAAGAGATATGGGGTGAATGCATATGCCGGAACATACTCCGCAATTCTTTTTTTATGACTCGATGCTCCTCGATCTTGCTTTTCGCTCCTGTTCAATCGGTACCTTAAGTGAACCAACAGTTGCAGTTGCAGGAATCTCCACAAACAGCTCTGGCACCCTGAAGGACTTAATACTAAGCTTTACAGTACAATCCCGCGGGTGGGAAGGTGGTTGTTGACCTGCTACAGAAGATGATGCTCCACTTGCTTGAGATGTTGCACATGCACTAGTGTCCTTGCTCTTTTTTCCCTTATTATGGCAATTATACATGAACCCTCTGTCTAATGCAGATTCTGTGTTTTGATCAAGCAACTTCCTCCTCTTAAAAGGAGAGATC…
c103588.graph_c0	TCCGTATCACTTTCCACTCCAATGTATTCAAATTTAAAGCTTTGTACATATGTAGAAATGGAATACAGATAATTATTTTACCCTAAACAAGCTAATTAAATTAAATTAAATTAATATACATATACATAATCCGATTTTTGTGCGAAACATGGACATGAAGCATCAGATTTTTGTGTAAAACATGGACATGAAGCAACAATAATACTACAAAATAAGACCTGTTATTCATTTCATCTTTCAAACTGGATTACGGTTGGAATGAGATTTATGGGGTTTAATGGAGGAGCTGTCCTCTCTCCTCCTCTCATCCTCCAGCAACTTATTGTTCATCCGAGGCTGAAAAGGAATACAATCACATCTAGGACAAGCCTTCAGCATGAGCTTGAAAGGATATTTGCA…
c103590.graph_c0	GAAGAGATATATGAGATGGCTCAATTGTGGTTTAGGTTTTTTTTTCCTTCTTCTTTTGTGTTACATTTATACAGTTGTAATGTTATAATTTTAAGCAATTAAAGAGAAAATGTGTAAAAGGCATCTACTCAGGGTAGGTTGGGGCAAAGGTAAGGCAAATAAATACCCGTTTTTTACTAAACCCAAGTTGTGTAATCAAATTTTTTCCCATACCCAGCCCTGCCCCATTTATACTTTGGCCGAACTCAACCTATTAGGCGTGGGAGACCAAAAAAAAAAAAATAATTTGGAGCTTGGCTCTAACGGCTGTCCAGTAGCCCTCGTCATTTGGAGCTCGGTCGATCCCCCATTTCACATCTGATTCGCCCGAGGTAGTCGCAATGTCATGCAACCCTGTGA…
c103592.graph_c0	GAAAAATTACAATAGCAAAAAATGTGGGTACACAATATGGATATAAATAAATTATAACAAAAAAGTGCACATAAAACGTGGGTTTATTACTTTCTTTTAGAAAACAAGTAGAAACAAATTGGACTGGTAATTTGAATTTCACAGAATCACAAGTCAAGATTGGCAGGCCATGCATACTTTGAGCTTTTGCTTCACCTAACGAATATTCTAACATCCCCATTCATTAATTTGTAATCTTAAAAGACCATGGGACTTGTTCGGTAGAGCTCTTTATTGAATGGGCCTGGAAATTGGGCCACTGGTTTAAGCTACACACAGGACTATATTCTTCTAACTTGGGAAAACTGGACCAGGCTTAGGTCAGTTCGTTGGTTGTGGGGCAGTTAGAGTCCAACTAAA…
c103596.graph_c0	TATGTGTTCTTGTTATTTTTCTTGTTTATTGTCTTTCTATTTGCCGTTTATTTTGCAACAAATATCATGACTAGATATTCCCCCATATAGATTTTTGTTCCTTCTAGAACCAAATACTTAAGATTTGGTAGTGAAATCAAAATGGGTGAAAAAACACCACCACCAAAATGCATACCTCTGCCAAAATCCAATTTCTCCAGATTTTTAAACTTGCTCAGCAGTTTTGGAATAATTCCTATCTTTTCATGAGGTTCAAGTTCAAATCCACTGAAATGCTCAGAAATATTGATATACAAAGCCATTAATTTGGGACACTTGAAAATAACGATTAACAACATTACATTAAGCCATTTATAATATATATTCTATTTAAGCTGCTGCATTGGAAGAAAAAAATTC…
c103604.graph_c1	CGAGCCTGTTGGAGATGCTCTTAGTATGCAATTCATTAATTGAATAGTTTTACTAACTTATGATCATTTTTGACAAAGCTAGCTCATGGGGCCTACTTGTCATGCGGTTGTGCCACTTGCTTGATGGATAAGAATCAATTCAAACTTGTCGATCTAGGGGCCTTTCAGTTGGCGGCCTTTGGCTTGTCGTCTGATCTCATAACTATGTCAGATGGTTTCATCGATTTATAGTTAGACTAGAGTCATGATTGTGCTGAGCTCGCCTGTTTACTGTTTGGAGACGGAAATCCCGTTTAGTTCTGCCTCAAATACAAAATTAAGAACAATTAAGCATCCCCGCTAGCCCCAAAGTAATGGGCAAGCAGAGATAATCTTGAGATATATTAAGACGAGAGTGAA…
c103606.graph_c1	AACATCTTAATGGAAATTTGACAATCAAAAACTTGAATCTAAAATATCAATACCTTTCTTAACTAGATAATCTGTAGTTCTATTTGCTTATTTATAAAACACTCATAAATATTTAGACCATGAGACAATTTTCAAATATCCTCCATTAATAATAGAATAGAAGTAGGAATACTGATTTTTTCAATATTAGATGTACGTTTGATTTTTTCAAACGTACCCCAGAAAAGGACTTTTTTTTATATATCTATTTATTTTTCATTTTATGATGTAGAATTCTTTTCGACATCGCACCTGAGATCTTCCGTAACCCTGGCATGCCCCTTTATCACTTGAGCTTGATCTTAAGACAAGAAGGAAATATTATTTAGAAAAGCATAAAAAAAATAAATTTGAAATACA…
c103619.graph_c0	GTTTGATTTTGACCTCAAGTCATCGTTGTTGTTCTGTAAGTCTTGCTTTGAAATATACCTATAGATCGATTCTTTTCATCATGTAAATGAACTGTTAGTAGTTTCAATCTGAAAAACGTCGATCTTTAGGTGAACTGTTTAGAATCTTTCAATTTCCTATTAATTTCCAAATTACTGGATTTCGACTTCCTGTTTTACGTGCTTTTGTTGTCCTCAAAATTTTCTGGGTTTTTGTTGTCTTTAGGTGAACAATGGTGCGAATTATTATATAGGTATTTGAATTCCTTCTGCGGAAGAGGCTTTTCTATATGGGTATTTTTTAACTGGAGAGTTCTTATAGATAATTGGTAGATTTACCCATCAATGGAAAATGTGTGAAGTTTTTCTTAGCTGTTAAAT…
c103624.graph_c0	GGATATTTGGAGACCTTCCAAGCTCTGTACAAAATGCACCAAAACTCAACCAGGGAAGAGATAATGGAACACAAATAGCAACTGAAAAATTAAATACAAGCTCACAAGTAATGCGACTAAGACAATCAATAGACAGGCAAACACCTACCTTGTGCCAGGGGGAAGGGAAAAAGAGAAAATCTGGACAACATCATTACAAGGCCAACATAATTAGCGTTCCAAACCCTGTTGTTACTCATGTAATAACAGGACTATTTACCCAGCAACTGTCTCTATGATCAACCCTTTCTAGGGGCATGCATGATTCAACCAGTTTGGTTCTGGACATTAAAGTATAGCTGAACCTATTTAGTTTGGATTCACTGAGTATGAAATAACCAAATCTAAAGTGAGAACCAG…
c103625.graph_c0	GAGAGAGAGAGAGATGCCTAAAACATAAATAAAAAAAGTTAGTTACCCTCCTTACTTTACATTGGATGGGTCCATGGGAGCATTCCACCTTTGCTTTGCTTTGTGCATTTTCATGCAGCTAGCTAAGGGGACCTGTCTATATCCCTAACTCTTACGTACCCAAAACCTGTAAAAGACAGAGGGCCTTGTGTCTCATATGGTAAGCACTACCTAAAAATGGAGTATCCCTGTATACCCGAGCACAAGAAAGGACCTCCGGGTTGATCCATTCTGCAGCTTCTAAATTCTAACTTCAATCTTGCTTAAAATATAATTAACAGCATGGTTAGAGCTCTCTCTCAAGTTGGATAAGCATAAAAACTTGGGAAGTCATTGATTTAAGATTAAAATGGAAAAAAA…
c103633.graph_c0	CCTCTGTTAAAACAATCCAATATATATGTTCTCAAGGAAGCGGATGAACTAGAAAGAAAATTATTAAGTGAAATTATAAGAGCATGCAAGTGTTGGAAAGAGAAAGTGAAGATTGTTATCCTGACAACATTAGACATGAACAAGATAAGAAACTAGACTAAAGTGTCCTTGATAAAACCCTCGCAGGTTTTTTTCGATAGAGAAAATTAGCAAATTTCCTTCCTCATTCATATAATTATGAGACTTTAAATACAAAATTAATAACCGAAACGGCATGCTAGCGGATATAGTGGGTGGATATAGTGGATTCCTAAATCTACTTCCCTAATTATCTAAAGATAAAAGATAAAAAAACAACAATTAGGGAGAAATCTAAAATTTAAAATTCTTCCACGTCTC…
c103639.graph_c0	AATCCTATAAGCTTGAGTTTTTAGCAAAGTTGGTCGTTTAACATGACATCAGAGTTTGGTTTGATAGAAGGTCTTAGATTCGAACCCTCTCCTTACGAATTTGAATGTTTGATCTTCATTTGTTGATTTGAAATTCTATAATAGACTCTGATTCTCCACGTGTACGGGTATGAGACCGCATGCTAGTGAGAAAGTTGGTCTTTTAACAACTTATCCAAGACTTTTAGGCGTGTGTTAACAAGTACTAGGCACCAACACTACATGAATCAGCACAGCCAGTTCTTCACAACTTTCGCTTTAGCAACAAAACAACCAATGTTCTTCCTATCAATCCTCATCGGGCTTCTCATCCGTGTCATCATCTCCCGAACCATTCTTTTCACAGGCGACTCCCCTCTA…
c103644.graph_c1	AATTGGAATGGTTCAAACAATGGTAAATTCTTTCTCCTTGGTCTCTCACTTCAAATCTTGATTATTGTTTTTGAGTAAGCTTCTGTGTAGAAAAATGACTAATGATATTTATATGTACTTCTTTGTCAATTTAAAGTGCTCTGGTATAAAAGTGATAATCTATTGGAAGCAGAAATTTCCCTTGTGTAATCTCCTTGCTGTGTCAGGATTATGGAAAAGTTCTAGTCATTCGTGTGGCATAGGCCACATGCCTTGTCTCATGCTTGAGGCCTGAATCTCCCGAGGGTATGGAATTCAAGGAACTCATTAAGGCTTGGCTTTTTTATGTGCGCGCACACATTCATTTGCTTAAGTTCTTGGTACATTTCATAACTGGCTATCTGTAGTCTTAGAAAAGCT…
c103648.graph_c0	GGAAATTAAAACTAATTCCACAAATTTGGGACTAATTAACGAAATCAATTAACAAAAATAGAAAATCCCTAAACATTTGATTCTAACAAGAACTATTCTACATACATATATTCTCATCCTCCTTCAGAAGGAAATTATAAAAAAAATAAATATAGAGATTTACTTAACAGTACCACTCATGATATAACCAAATGAAGTGCCAAAATAATTGTATTAATCTATGTAAAATTTCCTCCTTGATCATAAACTATTTACACAATCAGGTAACAATGAATATGACAGTTAGAATATTTGTAGTAGAGTTAGTTTCAGTGTTGTCAGTTCTAATGTGATGTACTTGTTGGTATAATTGTTCTCTCTTGATTTGAATTAGCAAGCTCAACAGTAGGTACTATTGCC…
c103651.graph_c0	CAATCCTGTCCAAAAAAATCTTCAAGTCTTGAAATTGAACCATCCACGAACCTGAATTTGTTCTTCACCGAAAGTGAGATCTTCATTGCCCTGCTCCAGGAGGTATAATTCTCTCCAGTGAGAAGTTGTGAGACCAGAACAACTCCAGGATTATCGGAGTGATGGATGAAGAACGGACTCAGGGGATCATCGAGAGAAGACTTGGAATAATCAGTCACGCGGCTTTTGCGGTGTAAGATCCATGACTGAACAGAGTAGAAGAAAACAAACGAAGAACTAACATATGTGAAGAGAGATGGAGAAGCTTTGAAGCTTATTCAATGGATATTCGCATTCGTCGAAGAGCGATCGCAGCGGAGCTTAAACCCTATCAGCGGGGCTCTGATACCATATCAGAAC…
c103669.graph_c0	TTTGAGTAAGATTGGAGAAGTGATTGGTTAAGCCTTGGTTGGTTGGTTGAAGGCAGGCAGGCAGGCAGACAGATCATCATCAATGGTGGTTGCCGATCCAATTCTGAGTCTTTCTGCTTCCATAATCACAATATCCGGTTTGGTTGGGAATGGGATGTCATGGCTCCTCGCTTTTGGGGTCGACTTCGAAGATGTTTCGTTAACAGCAGGGGTCATCCAAGAAATCCTTACACGCGCAAACGAAGAGCAGCTCCCTGTGACGCAGAACTGGTTGCTAGATTTTCAAGATGCATTTTGTGATGTAGAAGACCTGCGGGACTTTGGAGGACGAGGAGGAGATGGTAAGAATCATTCTTTCTTTTCGATACGCAGTCGGTATAAGATTAAGAAAATGAAAGA…
c103670.graph_c0	CCACCAAAAAGAAGCATTCTTGCGTATCTTGACAGCCACCAACTTCACCTTTTGCCGCTCGGGGGGATCATAATATTCAAAGACACGTTCGACGGTATTAAGCCAATCCAAGAAGTCATCAGCATGCATTCTTCCTTCAAATTCCGGAATATCAAACTTTGGATTGAATCTGGAACTTTCATCATTATTACGTTTCTCATAGTAATCATCATCGCGGTATCGATCTTCATACCTTCCTCCATAATCATATTCTCTTGAATGCTTGTCTTTAGGCTTCTTGCGCCTCAAGTAATTCCGAACTTGGCTAGGCGGCACAGTTCCCTCGTCAAAACTTTCATCACCTTCACCTTCCATGAAGGTCTTTGTCGCCATAGGATCATCATTGATAGCCATCTGCTT…
c103678.graph_c3	AGAAAGAAGAGAGAGAAGAGAGAACGTGAAGGGCAAAAACATGGGCCTGTACAGGAGAATGCTTCAAAATAAAGTTAGGTTACAAATTGTTCAGAAAATGGCTTATATAGCCTTACAAACAGGTGAAAACCCCAATCTAACCTAACTAGTATAATTAAAGTGAGAGTAGAAATGAAATTAACCAAAAACGGGGTCGTTTGTACACAAAAAGAGGGAGTAGAGAATTTCGCTACAGGTGAATTTTCGCTACATAGCGAAATTTCTCTATTGTAGCGAAAATTCGGTATGTAGCGAATTTTCCAGCTTGTAGCGAAATGTTGCTATTCAGCACTGTTCATCATTGTTGGATACTGTTCCATTGCTCCCTGCTACTACTATTCACGCTACACTATTCCATTT…
c103686.graph_c0	AAGGAAGAAAAACTCAATGCTGGAATTAACGAGAGGGGAAAAGGGGACAAGCAGCTAATATGAATAATCACTATCTGCTCAATTAAGATTATTATTGAACCAGCCATCTTGGCCGTCCACACCAGTTGCTTTCTCAATGACAGAGATGAGAAAGAACCAGAGGAAGTTTCTTAGACCACACATCAGTTGAGAAAACACACTAAAAATGAAATTTCATTGAGATAGTCATTTTGACATTAATAAATTAGCACTCATTATGACCGATGACTGCCAAAGATTATCAAATGAATAGAATCCTGCACGAAGCAGAAAACCCAGTTCACCAGTAATTGCATAGTGAAAATTTTTCCTTGTAGTCTCTATAGTTTCTTGTAAGAGTGGGATCATAAAAGCATCAAC…
c103690.graph_c1	ACATTAAGTATTAAGTTGTTTATTATAATGGAGGAGACACGTAGACTTTTTCAAAATATTATGTCCAATATGATGATGACAAGTGTAGGAGTTGGACTTGCTCAAACAAGTAAAGGACTTGGACTTTTTCAAAGAAGACCTATATATGAAGTTAATTTCCATGTGGTCCAACCTCTATATCAACATTTTAGTGGGGTTGATTCATCTGTGAGGCCGGGGAAAGTTGCCTTGCCCAGACGTGACTGGAGAAGAGCAAATATTCAAAGACCTCCATAAATTTTGAGGATGCATGAGAGGCAGCCGGCTTTATTTGACTATGTTAATGCTATCGATATACTGAAAATTCTGCAGATAATCCAGTTATTACAAAAAGCTATAACTTTAGAGGGTACCTTAGTT…
c103694.graph_c0	GCTCAAGTATCCAAGGGATGGGTTAATCTCAAGAATATTTGTACACTCTTTGAGAACCAACACTTCAAGCATATAGTTTTTTAAAATTAATTTTTAAACAGGACACAAGATGGAAAATAAATAGAGGAAACAAGCGCTTGTAGTAACACTATTCTAAATTCAATGAATTCAATTGACATAAGTATCAACCTTCCAAGCTTTCAAGCACCAAGCAAATTCATGGAAATAGCTAAGAAAATTCATCGAGAGCGACACACGGAAAAAGTCTCCATTCCTACAAAAGACAATATGCAATAAAATGTTAGCAGTAGTAAGAGACATATAGGTATAGAGGTACCTATCCACATCCAGAAGCAAAAACATGCAGCACACCTCACCTCGTAAGTGACATGATTTGAA…
c103697.graph_c0	CTCTAAAGCACACATCAGCAAAATCTGTGAAATCTTTCACAATTCTTCGATTAAGCCATCCCTCGTATTTGTTGGGATTGTGAGTGACCTGTGGAATATTACTAGGAGTAATATTTGGGTGGCTTTACCAATCCACTGTAAATGTTAGCAATTAGGAGGCAAGTTCAATCCACAGGATAAAAAACAATTTGGTGGCAATGTCAAACTTTCAAGAAATTAAACAACGGTTGGGTGGCTGTATCAATCCACGAAAATATAAATAAGCAGTTTGGGAGGCTGAGCCAATCCACATAATAAAAGCAGTAAATGGGTGGGTATGACAACTTTCGGGAAATGAAAGCGCAGCTAGATGACTAAGTTAATTTTCAGAGAATAAGAATGAAAGATAATAATGACACT…
c103698.graph_c1	TTTGATTCAACCTTTTATTTTGTTTTATCAAGCACAAGCGTTGGCAATTGATTTTATCCATTTAGAACAACAGCATGATCTAATCTAAAATAATCAATTAAATTATTATATGTAAGTCCTTCTGAGTGATCGGTGAATTTGTCCTTTGATTTGGTTATCAAATTCATGCCACATTTTAGAAAAGTAGTTATGTAAAACTTGTAACTTGTAATTTTCAATAAATTCCAATAGGATTTTAGAATAAAATAATTATTATATTGAAAATAGTGACTAAGTGTGCTATTAGGGTTTGAATTCAATAGCATTTTTATGAAGTTTTTTTAGATTGATTTTCTTCTAAATCTTTGACTTTTTATATAATTGTTTTGAATGATAATCAATTTACTGTATAGAAAATAT…
c103700.graph_c4	ATTTACACGTTTTTCGAGGCATCGTGGTTCGGGTGCCGTAAAAAGATTTTCAATGCAACGAAAGTCACATATAACACGCACTCATGTGCCATAAGTGGCATGAGTAGAGAAATGATGAAAATGGACGGCCGAGATAGTGCCGAATGTCAAAACTGGGAAAAGAAGGACATAGATGGCATTATAGGATTTGATTTAAATGATAATAATGCCAAATTAGTCAACAGTACTCATCTTCTCAAATTAAAAAGGGGGAAAAACGTGAATTGGGGAAAAGAGGAGATGCAATAAGTTTGAAATTCGTTTTTAGTGAGAGAGAGTCTTCTTTCTCTCTAGAAATACGCACGATCCGACCGTCGGCAGTCTTCGGGACGAGAAGCAAAGCTGCTCTACGCAGAGAGG…
c103705.graph_c0	GGAGTACAGCAAGATGATATACTTAGACGGAGACATACAAGTGTTCGAAAACATCGACCATCTCTTTGACTTCCGAGACGGCCATTTTTATGCTGTGATGGACTGTTTTTGCGAGCATACATGGAGTAACTCTCCCCAGTACAAAATCGGCTACTGCCAGCAGTGCCCGGAGAAGGTGGAGTGGACGGCGGAGCTCGGCCCTCCGCCGCCGCTCTACTTCAACGCCGGCATGTTCGTCTTCGAGCCCGATCTCTCCACCTACCATCTTCTTCTTGACACCCTCAAAGTCACTCCTCCTACTTCATTTGCTGAGCAGGACTTTTTGAATATGTTTTTCAGGGACGTCTATGTTCCAATCCCTCCCGAGTACAACCTTGTTCTGGCCATGCTGTGGCGGCA…
c103711.graph_c0	GAAGATGGGTTTCAAGAATATGGAAAACCAAATAGGGGTACACAATATGGCTCCTAGAGTTCAGGTTGCAGGGCTTACACTTCCAGTTTACTAACTTTATTCCCAGAAAACCGCAAAGCACGATCCTTCAACGTTCTTCCGGTATGGAAGATTCACCGAAATTCGAGAGACCCAGAAAACAATCAAATTGTTTTCAGAAAGCAGAGCTCTGGGTTTGTGTTTTCTTTTTATACCCTTCGTTGTCTAAACACCTATCTCCCCGTTCTGCATTGCCGGTTGAAAAGTGTCCTCCAGGCGCCACAGGAGAAGGATGATGCTTCTGTATCTCATAATAAAGGGCCACTTATGGTTCTTCGGGTGCTTTTTTTTTTTTTTTTGGGTTGTTGCAGCTCCAGATGA…
c103715.graph_c0	GCGCCCTAGAGTATCAATACCCACTCCTCTATTTAATGGCGAGATCCCAAAGGTCTTTGCTGCACCACAGCTTAAGCTCATCTTCCGCCCACGACCGAGAATTCTAGCTTGAAAGTAGTTGTAGTCAGGAAAAAACCCCATGAGTCTGGTAGGTAAGCTTTCGGCTGAAATTCTGATCGTGGCTCCCCATCATGAGCACTATGGCTTTTGGAATAGAAGGCCTCACCACATCTCAAATGTCTCCCCTGGAAAGATTAAGAAAGTGGATCTGCACGAAGGAGACTGGGGCAGTGTCGGCTCTGTCATCGAGTGGCACTATGTTATTGATGGGAAGGATCATGTTGCCAAAGAGGTCGTGGAATCTATAGACGAGGAAAACAAGGCAGTCACTTTTAAAGT…
c103730.graph_c0	CTTGATCTTTTCGAGTACGACATCTGGAAGAACATCAAACAACACTAAAATGAGTCAGAACAACTTACAAATAGCATTTTTCTTAAACAAAACCAGAAAGACACTAATTAAAGACATGTCATTAGGAAAAGGACCAGCCTCCAAATGAACAAATCATACAACAGCCGTTCCTTAATAATTGTGGGCATGGTTCAGAAAAGCATGTGAGACAATAAACTATGAACATCATTCTTTTGCTGCTTGATAATTGACTTTCTTGCCAGATGACACCTTGCAATTTGATAGTCAATGCAAAGAACGATAAGAAATATGAAGATTTTATCGATACTAAGCCACATATATATTCCATTTGTTTATGATAAATCCTACTGCAATATGATTATTTTCCTATGATAGAGA…
c103739.graph_c1	CCCACAAGAATTCTTCTTCATTTTTATTTCAATACCAAGAGTTTCATTACAATAATCCCAACTAACACAAGGCTCCTCCATTAAAATTTGTAGAAACCACCATCCAATTTGTGTTGTGTATTAAGGGTCTATATAAGTGGCAAATCAACAGCAGCCAGCCTTATTGATCATATTTCATGTTCAGAAAAAATAATTATAGTTATTTTTTAGCTTAGTTTTGCAGTTATAAGCCCTTCCACTGATCCAATGAATGCAAAAATGGTGATAGCCAAGCAAACAAAGGTAAATATTTGAAGAAGCATCCAGGGTCTTGTCCAGGCTCCAATTTTCCTTTGCACAAAGTACATATTTACTGGAAAATATATAGCCAATGGCCAAAAGTTCATGGCTCCAATTACC…
c103750.graph_c0	AGAATATCCAAATCTAGCCACAGGATCAGAGAAGTTGTTTTCAGTATCTGATTCTGGTTTGGAATCTTGGATTTGGCTTTGGAAATCCTCTAGATTTTCCTTCCTTTTTTACCATCTTTTCTGTGAATACATCAATACTTCCTATTGATATTTTGACTCTCCCTTGATCGATCCTTTTTCCTTCTTTTCATGATTATCCAATGAATTATGGGCAGAATCAGGCTTAGGGGCTAGAATCCCAGTATTGACAGGATCTGAATTTAAATCAGAATTAGAGAGACTTTTGGTAGATTGATTCTCTGTCAAATGATGAGAATCTAGCAGATTTTTTGCTCTTTGAATATTTGAGATGGGAAGATTTTCAAGAAAGTTTTTTTTTTTTTAATAGTTTGGGGATAA…
c103757.graph_c0	AAAAATAAGAACCAAACAGGTCCTAAATTTTTGCATGAGGGAGACTTTAGCCTTTGTTTTTATTTATTTATTTCCTCAGCCCTTCAAAGTCTTCCTCTTTTTGTTACTTGAATTTAGTATTTTTTATGTTCTTTAAGTTTTTCAAAACAAAAAACAGTTAGGAATCAAACGTGTTTTCTCTGTTTTTCTTGTTCTTCTTATTTTTGAGAACAAAAATAATTTTTAAAAACAGTGAGTAAACAACAGGTCCATAAATTTTATTTTCCAATGGACATTAATGTCCATGGCAAGAAAGAAAACTGTTTGTCGTTTTATTAATAAGGAATATCAAAATTTATTCTTAAACTAAAATAGATATTTTAAAGCATTGTTTTTATAATCAAAACTAGTAATAATTGA…
c103762.graph_c0	TTGGCATAATTTTCGACTTATTAATAAAATCTTTTCAAATTACATACAAAATTACTTTATAGGAGAATATAATCTTATCTTCTCTCCACTGAATTGCTTATTATTAACAGAGAAGATTGAAATGTAAAATAAAATGTGATTGCTTTTGAATTACTACCCAGTGAAATATATGCTATAGGCTATAGCTCATGCAGAAGACACCTTTTGGACCAATTTGACTTTTGCAACTCCCATACATTATCCATGAAATAACAAAATCCAGCAGCAACCATTAAACCTTGGCCTCTGCTTCATCTATGGAGATAAACACTGCTATATTCTTCAAATCTGTTTGGAATACGAGAATTTTCAAAACCTAACATTCAAAACATTGGGAGGAGATGAGAGCAGATGACTGGC…
c103789.graph_c0	CAGCTAATCTGTAGTTAAACAACAAGAAGAAAGATGGGAATGAAACTACTTTCATGTGCTGCTTACCGTCAACAGTCTCCATTTTATAAAAAAAATGTCAAGGTGCAAAATATCGTTTAATTTAGCGTGAACGTAGACACAGAACATGATAAGTTAGACATATCATCCTGAAAAAGGGCATGCACAATACAAGAAGAAGACAATGTATGGTAAGTGTGAGTGAACTCAACTCAACAAACCTTGATCCTAATTCGTTGGGGTTGGCTACATGAATCTCTCTGCCATTCAGTATTTTTTTTAATCATTTTAACAGTATATAATGCATACTTATTGTATATAATAATTATATTCTATACACAATTTATTTAACTAAATCTATGTTCTAACATTTTTGAGTAA…
c103790.graph_c1	GGGTTCATCTTGCAGGATTTGCAAACGGTTGAAGAGGACTCCTTTTGTGAGATCAACTTGTCAGGGTGTTTGTATTGCCCCTCCCCCAATGAAACGGCAACATTGACATCGCGGGGTTGCCTAGTGGCCAAAAAAGTGAGTGCCAAAGATGGCTATCTCCTGTATGCGGTTCGGAATTCGGTCAACTCAGGTTCCAAAACGGAATCGCACGGAGTTTTCAATTGCGTCGATCTAGAGATCTTGGTCTACGGATCTACGGATCTACGGTTCTCGACCACGGATCCCGACCACGGAGTTTTCAGTAGCGTAGCTGCTGGAGTTGGTGGATCTAGACTTCCGATCTACCGATCTACGGTTAGAGTCGTTGCCAGTAGCGCCGACGCCGGAGCAGGTGCAAGC…
c103797.graph_c0	AAAAGAATATTTTGGGACAAAGCTAGCCAATGAAAATAAATAATAAATTCTTTCAGCTGTTACAACACGATTGTATACTTTAGACTGAATGTTATCCTCCTCCCCCACTAGGGGCAATCAGTGGAAGCTTCTTCGGGGAGGGTGGGTTAAGGGGCAGGGAATGAATATTGAATACCAATACCCCCACAACGGTGGTGGTGGTGATTACGAATTTTCAGATTTTCCTTCTTGCTTCGTCGTGATCTTCTTCCCCTTTACCCTTTTCCCTTCTTCATGAGTTGCTGTCTAGTACACCCTTGAGAAAGTTTAATCCTTCTGCTGATATACTCCTCCTGACACGTGACTGAGGTACGACCTCAATCCGAGGAGGTGGGTCCAGGGAGAAACAAATCACAACGA…
c103809.graph_c0	AGAGAAGCCATCATTATTACGGGGTCTCTTTTTGGGTGCCATACGTTTACAAAAGAAACTCACCCAAGGAGGACAATTCTTGTCTCAAAACAAGCTTGAAAATGTGAAGTGAAGAGTTATACCCGGCCTTGGAGATGTTATTTGCAGCTGCTTGGAAAGAATGTAGCAAACATGGGCACTTTGAAGCTTTACGGTTCACTTAGGCATTTCATCGAACAAGAGGTGTGCAACTTCAAATTTTTGTTTTGTATAAAGCACCAAGCTTGTGAGAATCTACCCAAATACAATAAGAGAGCTATTGCTCTTCCGAGGTTCCCAACAACATAGAGACCACCCCTTTTCTTCCATTTCTTTTCCACGGTGGGATGGGTTGGCAATGGGGGAGGGAGATGGTTTCTC…
c103812.graph_c0	CTGAATTGATCTGTGTGAGGAAGCTTGGAGTTTATATAATTTTTGGGAATATGGCTGAAAAGGCTAAGTTCTGGATGATCAGGTTGTTTTAAGTATCTTTTCTTGGAAGCAGCAACCAGTACTTGTACTACACCAGTTAAGGGACTCCCCTGGGGCTTTACCTTGACGTAGATTCTAGAACCCGCAAAGAAAAGTACACAAGAGATGAACATTAGGCATGGAGGAATGCCCAACCCTAGAGCCCAGCTGACATTAGATTGCAAATAGACGATGAATGTGACCGATATCATCACAGCAAATGTGAAGGTGAAATAGTACCAATTAAAGAAGCTGTTGATACCCCTCTTGCCTGATTCAGTTGCTGGATTGAACTGATCTGCTCCAAAGGCAAGGTTACAT…
c103828.graph_c0	GTTGGTTTGAATTTATGACTTCTCTCAATTGTACAAATAAAAAAATTTGGACCCCCAAGTGGGTCTGAAAATTTTGAGATACATCAACAAAATGGGTGGCTTGATTCCACTTTGCTTCTCTTTAATTCATTACATATACTGCAGAGACTAATATTGAATAAGCAGCATAATATTGATCTCAAGATACATCTTATTTTCCTCCCAAGAGAGATCTCTTATAGCTCTGGAGGCTGTTTAGACAAAATGTATCATTAAAAAGAAGATTATGATTTTATGAAAATTACAAGGGAGGAAATTTAACACTAATATTGATTCACAGAAATGCGCATTTTGGCTTCGGCTTGTTTGGCTTTTGCTTCAGTTTAGGTGGCCTCAAAGCTACTTTTATGGCAACGTCAA…
c103828.graph_c1	GTATTGCCTTTTCTTTGCCTATGTTGGTGCAGCAGGTCTCAGCTTCCTTCAGTTTTGCAATTTGAACAGCTTTAAAACAAAGTTTGTTCTAAGCTTCTCTGTTTTCATGGGCTTATCAATCCCTCAGTACTTCAATGAATACAGAGTAGTCAATGGTTATGGTCCTGTGCATACTGGAGCAAGATGGTTCAATGATATGATCAATGTGCCATTCTCGTCGGAAGCATTTGTAGCGGGGACGTTGGCTCTCTTCCTGGACACCACTCTACACCGGAAAGACAGTACATCTAAGAAGGACAGGGGCATGCATTGGTGGGACAAATTCCGGTCATTCAAGACAGATACAAGAAGCGAGGAGTTCTATTCTCTTCCCTTCAATCTTAACAAGTTTTTCCCATC…
c103828.graph_c2	AAGGGGTCTTGAGATCACTGCAAGAACTGTTGGAGCTGCTATGAACGTTGAGGTTGAGATTGACAAAGCCACTGGGTCTCACTTTAGGCAAAAGTCTGGTGGTTGGGTGGTTATCATAAAGCATAAAAGTTCTTTGAATCTGATAATCAAGCACTGAGGTTGATGACAGAATTTACTGGTTGTTTTTGGCCAAGGCTGAAAAGAAGAAATTAGTTTTCTGTGATTTTTAGGGGCATCTATTCATATCTTTCTTCAATGGTTGAAGCAAATGCCAGGCCCAGCTATATTTGCTCCTGCTCCTGGGGGTGGTCTGTCTCCTTCATACCGTCTTCAACCAAGGCAACAGGTGGTCGTCTTCTATCAACAACAATTGGCTTCATCATCTTCAGCAACTTTCCC…
c103832.graph_c0	CTTCAAGAAACAAACGTCGTGCATAGTAGAAAACAAGACATTAGGGCAAGGTTGAAATGTACCTTTCAGGGAAGATAATCTCTCTCCCAAAATGCGCTCTCTCTCTATCTCTCAATTTCCTACTGTAGGGCTTCAAACCTCCAATCTTTTGATAAGTTGGCGAAGCTCATGTGCTTGGGCGACTTGGAGTTCGATTATATGAACCCATATGATTCATCATCCCAGATAAACAAAGTTATTTTGCCTGAGTTTATCATTCAAGGAGTATTGTGCTTCATCCATCTTGCAACAGGGCATTGGTTTATGTTTCTCTTCTCTCTCCCATACTTATACTACAATGTCAGATTGTAAGTTTCTTTCTACCTATTGCTCCAATCATCTTTGCATTAAATGATTCAC…
c103833.graph_c0	CTTTCTACTTTAGCCGCCACACTTCATTCTTCTTCAACCACACAAACCTCAATCTTCCACATTTTCCACTCGTTGTCCATTGATACCAATTTCTAGTTTTCCCCTTTTCTCCTCTATTTTTTTCTTCTAAGGACAGATCTAGTGAAAAGCACACAAGAACAAAGGAAGCAACTTTCTGGAGCTCATCAATGGCGGAAACAGAGACAAGGGTGAGTGGTTTTATTTAATTAATCTTCTGTATTTCTTGTATTATTTGTTTGGTTTCTGGGAAATAGAGGCTTGCTTCTTTAGCCTCTATATCTCCTCATCTGAATCCCCCGAATCCTCCCTTCTTTTCTCCATGTTATTGTAAATTGAAACAAATCCATGTTATTGTAAATTGATACAACCACCATTGAT…
c103835.graph_c0	AAACATGGCCCTCATTTATGAATACATGTTCCATGGTAACCTGCAACAGAAGTTATCAGGTAAGACATATGTTGAAGTTTGAACAGAGGTTACTCATATGACAGAATACTCAGAGAGGCAATATCACAAACACTTAATAGGCAGAAACCAGAAATGCCTTTCCTACCTACCACATCTTAAAAGAAAATGGCTAGAAAGTAGAAACAAACTACAATAATTTGGAACACTGAATATTGCCGTTTTAACTGGCAATAAATTCTACCTGTGGACTTCAATGTTTATGGATTTGATGCAGGGAATGTTTTGAATTGGAAACAGAGACTTCAAATTGCAGTAGATGTTGCACATGGTCAGGAATTGAGCCCATCTTCCACATTATAATTAATTTACATTCAAAAC…
c103866.graph_c0	GGCCAGTGAAATATGCAATCTGTCTGGGTTTTGTAAGATAAGAACATGGAAAAAGAAGAAAATATCAGAAAAAGATAAGAACGTGGAAGAAGAAGAAGAAGAAAATGTCAGGCCCTCAGTGCTGTGAGAATCCACCGACTCTAAGCTCCAGGTGCGGGGCTGGGAGTGTTGCAGAAATTGGGGGCCTTAAGGCTTATGTTTCTGGCCCTTCTGATTCCAAGCATGCTATTCTTCTTATTTCGGACGTTTATGGTTATGAAGCCCCGAATCTTAGGAAGCTCGCTGACAAAGTTGCAGCTGCTGGATTTTACGTGGTGGTCCCTGACTTCTTTTATGGAGATCCATTTGCACCCGCAACAACGACTATACAAGTCTGGATAAAATCGCATGGAGCTGATA…
c103867.graph_c1	TGGTGCTGAAATGCTTGCATGTGGGCTTGCAACTCATTTTGTCCTTTCAAAAAGGTTGTCTTTGTTAGAAGCAGCACTGTGCAAGTTGGATTCAGGTGCTCCAGCTGCGGTTTCTGCCATACTTGATGAATTCTCACACCAGCCTCATTTGAAAAAGAGTAGTGCTTATCACAAGTTGGCTGTTATTAATAGGTGCTTTTCTTGGAGAACAATTGAGGAAATTTTTTCTGCCCTTGAGAGAGAAGCTGTAAATAGCACTGACAATTGGATCTCTGCAACGATTCAATCACTGCAGAAGGCATCCCCAACCAGTCTTAAAATTTCTCTCAGATCAGTATGGATGTATAATGCCTTCAGTAGCACTTCCTTTTTTATAATGGAAATGGAGTACTTCAATAC…
c103876.graph_c3	GCAGATTTGAAGAAAATTCACCAAGAAAAGCTAAAGAAATTCTTTAGCCTCAACCGAAGGAAGAAGAACATGAAAAGAGCGGTGGACAAGTGCAGAAAGACACATCCATCAAACCAAACACACAAACTAGCAAAAATTGAATTGATTGTCAATGGACTTGAAATTTCAATGGACAAAATCATCAAAAAAACTCAAAATTTTATCCAAAAAAAATCAAAACATATTACCAGAACCAAGGAAATTGGGGGTTTTTTATACTCCCATCCAATTCTCTGCTTCTCAGGAATACTGATACTGATCAACAACTAACATCCTTTCACTATACAACAAACCCCCATGGATGCATCCTTTCTCTACCTTCTTCTTTCATTGATCCCCCCCCACAAAACCAGTAAAAAT…
c103881.graph_c0	AAAATTTCAAGCTTGTAGAATTTGATTACTCTCCTATGAATATGATGCCATTAACAACTAAAATTATCCAAAGAGAAATTATACTAAATCTTTGAAAGACTGAATGTTCTTCTAGGGCAAAAACACAGATAAACCATAAAAGGGTGTCATAATACTGACTAGACAATACACTTTAAATACTTTCTACATATAAGCCCAGATTATTACTGCTCAACAAGTCACTGATCTAGTTCTTTTCCAAAGCAACGCTGTGATCAAACCACTACTCTACAACTTTTGCTTTTGTAATACTTATAATATACTCTATCTCCTCTGCAACTTCTTTCATGGACGGCCGATTTTGCCTTCGTTCTTCCAAGCATCCCAAGGCTAGAAACCCCAGAGCCTTCATAGTATCAA…
c103882.graph_c0	GGAGAAGCCAAACATCAGTCTTTTTACCAATTATTTCAAACCCAAACCCATCCATCTCCATCTCCATCTCTGACCTAAAAAAACCCTAACCATGAACCACATCCTCTTCCCTTCCCCAACTCTCCCACCCAAAACCCTAATCATCACCGCCGCAATCTCGCCGCCGACAGACAGAATCATAGATTTCGGAAAATACAAGGGCAAAATGCTGGGCACCCTCCCATCCCCCTACCTCAAATGGGTCTCCAAAACCCTCCGCGCCGGCGACGCCGAGCCGTGGGCCAAGCTCGCCGACGAAGTCCTCCGCCACCCGCTCTACCAAGACCGCCTTGAGTGGGAACAAGCCGAGCGGCTCCTCACCGGCAACGCCGCCGCCGCTGCACGCCGGGTGGAGAATCC…
c103886.graph_c1	AATATTATTATTATTATTATTATTCAAAGGGGGCTGCTTGGGAAGCTAGCTAGAAAATGTTAAATTAAATAAATGGGGGCATTAGGTGTTAGGCATGAGGCAACATCACTTCATGAATGATCCAGTAACATTGATTTTGTGGTTTGCGATGGCCCCCCCCAATCCCCATCAAACTGTTGGTCCCCAAACCTAGCTCTCGAGTCTCTACACACCCAGAGGCTCGTTCAGATAATACCCCCCCATAAACAAATGTCCTCTATCTCTCTATGTATACATTATATATGTATATGGTCAGGGCCTAAGATTCCCCTCAGTATTCCATCAGTGTGGGCCCTTTAGAGTACGACATGCACGTCCGAGATCCCCCATATAGCTAATCTCATTTCCCTCTTCTTTACG…
c103900.graph_c1	TTATTATCATTATTATTATTATTTTGACAACTAATCACTTTAATACAAATATAGTAAATTGTCTCACTTGGGACTTGAATATGGATCCCTCCCCTTTGTGGATGTCCCATATTTTTAAACTTTGAAGCCTCTAACAACTTCACTAGGCATGTGAATATTTATTATTATTATTATAGTATTAAAAGAGATAAAATAGAAGCAATTATGATAAAATATATTTTATATTTGAAAATTATTTTGAATTTTTTTTACTTATTTAACATTTAAATATCAATTTGTTATATTATGAGAAATTGGAATTAGGAAGACCATGAAGGAGAATTTCAAAGAAAAGCCTAAAAAGATAGAGAAGGGAGGATGAAAGGCAAGAAAAAGAGGAGGAGGACGAAGGAAATTTCC…
c103907.graph_c0	TCACTTATTCTTCATTCCAAATTACAGCTATAATTGCTTCAATGGAGCTTCATCTCTTCCCATTCTAACTTGCTTCTCTCTGTTGGTGGTCCTAAGCTATGCTTCTCAACCTTCCGAGGTTTACTGGAAGTTGGCTTTGCCATATTCTCCCATGCCTAAAGCTGTGCGAGATCGTTTGCAACCGAGTGAGTTCATGATATGCAACATTTTTTATTTATTTGAATTTAGTGAGGAAAATAATTTAGTGTTGAATATTAGTCATTCAGCTGATTCTTAATAGCACCTTCAGATTAAGAAAGTTATTGAAGTTGGGTGATCCTAATTCTATCGGATTTGATAATTTGAAAAGTTTGATGGTGCAATATCATGAATTTTTTATGGATTTCGATTAGGATCCCA…
c103910.graph_c0	GTGCAAGCAATCCAACCCTCTTCTCCTTTTTCTCCCATTCTCTCTATAAATATCCAGAAGGTTGTTGTAACACCCATCTCATAAAAACATTCATTCCCTAGAAAAATAATATATCAAAAGATGGGTGGAACCAGAAAATCCTCAGGGTCTGGGAAAAGCAGCAAATCTTCAGGGTCTGGGAAAAGCACCCAGCTATCCATTTCAGACAGGGCATTCACAGGAGTAGGCAACCTCATCAAGCTTCTACCTACAGGAACTGTGTTCTTGTTCCAGTTCCTCAACCCTGTGGTGACCAACAATGGCCATTGCTACACCATTAACAAGTACTTAACCGGGATTCTCCTCGGGGTTTGTGGCTTCTCTTGCTGTTTCTCTTCTTTCACTGACAGTTACTTAGGC…
c103912.graph_c0	CCTTGCTAACATCAGGATGATACTGCAATTAAATGAAGATACAACAGAAAAATTGTCAATGCCTGTTTTGCAGAGAGTTCATATAGAAACTAAAAGATTAAATCTCACTGGGGCATCAAACTGGAGGATATGCAAAAGCATTCAAGCATTCAAACTAGTGTCAATGGGTAAGTCATTTCAATTTAATGAGGGGAAATAGGAAAGAATATCATGAACCTGAACGTTGTGGGGAAAATTTGTTGGTCCATGCTTTATAAAGAATTCAGTAATTCACAAGCCACCGAGAGATCCAATCTCAATGAATTTTAACTCCCAAACAAACGACTAGAGCATTCTAACAATTGCCCTCCAAATGCCTAAAGCAGCGTTGTAAAATTTAAACAAGGCAAGCATAAACAG…
c103921.graph_c0	CAAACTCACTTGGAAGGAGATAATAACGCCACTAGCATAAGGCTTGAACCACAGCGTAGAACTCCTTATCATAGACTGGATATTTGTGCTTTGCTTCATTCAGTTTTTCATTGAAAAATGCAATAGGATGTCCTTCCTGATTGAGGACTCCCCCGATCCCCACATTTGATGCATCACAAGCTACTTCAAATACTTTTGAAAAATCAGGAAATTGTAGAACCAGCGTTAGCTTTTTCTTTATTTCTTCAAAAGCTTTTGTTGTTGCCTTGGTCCAAACAAACTGGTTCTTCTTCATACGATTAGTGACAGGAGCCATAATAGTGTTGAAACTTCTAATAAAGCGCCGATAAAATGTTGACAGCCCATGAAAATTCCGTAGTTCTTGCAATGTGCTTGGAA…
c103925.graph_c0	ACAAAAAAATAAAAAAAATAAAAACAAAAGAAAGAAACTTATTTCAAGGATGAGGGTAACCTTAAGAAATAGGCATTTTCCTTAACTCAAACTCCTGGGCTTTGGCCCTGGCGGTAAAGGGGTCGGGGGGTGAATTTTCATGTTATTGTACAAGTGCCCAAAAGAAAGAAACTGCAGATGAATCACATAGTCCTCAAATGAACAAATAAAACCTTATAAAAGGGACAGAACCAGGGAATAAAAAATGTAATGTAGAAAATGAAGGATATATGATGAAAGGAATGTCAACAATTTGGATAATGCAACAAGTTCATAAAATTTTTCCTCCAGCATAAGAAACAATAGGATCTGACGGAAAGAGGAACCAGCAAATAAACCTTTACCTTCAAGTCCACATAA…
c103927.graph_c0	GATACGGAGTTCGATCGGCAATTGTAGGTACCTGGCTGTTTTTTTAATTTTTCCCTGTTTGCTTACTAGTTTTTAGTTGTTTGTGTTTTTTGGTTCGAACTTTAGGACTTTTTGAGAACTGTTTTGTTGAGATTTGTAATCATCGTAACCTTGTTGCAAATTAGGAATTGATGCCTTAAAATTGTATGTTGGCTAGAATTGGACAGTTAACATCAAGAGCAAATTAAATGCTTCTTTCTGTCATCTTGTTTGGTTTTATGTGGGATTTGGAATTCTTCTAAGTGTTGAAGTAGAGAGAATACCACTGGTATGCAATTATACCTCAGATCACTGGCACTTAGATGAGGGATAGATGGGTTTTTTTTTTTTACAATCAAAGTTTGAAGGGGAAATTGAACA…
c103929.graph_c0	ACACCATCTTCCTTTATAGGCACCTGAATTAAGTAATGTGTAAACAGAAATCAGAGATTCTCTCAGCGAACATCCAACTACTACTGCATACACTGTTTAAGGGGATTCAATGTTCTAACGATACGATGTTTTGTTTCCATGTTTCCAGGTGTTTACACACAATGCCTCTACAACTTTCTTGACTTGGCTTTCTAGATTTTGCCCTGCTCATCAAGAACCACAACATCCGGAAATTTTAATCAATAGGGTTTCAACGCTGTCTTACTTCACAAACAAAAAGCAGGATTGGTAATAGCCAAAAGCCTCAATATGATTGTTTCAGGATTTGTACCATAAGAGCATATTTTTTGAAACAAATGGAGAACGAGAAAATTGACAAGTCAGTCCCAAAAATATGCT…
c103936.graph_c1	GCCAGAGTAGATATGTCTTGAACTGTTGTTAGACTATTGTCGGAATCCACAAGTTCAAGGTTTCTGAAGTAGCTTGCTTTTCCGAAGCCGTCTTCGGCGAAATGGCCGGACCCCATTTGGGTGGAGGTGTGGGCGCCGTTGGTCCGTGAGTTCACCACCTCGCCGCCCCATTCCACCATCGTCGCGTGGCCGGCCAAGTGCGTGAACAGCTCCGACGGCCAGTATCCCACAAGTGTGTTGTCCCCGAATCCCATCCACCAGTTTCCCAACTTCGGGTCCTATTTTCAATCAAATATCCCCCCCCAACTTTCAATGATAATGATAATTCATCATGCACAAGTAATAGATATGTAATGTGGGTGAAGATTATTAACCTTCCCATTTCAATCAAATATCCCA…
c103943.graph_c0	CTCATTTTGGACAACTATTTAAACTAGCACAAGTCAAAACACAAATAAAAAAAAAAACAATATCAGAATAACAATCCTACCCAAAGCTTAAAAAAGGTATCATATCAGACATTTTAATTAAAACATTGGAAGTCCCTTACAATGTCCAGCTGAATACAGAAAAGCAAAAACTCATAATCCCTATCCATATCAATGACTTTTTCATTTCAATTTTTTTTACATAATGACTAAACATTTTCATTGAGGTTTGGAGTCTAATGCACAGTAAAAGAAGAGAGTAAGCATTTCAGAACAGTACTTCAGAGCTTGAACTCCCTTTTTATTGTAGTAAAATTTTATTAGACCATGAAATGCCTTCTTGAGTGAATATTGGTTTTCCATCAGCACTTGGAGTGATGA…
c103959.graph_c0	TATATCAAACGCTTCTCCATTGTTTCTGTTCATCAAGAACCTCTCTGGCTTGAAATCCATTGGGTCATCCCAAATCTTTGGGTTCCAATTCATATGGGAAACCATGAAATTGACAGAGCCCTTCTTGGGGATAACATACCCTTCAAGGGTTATGTCTTCTGTCACTGCATGAGGCAACACAAAGTGCCCCGGCGGATGCCGCCTGAGACCTTCCAAGATCACCGCCTTTAAGTATGGAATCTTGTCCAAGTCCTCCTCCTCCACATTTTCCTTCTGTTTCCCTATAACATGTTTAATCTCCTGGAAAAGCTTGGCTTGAATCTGGGGGGACTTCACCAGGTTGGCCATGATCCATTGCAGGGAAGTGGCGGTAGTGTCAGTCCCGCCACTGAGAAATTC…
c103964.graph_c0	GATGTATATAATTAGTTTTTACCTATTATATTAAATTAATTAATAATTTAGCATGAATTAAAGATTTTCTTAATATAAGTAGTATTAGTCTTGAAACTTGACTCAAATGGTAAGAAATGAGATAGACATACAAAAGAACCTGATTGAATCCTTCTAAAAATAAAATACTACCACATAATATATAATATATATGAAAGTATTACATGTTCGTTTGATGGTTTCTTTATTTGATGATACATATGCCTTGTAGATTGAACTTTTTTTCTCTCAATTTTTAAACATTATTGAAGTACTATTCAAAAAAACTTTTTTAATAAGATCATCATTAGTTTAATATTTTGGCAAACTCAAAAAAGTGAAATAAATTAAATATTTTTAGCATTTAATTGGCTTTCAAGA…
c103976.graph_c0	GTTTGGTTGCTGAGAAAGCGGAGGGAAAAGGAAAGAAAATGAGATTTGAGATCTTCCTATTTTTTTGGTCTGATGTTTTTTCTCGTGTGAATTTGCTAACTGTTTGACTGCGACGAAATTGAGGTGAAGGAGTGGAGATTTTGAGTGAGTTGGTTTTCTGGTTTCCTGAAAATTGAGGTGAAGCTGAACTGACGAGTAGTGGAGGTTTCGTTCGTCTTAAGAATTGAAAATTTTAAGATTTGAAGTTTTGATTTGTTTCCATTTCCTGCGTTTTCTCTGCGATTAACTGAGTTCTTCTATTTCTTGTGATTTTGATGACGGTTTACTGTGCTTTTAATTTTAACAGTGTTGGACGACGGAAAGGCCAAAGAGAACTGTTTCATTTATATACCTTCAAGG…
c103984.graph_c1	AAAAAAAGAAAAAAGAAAAAAAGATAGAATTGCAAGCATGTTATAATGTCTTATGGAGAAGCATTTAGTAGAGACTAGCTAGTTATAGAGTGTAATTATTTACCATTTTGTGTGTCCTATTAATTAGGAAAATAGCCTGATGGTAACATAATTAACATGCTCCTATCTTTTTTCCTCGTGTAATATGCCATGAGCCAGTGCAATTGTAGTAACTAGAAAATATGTAGAGTTGTATGATTAGTAAGATGTTGGGTTTTTTGTTTTTTGTTTTTCTTGTTTGTTTTGTGTTGTCCATTTGAAAAACTTGTGATATCGTATTATGAAGATAAACTCTATTAATTGTTGCAATTTTGTTACAACTTAGTGTTTCAG
c103984.graph_c3	AAATCTAACCCTTCATCATTTTTTAGCTTCTTTTTAATAAAAATTTCCTCATCATTTTCTTATAAAAACAACCTTTCTATTAAAACATGAATGTAAAATACTTATAAATGCAAAGGACATTTATGTCCAAACTAGGTTAGAATTCAAGAAAAAACAAGTAGTGTTAGATTCACAAATCCTATATCAATGAACGTTTTTTTTAATCAAATATTTCAAAGAGAAACTTGTATTTCAACTCATAGATTTATGAATAATTGTAAAGAAGTATAAAAAATAAAAAATACATGATTCATTACAATTTCATATAAAATAATTGAGTTTCAGTATGAAATTGGTGATCGGATAAAATATACCAAAAATACCCCTCAAACCAAACCAACTCGACCCTTTGTCACTATT…
c103985.graph_c1	TGTTGGTGTTGGTGTTGGTGGTGACCGCCCACCGCACCACCCTATCTCCTATTGTTTGTTCCCCGCTCAAAAAACCCTCTCCCTGCTTTCTCCATAGAGTCAACCGCATAGCATGTGACGGCCTCTCTCATCGATACTCTGTCGATCTTATGTTTTTTCTCTGTTCTAATTTGTTTCAGCAATTACTCAATCCCTCATCCAACATCATCAGATTCGGGAGAAAGGAAAAGAAAAAAGCGTATATCTTTGGTCCGATTTCTGGTTGTGTTGGTGTTGGTGTTGGTGGTGGTGTTGGTCGTCGTCTTCTCATTTGGCGGTCGCCGACCTTGCTTGCTCCTCCTCGCAATAATCAACCAACCCATCTTAATTCCTCCTGCAATTTGGAGCTCTGATCGTTGA…
c104018.graph_c0	GGAAAAGAAGGTTTAAAGCTTCATAAGTTTATAAATATTTTATTTTCTTTCCTTTTCTCAGCAGCCAAACAGCGCAATCTTGGCTCTGAACCGCTGAAAGGCATTTCATTTGGATGTATTAGCATAATAGAGATTAAAAAATTAAAAAATAAATCTCTATTATGCTAATAGGATGGAACCCTGAGAATCACTGAACCTCAATGGATCATCCGATGACGACAGTGAGCGCGAAGAGCAATCCAACATTTCCGCCTGATGTTCTCAAGTGTGCTTCTGGAAAGGAGCAAAAGAAGGCTTTTAAAGAAGACAAACCATTCAATTTCTTACCTGCTTTCTGGGAGGGTCTTGTGGCTGGAGGTGTTGCCGGTGTTGTTGTTGAAGCAGCTTTATATCCAATTG…
c104027.graph_c0	ATCTCGAGGCAAAGCTAATCACAATTAAAAGCATCTAGGAGATTCAGTATAGAGGGAACCCTAAAAAAATCCCTCAACCTCCAAAAAAGGTCCAAATGAAGAAATCCTTTAATCATTGGTTGAAATTTTCTTCATTTTCAAATGTCCTCCGCTTGCACTTTTTCCAAATACAACAAAATAAGCAAATAGGAACCAGTCGCCTAACTGCTCTTTTCTTCTTTTGAAGCTCCTTAAATTCTAACTGGAGGAGGAGATTTCTCACAAAGGCTAGAAATACCCAAACAAAACCAAAATGTCTAACCAAAAGGTCCACACCTCTCTTCTCTTGTCATAATGAATCATGATGTGATTGGCTGATTCTTCACTGTCTTTACAAATATTGAATGTGTTGACCCCTCT…
c104030.graph_c1	CCGAGTCGTATCCGCCTCGAAGGTAGCCGCACCGATTCCGATACCTTGTGACTGAGTTCTCTAACCATACGCAGTTTCTCAACAGTGAATCAAAAAAATTTCATGGGGGGATTGGGTTGTGCGCGAGGATGAAGCAAAAAGGAGGGGAAAGGGAAGGGGCCGAAGGGTTGCGTGAGGATGCAGAAGTGAGAAAGGAGGGGAAGGGGAAGGGGAAGAGAAAGATGAAGCGAGAAAGTGGACTACATAATGGACTATACATCATCATAATGGACTACAATTAGATCATTTCAATCAGTGCATCTGTTTAAACAAAATAACAACTTGGAGAAGTAAAAGGCTATTTTCCACCTGAAGATATAAGGGGAAAACTTATTGAAAACACAGCGTGATGACAAAGAT…
c104033.graph_c0	TTCCCTTACTGGTATTAGGAGAATCAAAACTTGAGTTTCCCTTCTTGTTTTTCTCATCTTTCTTCCATTTTCCTCCTTGATTGGATTGGGCTCTTACAGCTAATGCCCCTTCAACAGACCCTTCAGACCTCATGAGCCTTCTCTGTTCTTATGCCTTCAAAGCATGCATTAATTCTGCCAAACAAACCTTTGACAGATCTTTAGTGTTTTCCAGCGAGGAAATAGTTGCTTCAAACCTTTTAGGAACAGTTACAAGAATTTTTTGAACTAATCTGAAATCAGGAAATTTAGAACCAAGTAACCTTACTTTGTTTGCAATCTCAAGCAATTTGTCAGAGTACTCATCCACTGCTTCAGAATACTTCATCTTCTGAAGCTCAAATTTTATGATCAATTTCA…
c104036.graph_c0	AAAGAATTCAATAATATCATTTCTATAGTTTAAATAAAAGAATTCAATACTATCAATATTATAGTTTGTAGCCAGCCATAAATGCTGTTCCTGGAAATTGACTGTAGGATAGCAAAACATCGTACAGTAAATACCACATCAAAGGAAGTGGTAAAAGCAAGGAATAGCCTTTGCAAAACTCTCTATACATTCATATTACACTATCCCTGAATCCTGATAAACACTTCTCTTTTTGGAAACCGGACAACATATTCAAGCTGAATATCTGCTAGTTTATATCTGAATTCTGACCACTTTTTCCTAAATTGGATTGTCTTGGTTCTGCAGTTCTTGGACTGAATGGTCCTCTTCCACCAAATCTTGGACTCTGAATCCCTCTCAGTCCAGTTATCCGAGGAC…
c104040.graph_c0	ACCAAGCTTTGTGTGGTATGCCTACCACTAACTCATCACAAACTGTCAAGAAAACAAAACATATCAGAACTCCCATGCCAAAGATGTGTGTTAATGGAAATGGAACGTATAATTAGTCATACTGGCAAAGTAAAAAATTTAAACAAGTCAAAAGGAAGAGAAGAGAATGCCAAAGAAATCAGCGAAATTTGCAGCAAGATGAGCAACGTCTTGACTCTTGTTCGTCTTCCTGATGATCGGTTCTCTAGGTACGAGCAGAATCTGTGGAGAACACGTAGAATAGAAGAAAGTACCATCTCTCAAGCAGTAAGCATATGCTATCTCAGAGACTTCTTCTATAAGTGCTTAGCATCGATTTCGTTTTCCCATGAAAAAAATTAGTGGTTTCATTATATTCAA…
c104045.graph_c1	ATATCTAGGGAATATTCTTTGATTTGCAACAGAAGCCAGTTTCGTGTTAGGTGATAGACGAAATGGTTTGGAAAGAAGACGCAGTTTATTAATGTTGAGAAAGCATATAATAGGATATTCCATGATATATGGTTTGCTAAGGATACAGTTTTAGCACACTGCACGCATAAGTGAAGTAGGAGCTAACTAACTCCAAGTAGGATTTCTTGAGAGGTACTTTAGATACAAGATATTAGGCTGAGTAAGACTAAGACAAGATTTGTGAGAAGCTAATTCTAAATGACGAGAGGATATTGAGGTCTATCTAAAATTGATGTTGATCAGCCTTAAGAAAAGGGTGATTGAAGAGGACATTGCCCATCTGTCATTTGCAGCTGAAAGCAGGATTGGATGAATTGG…
c104050.graph_c0	GAAAAATTGGAAGCAGAATGTGCTTAACAAATTACGGTCAGTTAACAATTTGTTCAGTTCTTATTAATTATTCTTTAACTTTCCTAAGTAATTACCCATGGAAATTTTGTGGTCTCTAATCTTAAAGGTAAATCAACCAGTGGCTTTTAATATCCATATGTTAATACGCAATGTTATAGTGTATTTCTGACATGATGTGTTGTTGGGTCCAAGAAAGTAGCCTATTTGATCCACCACAGTTCTGTTCACTTGGAAAATACAGTCCAAAAAGGTCATTGGGTAATGAAAGGGAATGGTTTTTTTTATGTTTTTAACCACTAAGAGTTATTTTCTATGCAATTAGGTATTGTTATTTCTCATTATCATAATATCTCAAAGTGGCTAGAATCTAGCACAATT…
c104052.graph_c0	AAAACAGGCCCTTGACGCCAAGGGATTATAACAGGATCTTTTCATGATTTCATCATAACCAGAAAACAAGTAACAGTAATTCACCAGAGTCTCTCAGGAAGGCCTCGAAGGTCTCTTTCTCTCTCTGAAGCTTACAATTGGAGGCCCTTCTTTCCTTGTATCCATGCCATACAAGGGGGATTGTGCTCTACGTCTTGCTTGTTCACTTCATGATCAAACTTTCCATGCTTGTTCAATCACAGCTCATGCACCATCCTTTGAAGAACCAGAGGGCTTGAGGAAAAGCCTAAAAATCATTGAACAAAGCTCGAGGGACATTGGGATGCGCCGGAACATGAGGGATTGTCTTTTTTTTTTTTTCATTTGCAACACCAACTATGGAGGTCTCTCCCTCTTTTG…
c104057.graph_c0	AAAATTTTTTTTTTTTTTTTTTGGTCACGCTTATAAGATTACAATAAAACAAAAGTTGGGAATGAGGCAATAAACGATGCCCATTGGCCATTGCCGAAAGGAAAGGAAATGTTATTGGTGCTAATTATTAAGTTACAGTAGTTAAATCGTCTGCGGCGATGTCCACGGGAAGCCCAGTATAATTGGAATCATCATCACCGGTGATCTGATCAAGAACGAGAACTAATCCCATGGCGAAAGCCCCATCGAAGCCAGGCTTGAGGCAGAGGGTGAAAACGTCTTTTCCAAGCATCACTTGCGTTGAAGCATCCACTTTGCGTCTGATCTCAGCCACTGATTCCTTGGCCGCATTAAAAATCGTGCAGCATCGAAGGCTGAAAGAGCCATCTATCTGGTAGT…
c104058.graph_c1	TCTCCATTTTGTGCTCAAAACATTTCCTTGCAAACACGTGGTCCCAAAAAATATCAATCCACATGGTTGCAGGCCTTTCCAAAGTCAATTTTGAATACCACCCTTCCTCCCCCAACCTCCATTTCTCATCCACCAGTTCATTGGCAATCAACACCACATCCAGAATTTGTCTTCCTTCAATGAAGGCTTCTTTAGAGCATTACCTAATAACTTAAGTATCTTGGTCAAATTGATGGCTTAACATTTTTTTTTTTTTGGTAGGCCAAATTGATGGCTTAACATGGTATCCAAGTTCTATTTAAGTTGAGGTCAAGAGTTCATTTTTCTTTTTGTAATATGTTACAATGTTCCATCAACTGTGGTATGCCTCACCTCATGCAATTATGGGGCCAATACATT…
c104062.graph_c1	CTCTTCTTCTCTTCTTCTTCCTCTGCTCTTTCCATTTCTACTACTCCCTGGCCCAGTCTGAACCAAACGCCACCGGCTATGTCTGCGCCGCCAACGTCTCCACCTACCCCTGCCAAACCTACGCCTTTTACACCGCCACTTCTCCCAACTTCCTCGACCTCGCCTCCATTGCCGACCTCTTCGAGCTCAGCCGCCTCATGATATCCGAACCCAGCAACATCTCCTCTCCCTCCAACCCCCTCGTCGCCGGTCAACGCCTCTTCGTCCCTCTCACTTGCTCCTGCAACTCCGTCAATTCCAACCTCACCGCCGCCGCCGCCATTTCTTATGCCAATATCAGCTACACCATCAAGAGCGGCGACACCTTCTACATCGTATCCACTTTCAGCTTCCTCAACC…
c104067.graph_c1	GCAAACGGCATGTATCTACCGTCAAGACTTTTTCTTGAAAGCAACCCGTTTTCTGGGAATTGCAAAGGGTGTTCTTGCCCCTTATTATTGGTATTGTCAATTTTAATCGAAATTGCTTGCAATTGATTAGGCAAGATCGAGCCGGTACCATAGAGATTCTGGTTAGGGATTTGCATAAAGAAATGGCTCAACTCCTCACACTCACACTACATAATATCAGTGAACATGAACAACTTTGTGGCAATAGAGATGCAAAGCTTGCAAGATCAGCGATGCTGAATGAGCTCTACAGGCTTATTGATGCAAATTCTCTTTTTATCGACAAACTGGATTTCCCTAACTCAGAATCATTCAGGTTAAAGACAAACAATCATGAAAATGAAATACTAATGGCTTTGG…
c104068.graph_c0	ACTAGATTCTTTCACGAATTTCATTTTGCTTTCTACAAAGGTGGAGAGTGTGACTGAGTTTCCTCACACTCATGGATCGACAGTCGACAAAAATTCACATTTGGTTTGGGATGTTATTCCTTCGGCTCCATAGGTATCAGATCTGCTCTTGAAATTTAAGATTTGTTTAATTTTTTTGTTTTTTGGTTTTTATTTTGCTAGATCTGATTTAACTTCTTTAAATTTTGTATATTATAAAAGGTATGGTTCGATCTAACCCATTAATTAAATACCCACAAATCGAATGTTTAGAAAACCTAAAGAAAAACAGAGGGACAACAAATCTGAGTTTTAACATTGAAGCAAATGGAACTTTGGGAAGAAGTTTTGCGATTTGGTTAATTTTCTGTTTATGGTGGA…
c104069.graph_c1	AGTAAAAAAAAAAAAAAAAGCATGCACATAACTTACTCGGAGATCTTCAAGAACATGTGAAATTGAATGAGAGAAAAAAATTCACCAGAGCAATTTCTTGATTTATATTGCCAAGGAAATAAAAGAATCTTCTTACATCTTAAAGCAAAAAATATCATCCTCCCAAACAATCTTGAGAAACCCTAATAAAGATTTCCAGATTTGAGGTGTTAGACTGTAGAGTCTATGATACACAGAGGCCAGAGGAAAGAAAAGAATCTTCTTAAAAATCTTAAATCAAACTAAAGTATGAAAAAAAGATACCATCCTCCCAAACAAATGAATCCTGAGAAACCCTCAAAAAGAATTCAAAATTTGAATCCTTGAATTGTGAGGTGTATGATGATTGATGAGGAGAGG…
c104108.graph_c1	ATTTGAGTATTCTATAAGTCGAATAGCTTGACACTCGTTACAAGGTGACAAAGCAAGTTAATGGAATGATGATGTTTTTTCAAGAACTAATCCTATAATTAAAATATAATAATCGAGATTAATTTTTCAATATTGATTTTTAAGATACACATGTATAAATAAATTCTATTTTGTTTGAACTAGTAAAAGATTCATCCACAAGAGACCAGCAGCACACCTTTTCCTATCCTTTTTCTATCCTCCCAAACAGGAACATGCATGCATGCTACAAACTTCTTACAGATTCCATCCATGACAAAGAGATTGTGTATAAGAAGAGATGATCAAACTCACTCTATAAATCTTCTTTCTATATGGGGGGCTTCTCACTCCCCGATGACCTGGGGAAGCGTATCTGCT…
c104112.graph_c2	AGCAATAAGAATGTTCATCCAGCAGACAACTACTAGTTAGATAACAGTCTTGGAAGGATGGAAATGCACAATGGAAAAAGATTTACAATCACTGACTCATCCTCTAGAGTTAGCACCAATTTGAGGGTACTTCAATATAGTCCATACATAATCAAATTGATAACCTACAACAAAAGTAAGTCAAGATTTAGATGCTACTTTACAAGAGACATGGCAAACAATGATGAGAATTAGAAAATTAGAATATAATATACATCTAAACATCACAAAATAAATTCTATTTTTGATCTCCACCCTTTCTCTCTTCTTAAATACATACATTATAACCTTAATCTTGGGGGTTTTCTCCTTGAGGTATTCTCATGCTGGTAACAAATGAAGTAAA
c104114.graph_c0	AAAACCCATAAAACAGAATGCGGAAGAGAAGCCTGATTACAGCTGCATTCACCATTATCGCTCTCTTTCTTCTCTTCGTTTTCATATCCTTCAATGCCCACCTCCTCAAAGCCCCTCTCCTGAATTCTGTTACAGTAGTACCAGAAGACGATGATCAGCCTCAGTTCAGCCTCTTGATCGGAATCCTTACCCGCGCCGACAACTACGACCGCCGCCATTTCCTCCGCATGGTCTACGGAATCCAGTCCTCTCCGGCGGCTCACATCAACGTTAATTTCTTCTTCTGCAACCTCACCAAGCCGGAGAAAAAACTGCTGGTGGTTCTCGAAATCCTTAGGTTTGACGACATCATCATCCTCAATTGCGTCGATGAATAGGGGCCATAGCATAGTGAAGCCC…
c104115.graph_c2	AGTTGGAATTGCTTACCTTTCCCTTGTGGGAATTAGGCGCCAGCCCCTTCCCCTACATAGTTCCCATCATCCCCCACTCGTCGCCAGAAGAGCTCATCAGGGGTGAACATTTTGTCCTCGCCGACCTTCTACGGTCAAACCTAGGTAGCTCCTCACAAGCGGGGTCCATTGAGGAGCCTCTGCCGAGATCGTTGAAGGAGCCTTGACCAGCTTTGCCCGATCAGATCGATCGCCTTTGACCGTCCAAGACCCAAAGCCTGCCCTCCGGAGAAGAAGGGGAAAATCACAACCGGGTAGGTCAAGGCCGCCGACGCGGGATTAGAGGGCTTCGTGGACTGGTTGGATCCACTTGCTAGTGACTCGGCTGTAGAGAGGGAGGGAGATATGTCTAGCCTTGCT…
c104118.graph_c0	GAAATTGGAAATCTTGCCAGAAGGGTATGCTTTTTCCCTCTTTGTTTGTCTCTTCCTTTGTGTTGTTTCTTGAATAAGCGTTTGGGCCTATTTTGTTGAGAAACCAGGGCATGTTCTTAGGTTATTGTCATCCTTATCGGAAATTGATTAGAATTTATATCAATATCAATCAACTTGATAAACCCTAGATCAATCTAAACTTTAACCTATCGTTAGCCTACATCTTATTTAGCCATTTTTTGATTTTGTAGTTCCTTCAACTTGAGTTGGATTGCTTCTTATTATTGTACATTAGGGTTTTCTTTCCTTCAAAGAATCATTTTCTTTTCCTGGTCTTATCCTCATTTAGAATGCTTGAATGCATTCATTTGTCATTTTTATTAAGTTAATTAAAAAAAT…
c104121.graph_c0	TATTTTTAAGGACATTTTTCTATTCTCTACTACAGTCCTTTCTGATTCCACAAATTGACTTGAAATTAGTCGGTTGTAGCATTGTTTCAAATTCAGTTTTTAATCCAGAATTAGGAAAAATTTTCAATTACTGGCACAAAACAAACTAATGATTGCTGAAATGTAAATAATTCAATCAATTAATCCTGATCTATAAGTGTGTGATGGTCTTCTTCCCCTTCCTCCTTGGTAAAATTAGCTAATCTTCTAGGGCTTGACACAGTTACTGCATTTTTTTCTTAGTTCTTCAAAGTCTCATATGCTTGTTTTTCATATTAATCTCCACTAATGTAGGCAAGTACAACCTTCAAGATCAATTAGGTCTTTTAGGCTTGTAAAGTTTGACTTGGGTAGATAATT…
c104133.graph_c0	CCGGGTTCCAAACGGAGCCTAAGTATGCTAAATTGACATCCGAGTGGGTTTGAAAAGTATTTTATATACCATGTATATGATCTGTTTGTGGCAACCATGAAAGGTTATCTATACACCCTAACACCAGATTCTATGGAAAGAGCACTTCAGTGATTGAATCTACTACTCCTCACATTCTAGAAAAATATATTGGAGTCCATCCTCATGGCGTTTGAAAGATGAAAATTCTCTTCATTTCAACTTCATTATTGCATCAGAAATCATTGATAAACTGAAACTTGTTTTTGGTCAATGGCCTATGAAATGAACCGATTTTAGGAATATACTATAGCTGAAAGATGTGGTTATCTGATTATGCGATGTTTTTTTCTGGTTTTTTGAAAGCGTTTCGTTGCACTT…
c104143.graph_c0	TTTGGAAGAAGGTAGACTTCTCAATATTAAATTTCTGTGGAAGACAAAATGCAAACTGCACATAAACAACATTCAATTCTTCTGTAAAAATATGGAAAATGTAGTTAGAAATTATAATGATAAAGGTAGCAATCAAATGGTCACACCAAAGCTTTAAATAAAGCTACCAGGGCTACATTATTTCTAGTTTATTAGTTCTTAAGGGGTATTAAGAGGATTTTAAACATGGAAGAAGTAAAGGAGATGAGAATTTTCCTGGGAAAAATTCTAGATCAACTCATCGTTGTGATAAGTTAGTATCATCCTAACAAAAACTGATTGAGAATGAAGCAATTAATCCTCGCCTGCCTGCAACTCTATCGTCGTTATTTCTTAACTGAGAGGTATATGCCGGCAATT…
c104147.graph_c0	AGGAAGTTGGTTAGAGGGAGATGGATTAGGAAAATTGACCCAGCTTAAAAAATTAACTTTATATGGGTGGTTAAATCCGTACATGAAGAAAGGGTTTTTCGAGTGTATTGCCAACTTAACTGCTCTTCGAACCTTGCATTTGGAGAATTCCAGGGCATTTGGAAAGGAAACATTGTTAAACAGTCTCAGATCAAAGGTGTGGAAGGAGAAGTTTGTTGAAGAGAGAAGATTGATTCCAGGACTCATGTCTTTCTCACATCACACTAATCTCTACAAGGTGATCCTATCAGGAAAGCTGGAGCTACCGGAGGAAATTGAATTCTACCCTCCAAATCTCCTCAAACTGTCTTTAGAAGATTGTGGGATACAGAAGGATCCAATGTTTATTTTGGAGAAGCT…
c104151.graph_c0	GGGTGGGGGGGGAAGTGAGGGTCGGGTCGCCTTATCTAGAAGCGACACTTGTGTCCTGCATAAACTAAGTGGTTCTCTTTCAGTAACCTTTTTATTGCAGGCCCTTTCTCTTCTCTCACCCCGCTTCAGACTCTTCCTACTCCTTTCCTTCCACCTGATTGTTAATATGCTCCGAGCTCATTCTTCCCTTCATACTGTCTCCGTTGCCGGATTTTCCGGCCACCAATTCGAAGGCAGCCGTCTCTTCTCCAATGCATCCTCTTCGCCGTTATCATTCCGAATTGACTTCAGAGGGCGACGCTGTCGCGGATCCAAATCTGTCATCATTTCTTGTAGAGCTTCTCGTGGAAGCTCCGGTGACACGTCGGTCAGTGGCGAAGATCCCGATCAGGAGTATCT…
c104153.graph_c1	TTTTTTTTTTTTTAATTTCTTTCTTCTCCCTTTCAAACCGGTGATAGCCCTCTTCCACCTGAAGGTGATTTTTACTGCGCAAGCAGTGTAGAGCCCTATTCAGAACCATCAAACTGTTTCTGCCGTTGAGAGGTTCCCCTGCCATGTCCTCAATAGTCATACTAATTTCCCTCCACATGACAGGCTTTCCTCTTTCTGTCAGCATGCATCTAACCAGTATCACACATTCAGCCAAATGCTCATCCATTGATACAATGCTCCCAAACCGCAGCATGTAGTCCATACCGGAGTGCCAGCTTCTCTGTACCAACAATGGCTTCCAGCTTGAGAGATTGACAGCTTTGCCCTTTTTCTTGTCAAATAGTACCCAACTTAACCTCAGGTCATCCTTCAGCACCT…
c104155.graph_c0	TAAGAATAAATTGTAGTTAGATATGACAAACACTGACCATAATCTGCTAAATAAGACAAGAATCTAAAAGGCAAAAATGTTTCCACTTGATTCAGCTACTGTTCAAAACTTGATCAAGAATTTACCTTGGCCTTAATGAAAACATTTTTCAAATAAAGTTCCTGACCTAATAATTACAAGAAGTCACATTTTTTTTCACTTCCCCTTTCCACCCCATCTTCTAGTATTCACATTCATCTTTCTTCTCACGCCAAATTCAGCCAACCATGCTTACTCATTCCTTTGTTAAGCAGCGTTTTATTTTATTATGTACATCGAAGAATCATGTATCTTCAGACTATACAATAATATGTTGCCTTATTCATGTTATTTTCCTTGCCTAAAAACTAGATGAAACCA…
c104173.graph_c2	CCTCCTTCAAAGTAATTGGTACCTCAATCTGCATTTCGATCATAATTTTCTCTCTCCTTGATTAGAATCTTAGCTAACACGGGATCAAGATTATTCTATCGAACTGAGATGACACCTCTAAACATTAAACTAATAAATCAATAGTTGGTCCTTCTGCCTCAAGAACACACTTCTACTGTCACTTAGAAAGGAGTCTTGAACGCAGAGGTTAGAACAATCACCTAATGAGTTATCGAAGTGACGACTTAGAGTTTATTAGTTCTAAATATATTAGTACAACATACCCAAAGTTACTACTCATGTGCTCTCGGGAATCTCCATCTTTGTGTCACTTAAAGGGCCTTCTGGAGATCAGAGCACATATACAACTCTATTTTGGATATAGTACACTGATATCAA…
c104183.graph_c0	GCAAAACATCGGTATCATCTAGAGACACTTTGTATTGATAAAATAGTAGTGTGTTTACATTTATTAAGTTTTATAATATTTTGTACCTCTGAGGGACTATATAAAAATCTTCCATCTGGGGTTTGCTTGGGTTCCTAGAAAAATATTGCAAGAAGGAAAAGGGAAAAGAAAAGAGAGAGGGGGGGGGAGGAGGAAGAATGGAAGTTGCAGGGGCAGGTTTTTCTATAAAGATGGTGGTATCAGTAGTGTTGGGTGGTGTTTTAGGGTTGATTATGTATTTATATAGTGTGTTGGTTTTGCACCCAAGGAGGATTCAAGAAAAGCTTAGAAAGCAAGGGATTAGAGGGCCTTCACCTTCATTTCTGATTGGGAATATAGCTGAGATGAAGAAGATTCAAC…
c104186.graph_c0	CTCCTCACACAAAAAACATCTATTTGCAAAAGCCATTTTTTTGGGATAACATTGCTCCATGTAACTTCCTTTTCAAATTTTATTTTTGAAGTTTTAATTTCTAATCAGAGGCAAGTGGCCATCATTTTGTTTTCGATTAAAAAAATAGCTTCAACCTTGTTTGCTTGAATTGCAGGAGGTGCCTTTAGCTTCAGTTCAGCTAATCCGCTTACATGATCATGATCAGCTAATGTTTAGGACTCTAGTGTTCTTACATGCTCTATTTCCTGTTTCTAATAGAGTTTGGTCTCATGGCAAGAAAAAATTTAATTGCAAGTTATGTCATAGCTTTCATTTTACGCGTACATTAAGATCCTAAGTGGCAATGTTTTCAAAAATAGTTTTTGAGAACAGCCCTCA…
c104192.graph_c0	AAACTGAAAACCAAATATAATCTTGTTATCCATTTTCGACACAAGAAACTAAGAAACAACAGAACTTAAGGACTTGTTTAAAACGTTCTGGTACAAATATAAAGGCATATTACAAACATGCTATTTCTTGTTTGAAATGCTTGCATTTACACATTCTTTTATCTTTTTTTGAATGAAGATTCTTCCCCATTCTGCTTTGTCTGCCTATGCAATATATATAACACTAGGAAGATCCAAGAGTTTGTTAGTTTTCTTGGAACAGAAACTCTCTCAATGGCCCCCTCAGAGAGATCTCATTCTCTGGCAGGTTCTGCATCTCAATCCTAAGACTGCCAAGGGTGTGTGGCTGATGACGTCCTGCTATCTTTGCTATCTTCTATTTCGTTTTGCAACTTCAGG…
c104195.graph_c0	CTTCACCATCGTCGTCCCTTCCGCCGCCGTCGTCACTGTCGGCGTTGTTTTCGTAGCCTGCTGCTCGCCGAAGACACTATAATCGGAGCCTTCATCCGCTATTCACACCGCCAAATCAGATAATGTCGTCGAATTTGTTCGTGTCGCCGTCGAAGAAGATCACCAAGCTGCTGCTAGCGCCGTCGATGGAGAAGATTGGCAAGTCGTTGTCGTCGCTGCTCCTCCCTCGTTCGTCGGCTGCTCCACTGTCGTTCCAGATTCCATCGTTGAGAAGAGAATTGGCGTCGCTGTTGAGGGCAACGCTGCTATAGGAGCCGATTCTCTAAACGTTGTTCTATTCGTCAACGCTACAGTCGCTACCTCTTTAGTCATCGGTGCTCTCACTAAAAAAATTTCGCC…
c104204.graph_c2	AACATTTACCTATCAAAAAAATAATAAAACAGGAAGAGAAAAGAAAAAAATAGAAAAAAAGATAAATAAAAGGGATACTCCTCTATTCACATCTTTACAAAATATGAGTGGAGGGCAGCTAAGGTTCAGCTCACAATTTAAAGAGCTCAAGTCAGCTTTAAATCATCTATTGAGTTTGCAAATGAGCTCAAGCTAGCTATACCACAAGTCAATATCAAGCCTATGACAAGTAAATCAGCTCATTTCCATCTCCAATCAAATGCAGGGGATTTATATGTTATGCCAGTTGGGTTGATAAGTTGATTTGTAAGACAAAAAAAATATATATATACCTATCAAAAAAAAAAAAAAAATCATTGAAAGAAATTCCAAGCAGAAATGTAACAATGACTGTTCCTC…
c104211.graph_c0	GGAAAGGAAAGGAAAGAGGGGAGGGCGAGAAAGTGGAGAGAAAAAAGAAAGAAAGAAAGAATGTTCTTCTTCTTTGTGGGAGGGTTAGAACAACAGGTCCGGCAAGTGCTGAAGACCGGTGCCGGAAAATGTATAAACTGCGGGTCTAGAGCCGATCTGGTGGAGTACGAAAAGGTCTTCAAACTCTTCTTCGTGCCCGTACTGCGGTGGCCTGGAAAAGAACCTCTTATGCACTGCCCTGGTTGTTCCCTCTTCTTCCCCCCTGCTGGTCCTCCTCCTCCTCCTCCTTCTCCGGAGCCACTTCTCGATGTTCTCCGCTGCTCTTCTTGCGGTCAGCCTGTTGATTCCAACTTTAGATTCTGCCCTTTCTGTGGCTCTGCTCTCTAATTCTCTCTCGTT…
c104218.graph_c0	GAGCTCAATTTCATGTATGATGCATTATACACTAAGATGGTGGTAGTGAATAGAAAGATTGGCTACATTCTACGTTTTGTTTGCTCTGTTTGTCTAGTGGCTGCCTTGGAGCGATTTGCAGCTCATCATAAGCACACAAATGGCGGCGACCATAGGCCAGACCACCTGAAAATGCACGTCTTTGACGTTTATGTCACCTATGCCTTGCTTATAGGTGCCATCGGCTTGGATTCCATTGCTATCATCAAGCTCATTTTTTCAGATTGGACGATAGTTCGACTCAAGTATCCTAGAGCCAAGAAGTTCATTTTTCAAACACGAGCAACACTCACCTTCTGGAGAATAGGGAGGTGGTCCAAGGCTTTTGGTAGTAGGTGGTCTAATACAATGTCACAGCAC…
c104221.graph_c3	TTTCTCTCTCTTCTCTCTCTCTCCCTCTTCATCTCCCACCAAAGCTTCTGTTATATCTAAGAACATAGTTGGGTATTTTCAACCCTTCGTTTTTCACCACATCCTTTTCCATTTTCCATTTTCCATTTTCTTCACCATTGTTAATACATCATATAACCCCATCGCCCTCTCTCTCCTTGAGGGTTTCCAAGTAATTAATGCTTTCCATTTAAGAGTATCCCTAGAAGCAGAAAGAAAGGAATATATATTGCAGGCTGTGTAGATGGGGTCTCGTTATGCATCATCATCACTACTGGGGTTTCCTTCATTTATGCCTGTTTGCTTTGTTGGTATCACGAAGGAAGAATGTTGGTAAACCGGGAGTGAGAGACACACCCAGAGAATTTAAGGCATTGGTGA…
c104223.graph_c0	GGAGATCACAAGTTGGTAAGAGTGTGGGCTCTTTATGCCAATGTACATCCCTTAAATCATATATATTGCTCAATTTCCATTTCTCATGACAATTCAAGAAGTACATGCATGACCTGCCTTACATTATAGTTACATATTTGTGACTAAAAAACAGATTGTGCCAATCACTCACTAAGTGCATTGTTGATGGCCACAACCTTGAATCTATTAGAGACTTAATACACCATGGTTTCATGCCCACTGAACATCTCTTTTTCCTGGCAGCAGATTTGTACATTTCTCTGGAGTTGTTACCGATTGGAGCAATTCAATAGTAGCAATAAGTCTCTGAAATTCTTTCAGATTTAAATGCCCCCCATTTCATGTTTTTCCAAGAAGCCAGGTTCTGCAATCCTAATG…
c104225.graph_c0	GTTCACAAAGATTGTGAAGCAAGGGCTGCATTCGGAATTTATGGAGGGTTTGATGCTAATGTTTTTAAAAGAAGATCTTATGCTTCTGAAGTTTAAATCACCAGAGGAAGCTAGATGGGTCCTTGAATCGGGAAGAAGATGTTTTGGAGGAGGTCGGCTACAGCTAGATTGGTGAAGCCCGGAAACGGGGTGTATAAGAAGCAGAGGTCTGGTACAAGAAGCCTGGATCAGAGTGATAGGTCTCCCACTTCATCTCTGGACTCCCGAGATTCTCAGGAAAATAGGGGATGCGTGTGGAGGTTTTGTGGCCGCAGACAAAGTGACAGAGATGAAAATGGAAATGAAGTGGGCTAGAATGTTGATAAAATCGGAGGGGAAGGCTAGGCCAAGTACCGTGAA…
c104226.graph_c0	TCAACCATAGTATAATACACTATTATGAAAGGAACCCAGTATTGTTTGTTAATAAAATAAATTCAGAAGGTAGATGTTAGCATCTTTACTCGAATCAGATAAAAACTTTTTCAATCCCTAACAATATTTGACTGCTCAGAAATGAGATGCCAAGAAGATAATGAATTGAAACCCTTTTTTTTCTCCATTCTTTTGGTGCCAAAAGTACAAGAAAGCTACCAAAACAAGCCACAAAGAAAAATGTTGAGCCACATGGAGTAGTTCTTTCAATTGCTTTTCTGAATAGACATAATGGCATGGAGGTAAATTTCCAAATAAAACTGATGGTTATTAATTCTTTATATTCAAAGAATAAACTCTAGAAATCGGTTCCTATGATTTAGCATTACTCCTAATAAG…
c104251.graph_c0	CCGTGGATGTAGGCATGATTGGCCTAACCACATTAAAATCTTCGTGCACCTTTATGTTGATTTCTTGATTTGTGTGTTCTTGAATCCATATTTTCATGCATCAAAGCTTTCGCAGTTATAATAACAATAATATGATAGGATCCCACATCGACTTCATATAAGATTATGAGAGTGATACTTAAGCTTGAAGAGTTCTCTCACCTATCAAGCTAGTCTTTTGGGTTTAAATCTCCTATTGGGCTTAGGCACCCCTATCATTGGTGCTTTCATTCAGAGTTGAAACTCAAGCAGGAAAGAGCTACCCGGTGCCCCAAGAGAGGGTTCGAAGTGAAGCTATTCAAAGTGTGAGCCGTCCATGGACGTCCATATTCTCCAGGGGAGGGCAATGATACAATCCCA…
c104262.graph_c0	GTGCGCATGTACTCTTATCAGCCGGGCCGCTCTATAAATCTCCGACTCCATGAAATTTAATACACAACAGAGTTGGATTAGAAGGTTGAACAGGAAGCACATGGCTCTGGTTCAGATACAAGAGACCCCCCAATGGAAGAAGTTCTTGAGTTATGTAGGACCGGGTTTTCTGGTCTCTGTCGCTTATCTTGATCCTGGAAACTTGGAGACAGATTTACAAGCTGGTGCTAACCACAAATACGAGCTATTGTGGATCGTGCTTGCTGGGCTGATTTTCGCCTTCATTATACAATCCCGTTCAGCAAATTTAGGAGTTTCTACAGGTAACTGGTTATTATTCCTATATTTATAGAACAAAAGGGCATTTGCATGTTCTACCCGACTTCCATGAAAAGGTCG…
c104264.graph_c0	ACATAAGCTTTCCAATAGCAGCAACAGCAATCCGGAGATTGTCCATGGAAACACCGATAGGTGTCCCCTGGAAGTTCCCGCCATGAAGAGCAAGGTCCCGGGAGACATCGATCAGAGGGTTGTCGTTAACAGAATTGATTTCCCTCTCGATAACATGAGTGGCCATGCGAATGACCTCAATCTGAGGGCCGAGCCATTGCGGAGAAGTTCTGAGAGCGTACCGGTCTTGTTTCGGCTTCGTCAACAAATCCTTCTCTTGCCGGAGCTTTGCTGCTTTCATGTAATCACTCCCGTCGAGAAGAAACTCCATGATAGCGGCTGATTCAATCTGACCAGGATGGTTTCTCAGCTCGTGAGTTAACGGATCGGTAAATTCCGGCTTCCCGATCATCACTTCAC…
c104264.graph_c2	AAAAACAAAAAAAAACACTAAATTGAAATAAAAACAACTTCTTTCAAATAACACCAAAATTATGATCTATAACATCAAAATTTGGCTTTTACTTGTTCTCTTAAAAGAGCCATTTAAACATCACAGGGAACAAAAAAACATGGAGAACAGCCTCTCAAAACACCAAACATGTTTTGACTTTTTTTTGTTCTGGATAACAAAAAAAAAAACCTGTTCTCAAAAACAGCAACTAATTAAACAAACCAGAATTGTGTTATTTGTGTTTATCCATAATGGTGGTTATAGGAACTGGATTTTTATGTAATGGGAATCAAAATAAGTAATTAAAACAAACAAACAAACAAATAAGCAAACATTGTACTTGCTCCCATCTTCTTCGTAATTATTGCCTTTTCCTTC…
c104267.graph_c0	CCCAGCTTTCATTCATAAACAATCATTTGATTCAGAAATAAAACAAAACAACTTTCACCAAACAACCATGATTGGACAGCCAAGCTGTAATACCCTCCTAATGCCTTTCAACTGGTCAGCAGCATATGTTGTGTGGTTAAAAAATAGGTAAATCTTAAGAGAGTGAGGATGGGAAGTGCAACAGTTCAGTAAGATCTAGCATTCATTTAACAAACAAACTGTAAGGGTGGGATTGTGGGATTCTGCACTTCATTTCACAAGTAGGTTGAAGGTTCGAAACATTAGCCGGGAAAATTAGATTATACATGGATATGGTTGATGCACTATACCCTTTTCAACATATTCAATTAAACCGCAAAGAAAATAGAAATCAAGTTGTCATGTGCTAATTTTATTCAA…
c104270.graph_c0	TTTTTTTTTTTTTTTGGAAGACCAATTAAAAGGATATTTTTTATTCCAATTCCCTTTCTATGGGCAATGACATATTCCCATAAGATGACAAGTGACACATACATGATATCTTGATGTTAAAGCTAGACATTAAATGGAAATTTATTCTCTTATCCCTTTTCAATCACAATTGAAAAGTAAAACAAAAAAATAAATAGAAATAATATAAACTATAGTTACTTGCTAGGGCAAAATCATTCAAGACACAAAATGATCTAGAAAAACCCTTGTCCATAACAAAAATTATGAACATTTCCATGAATCTCATTAGGTTTCCTTGCAATTTCAAACTGATCAACCATTGTAGAGCTCCCATTGATCATGTTGAAAGGAGAAGGATTAACAGCCTCCATCAAAAGC…
c104274.graph_c1	GACTATATAAGGTAAGAATAAATACCAAAATGTTTGAAGAATGAGAAAAAAAATCACTTGGGCGCATTTTGATTTGCCCAGAAAATCCATCAATGACATGCGCTGGCAGACGAAAGTTTTATAATTTTTTATTTGATTCTTTCAATCCATTTAAAATGGTTTTTAAAAAAAAAACATCTAGTTTTCGAGTACCGAACAGAGTCCCAGATGAATGCACTTATTAAAATGATATTTCTGATTTCAAGAGCTGATTGGACGAACATGGAGTAATCCGGGTAGTTTTTCATATTGATCAGAAAACCAAAGCAAAAGATCAAGAAATGCTGAGTTGACCGCAATCAAAATCAGACATCTTCAGAAAAAGCTTAGCCAAGAACCCAGACAGCAACTTTTCTCTCA…
c104276.graph_c1	CCGAATACTTAATACAAAATGAATAATTGTAAAAATAAAAATAAAAAAGACTTTTGTAATATGTCAAAAAAATAAAAATAAAAATTACTTTTGTAATACAGCATTGGACCATGATTTGAATACACACATTGTAACATAAATCTCACACACACCCCTATCCCTCTAGATGTGTCCAATAATTAATACCCAATTCGGAAAAAAGGAAAATATATAAATCAAGATACAAGCCACATGAAGAAGGTACACCAGAGTGTCAGACTGACCGTTGCAACCACATAAGTCCATAGCATGACAACAGAACATTCACTTTGACCGAACTCAAACAACTGGGTTATGGTACCATTGCTCATGGCTGGTGGAAGTGCATATTGAAGCATAAGAACAAACTGGAATAACGAA…
c104278.graph_c1	GATCTCTCAGAAATAGGAGTTCCTTCTCTTCCAGAATTTCTAAACGGATCCAAAGTAATAATCACTACTCGATTTCAGAAAATATGCACTGAAATGGAAGTTCAAAGGAAGTTTAGAGTTGAGTGTTTGGCACGGGAACAAGCCTTGGCTTTGTTCCTAAAGAAAGTGGGAGAGAACACTCTAAATTCTCAACCTGACATACAACGGCTTTCTGAAAAGATGGCAGAACGGTGCAAAGGCTTGCCACTTGCCCTTGTTACTGTTGGAAGAGCAATGGCTGATAAGAACTCCCCCCAAGAGTGGGATCAAGCCATCCAAAAACTGGAGACTTTCCCACTGGAAATTTCAGGTATGGAGGATGAGTTATTTCATGTTTTGAAATTGAGTTACGATGGCTTA…
c104285.graph_c1	ATTATATAATTAAAATTGTAATATAATTAATCTAAAAGTAGAGGATTCCAAATTCCAATGGATGTTAAAGTTTCAATGGTTTCACGGAGAAAGCCAATTGTAAAAAAGGCAGGGGGATTGGAAGGCCCCAAGGGAATTCCTAATCTCAGTCAGAGCTGATGTTGTGGTGGAGTGCTTGTATCTTTGGTTTTTATCAAGATGGTTTAGGCAGCAAACTGATAATCTGGAAAGTTTCCCAGCAAAATTTTTTACTCAAAATCTTTGTTGTCGAGTGAGAATCTTCCTTCCCTGGGATGCCCTGCCCAACAAGAAACCTGAGAAAAGATGAACAACCTTGAAAGATTCTGTCCTCGGTCAAGTGGGTCTTGGGGTTTCCATCTTCTTCTTTGATTTCCAGAT…
c104322.graph_c1	GAAAAATTGAAGCAGAAATTCGCTGGAACAGCGAAGAAGCTAGCTTTGAGGCCCAGAGAATAATGAAAGAAAAATACAAAATTTAATTTTCTTTACCTTACTGTGTTTTCTAAGTTGTGCAACTTAGAAATTACAATGTCATACATTCATAGAAATTACATATTTTTCTGCAAAATTTTATTAGTTCTTCAGACACTAGTTGTAGAGTTTTTTTGTTTAGAGAAACAAAGAACATTCCATTCTTTAAAATAAAAGGCTCAAAAATTGAGATTATAGAATTCAAAGTGAAGCAAAGAAAGTAAAAGACTCAAAACACGTTACATAAAAATAAGTGAGACATAAATGTTGTGATCTGCAATGACCTTATGCAATGGTAGCTTCCACCAATCCCAGAGGCCA…
c104323.graph_c0	GGGGTGGGTAGTGTTCTGCAGCAAGGAGAAGGTTCTTGCTTAGAGCCTTAAGATCTTGACATTTTACCAAAATGAGAATATATTGTTACCCCCTTTTGGGATCTAACCTAATCCTTGTAAACAAACACAAAAGATCGGAGAGAGTAAAAACAGAAGATGGCATAAGCGAACACAAACACAATACAAAGAGAGGTTAGGGAGATTTTCATGTATTTTTAGACATGAAAATTTTGCGAGGAGATCAAGCTCATGCAAAAATGTTACGGTCTTGAAAAGCTTCAAGAGGCACTTCGAACCAATCACGACACCTTAACATTTCTTAACCACCTGTGACACCCAAAAGATTGCATACATGGATAGGGGTGTCATTTCATTCAAGAGCTCAAACCCTTGCAGACT…
c104327.graph_c0	CAATTAACTATGAAATGGTTGATTGATAAGTCTGGGGATGAACACCACGGAAAATTCCGATAAGTTCAAAAGTTATTTGGAGAACCAAAGAGAAGACTCACATTTTTTTTTAATTAATATTCTTTTGTATTATTACATTATAAATAAACATGCATTTTTATAGGCTACAAACTAGAAAGGAAATAGAATTAAAATATCTACTGCAAACTTTAACCTAAATCACACCTAAAGATAGAAAAGGAAACAAACCTAAATAGGCTGGATTTTAGTTGGCTTCACTACTAGCCATACATGCCTAAGGAAAGCAAATAAAAAATAAAAAAACAAAAGGGAGTGTAAATAAACAAAAAAGGAATTAAATAACTTGGCATGCAAGCCATATAATCTGATCAGGAAAAC…
c104329.graph_c0	TTTTTTAAAACAGTTTTTGAAAACAGAGGACATTAAAATGATGTTATCTAAAAATCGTTCTTATTCTAAATTTAGGGTTTGTTTGGTTTCTTTTTTAAAAAATTGTTTTTTGTTTTAAAAAATAAAGAGGATAAGGAAAATGGAACACAATTCTCAAGTTTATTTTTGTTTTTAAAAATACAAAAATATTAAATTTAGGCAACAAAAAATTATTGTAATTTTATATTATATGAGTTTTTTTTTTAAAGGAGTGAGTTTTTTTAAAAGGAATTATGTGGGTTAATTATCCACAGACGTTTTATGAAGATGATGCATTTAAGGGGTAATTGACATAAATTTTCATAGTTTGACATAATTTCTTTAATTAGTCTCGTTTATTGTTTAATAAGTCTCGTTTAT…
c104330.graph_c0	GGGAACCAAGTGTAAAACATACTAGAATATATTTCATCATTTGCAATTATTATTACATCTGGGCACAACAAAATATTATGTAACTAATTTTTTAAAAGAAAAATATCTATATATATATTATAATATTGAGAAATAAGACACGTGGGCCACATTGCATATGTACAGATAACCACCCGGGTATAGCCGGTCTGAATGCGACGAAAAATCTAGCCAGTGAAGTTCTTATCTTCTTCTCCCATCTCTTCTTCTCCGAATATATAAATCCAGCATGGGCATTCCTTGATTCCTCGTCCGGATTTTGCATATGTTTCGCTTTTTCCATTTAATGTTTCTTCTCTCTACTCTTCCACTGTTCTGGGTATGGTAACCTCCTGTTGCCGGAAACCTAAGAGCACTTGC…
c104336.graph_c0	TTTTTTAGAGGAAAAGAGTACTATTCACATATTAGATACTCAGAGAAGGATAAAATATAAATGAAGGATTACAAAAGGATTTTTGTTTTCCCATTATACCCATTTTGTAAATCATGTCAGTCTAGGAAGAAAGAAAGAAAGAAAAAACAAAAGATCAACTCCCCAAAAGAAAGAACTTCAGTTAGGACTATTAAGTACTACTCTCTCTTTCTCTCTCTACAGTCAGCTGTAGCTAGCTAGCATAGCTAAGCTCAAATGTGAAACCATTGTCGGACCATCTCTCCTCTGTCCAAACCTACATGTTTTTTCAACTTCATGATTAATTTGTAGCTTTGTACCCTCCAAAACCAAAACCAAAACCCCTCATTCCATGCCAAAAATTGGAGTTTGAAACACAGA…
c104337.graph_c0	CCCAGCTTCAACGTATAGACAAAATATATCTCTACCAGCGAGATATCCAGCTGGTAAAGAGAGTTAATCACATCGTAACCCATTAAAATCCGAATAACATTGGGGTGAATAAGTGTAGGAGGAGCCCGGGTGATGTGTAGAAATTGCTTTACCAATGATGGAATGGGGAAGCGAAGTCTAACTGCGAACTGCTTTCGAGTGAAGAAGACAACGTTATCCGCCTATCCCATAGTATAGAATTCCGATCAGTTTGAAAATTCTAGGCTAATGCCGTCGGGGACTCGGCAGAAGGACCTTAGTTCCTCCACGAACATAGAAGCCATAAGGCTGCATGCAATAGGCGACTCCTGGTTGGAACCCCTCCTGCGCTCAACATGGCTAGTGGAAGTCTCCTCTTAA…
c104337.graph_c4	GTCTTCCTCCATGGCTTCCTTGTCTTTGCTCACCTGGGAATGAAGGGAGGACACCTGATCTTTGGATGTCTCGAGCTCTAGTAGAAGCGAAGTTCGCTCAACTGTAAGGCGAGCAATCTCAGCCTCTGACCTGCGCTTGTCTCCCTCCTCAACTGCCAAGGCATTTAGAACCCTAGCCAGGTCATCCTCTACCCTTGCTTTGGCATCACCTGCTGCTATGAACGCCAGACGAGACATCTTAGCCTCCTACTTGGCCTCCTCTCTTTCTTTCTCTGCCCATTCAATCTTTTCTGCATTGGCTTTAGCTTCTTGCTCCCAATGCTTCGACCTAGATTTCACCTTAGCCAAAAAAGTGTCCAAGGCCTGATGCTTGGAAACAACTAACTGGGCATAAAGCTG…
c104338.graph_c1	CAAAAATAAATAAATAAATAAAACAATTCCAAAGTAATCCGAATTCTTATGTTAAGTGGCAGCCATACCTTTCTAAACTTTTCTGACGTGAATATCTATAAGTCTCTCAAGAATCTCCAAGTCTCCAGTTTTCCTTTTTTGAAATTAGTCTCCAATAGTCAGGTAACTCTAAATGGCAACCCAAATCTTCCAAATAAAAGCTCTACTATGCGTAAATCTCTTCCCTGATACAATATGCAGTCACGTCTGTCTAAAAGAATCTCTACCTTCCTAAAGATCCCCTCATGAGTGTGAATATCCTCCTCCCATGTAATATGCAGTTGTGTCTTCCTAAAAGAATCTGCTTGACTTGCAGTTGTCTTTCTTAATCTCTAATGTCCTCTATCCAAAATAGTCTCA…
c104353.graph_c0	CAAAAAAAAAAAAAAAATCTAACAAGCGTAGGTACAAAATCAAGAAATTCGATGGTACAAATTTTGGTTTCTGGAATATACAGATGGAAGATTATTTATACTAGAAAAATCTGTATTTTCGATTAAAAGGGAAGCTAGATTTTAACGATGAAAAGAAACGGAATATGCTAGATTGCAAAGTCCTTGGTGGGATTAGGTTAGCCCTATCGAAATTGGTTGCTTTTAACATAAAAAACAAGAACAGAACAGTGTCTCTCATGACTAATCTAACGAGTATGTACAAACAACCCTTTAAAACAAATAAGGTACATTTGATTCAAAGGTTTTTTAATTTGAAGATGCTTGGGAATGGGAATTTCAAGCAAGAATGAATTTAAGAGTTAAGTTTGGTTGATATTA…
c104356.graph_c0	ACTTTAAGCATTATTATTCAATGAGAATAGGCTGAACTACTCATCCAACAATTACATAATAACAGTCTGATTCTAATACTATTTCTTGAATTTGAACTTAACCATCTCATATGAAGATAGGTTAAGCCTTTAATAACATTCAAACCAACACTAAAAATTCTGGGAGAAAATACATCAACTTGAATGAAAGAATTAAAGGGAAGAAAGTTCTCAACCACTAAAAATAAGAATATATCAATTTTCATTAACAGGAAGGAAAAGAAGACTTGTGGCTTCTTTTTCATTGTTTTCATCACAAGTGGTCATTATTATTGCTATACAAACGAAATTCAGAGGTTACAAAATTGATTCCAGCCATACGAATTAGGTTAAAAGAACAGGGTGAAATGAAAGAACTCT…
c104363.graph_c0	CTAATCTTGAGGGGTAGCTAGATCTTAGGTTTTAGTCTGATGGTTATTGGTTCGAGTTTTTTAAGGATTTCATTGACCGTTAACTTTTGAGGGCTCTATCGTGGATATACGTATAAACTGGTCTAGACATCCTGGTTACGGTATAAAAAAAAACATCACTCTACTACCTCATACGGTAACAGTAACGAGTGTTAAGTTGACAAGGGGAGAGGGGAGAGAACTCTTACACATGATCGGTGATCACTTATCACGCCTAGTCTATGACACATAGACCACCTTGCAGTAACGGGGCAAATAGCACCCTCTTATTCTGATTCACCACCTGAATGAATTCTCAAAACGGTAATCAGCAGTTCCCTTCCATGGATTCCCATAGTCGTAAGCTTCCTGTTCACCATA…
c104365.graph_c1	CGTAACGTAGCCATTTAATCGGAAGAATAAATCGTACCGGTTGAAACCCTAGCCCACTGTTTGCTTGCTGAGAAACTGCGGGAAGAATAAAAGAAAACTATGAATCTTTTCAAGAAGTTCAAATTGGAGTGCCTATTTAGATTTCCGTTTTTTCTTCTCACTGTTTCTCAGCTAACAAATGGAGCACATTGATTCTAGATTAGAGCTTTCGGGCTGAGGTACTTCAGCTGTGCTTTGCTGCTTCTGTCTAGTACGTTTTCATCTTCTTTTTCGTCACTTCTTCTTTTTGAAGTTATAATTGCTTGGTCAAATTTTTTTTGTCCAGCTACTCATGAGATATAGAAATCACCTTCGAAATTCTTGCTTGCTTGTTCTTTCTCTGTACAGGAGTTCCTTTTT…
c104365.graph_c2	CATTCTTTTGTATTTAATTTGTGGAGCTGGAATAGTTTGTACTTAGGTGAAAAGATTAGTTTACTTATACGCTTTTTAGAGTGGATGGCCTCAAGTTAAGGGGTGGTGAGGTTTTTTTTGGCTCAGGTTGTTTTTTGTTCTTGGGCTGTCTGTATACGTCTTGTATACCTTGTAACCTGTTTTTGTATCTATGTTTATCCATCAAATAATAATAATAGGCCTTAATAGGAAAGTGGCTCTGAAGGTGTTTGTTAAATGGTTGGAACTGAAATTTAACTAATATAAGCACCTATAGTGCACTAAAATTAATAAGCTAACCCCCACCTTCCTTGTCGTTGGATTGATGTTAATTCAGAATCTAAAATTGAATTTCTGGAGTTAAACTTAGATCATAATTGC…
c104370.graph_c0	GGGGGGAACAAAAACATAACATAGGCTTCATCCCAATTCATAGTAACTCCTCTTGCACACACCGTACTCACTTTATCCTGCTTGATTTGGTATAATTGAACAGCACGATCATGACATTAATGTTAGGACCATCAATAATCTATAAACATGCTTTTAACTTAACTTCCCAATCTCTTACCAATAACTCTTTAATGGGTATAAACATATCATAGATTCATACACCCCTTGTGGTCATTTCAGAACAAACAATGAATTTATTGTCACTAATAAACCCCTATGGCCCAAACACCATACAAGTCTTAATTAAGCCTTGCAAAACACCCAACATTTTACAAGAAGAGAAACCATGTATCCAATTCCCTGAAAATCATAATTTTATTAAAAAGATGAATGAAGCCA…
c104371.graph_c0	GGAAGGGTTAGTCATTAGTCAGACTGTCAAGCAATCTCTAGAGTCTTCTTGTAGCATTCGCCATCATATGGCTCCGGACATCATCTCCGCCTCCGGCACACCCACAGGGTTCTTGAAGCCGGCGAGTCTTCCGGGCAGAGCGTACGTCACCTTTTTGGCAGGTAATGGGGACTACGTCAAAGGCGTTGTTGGGTTAGCCAAGGGGCTGAGGAAGGTGAAATCTTCTTACCCGCTTGTGGTGGCGGTTTTACCGGACGTGCCGGTGGAGCACAACCGGGAGCTTGAATCCCAGGGATGCATAGTCAGAGAAATTGAACCGATATACCCACCGGAGAACCAGACCCGGTTCGCCATGGCCTACTACGTCATCAATTATTCTAAGCTCCGTATCTGGGAGGT…
c104377.graph_c0	TACCACATACAAGCTTAAACAGTAGATAGAAGTCTGGTCATACCAGCTCGGCCGTCTCGTTGAAGTCGTGGTTACGGATGTACATCCCGTCTTCAGCCACGTGCTAGTAGAACTTCCTATCCAAATAGCCTAGGAAAGGGATGGAATACTCCTCGGTACGAGCCACCATTGGTATCTGGAGAAGAGTGGGGTAGAGATCACGCATGTTTGCGACCAAAGAGTCCCCCTTGTGGAAGGGACTCTAACGGTTGATGATTTCCCAAGCAGCCTTTGGACCAGGAGCCACCATATCTGACAAAGGATGGCCACACTTCTATGGCAGAACATACGAGCCAAGCACCATCTGATCAGGGAGCCTCGCCCTTCGAGGGCTAGTGTTTGCATGCCTAGCCAAGAACG…
c104383.graph_c1	ACCAGAGTTGTTTCCTTCTACTTCCATGCCCAAAAAACACCTTAGCCGCCCTAAATCCTTCATCTCAAACTCGAGAGCAAGTTTTCCTTTTATTTACTCAATTTCCTCTTTATCATCTCCTGTGAGGATAATGTCATCTACATACACAATTAACATTGTAATCCCAGTCCCCTGGCGTCAATAAAACGTGTGATCCCCTTGGGCCTGTTTGAAGCCAAAACGATCAAACCATGTTTTAGGTGACTGTTTTAGACCATATAGTACCTTCTTTGAACGATAGACTTTTCCTTCTTCTTTTTTGTGTCAAAACCTGGCGGCAGCTCCATGTATACCTTCTTCAAGGTCAACATTAAGGAATGCATTCTTCACATCTAACTAGTGCAATGACCAATCCAAATT…
c104386.graph_c0	GGGAGCAAAATATCGCCAAAGGGCTAGGGGCTACAGGATAAGGGTAAATATTAATCATTGTGGTTCTTTGCCATTTTAGTGATGCATTGTGAGGGAAATGTTATTGTAGCATTTACACTAAGTTTCTTCTATGCGTGACTATTACGTGTGATGAATTCATGTTTTTGAGTTTGATGGTGCAACATCCCATGAGAACATGAAGAATTTTGCAAAAATGGTCCATTTAGAAAAGAGGGGGAAAAGTGTTATAATAAGGGTCTTGAAGAAATTGATTAATTGGATGATTAATTTCATTCAAATCCAGTCAAGTTTAACTGTTTTAGACAACTAGAAAGCTAGTTTGCAATGTGCTTATCATGCATTTATAGAGAATATCTAGCTGCTTTATCTAAGATTCTC…
c104388.graph_c0	GTGTATTGGGGTTTTTGCTTGCAAATGTAATCGTGTATTAGGGTTTTTGCTTGCACCACGAGGAGCTCCGATCTCTGCTCACGTATAAGAATCCAGTATTCGTTCTCCAAACGCAGCGTTTCCGTGGATCTCTGAATTAAAGGAACTTACTATCTTTTCAAAGGGGCATTTAGTTTGCCCACATCAAACTTCGCTTCGCATCGGCGGTGAGGTACGGTGCGTTTTTTCACTTAATTACATTCTTATTTGAACCGTTCTTAGTCATTTATTAGGGTTTCTATACTATCGGTGTACAATTTGGGGCTTAACCATGCAAAGGTAAAAAATTAGGGCTGCTGGAAGCATCGGTACCAGTACCACTATGATCAGTACCGGTACCGGTACCACTATGATCAGTAC…
c104396.graph_c2	TACAAGTCAACATTCTATTTACAGGTCTACAATTAGTACCAGTGAATAGAATGGAAGAACGAAGAACTCCATTCTCATTCTAAACTAAAAAAATAAAAAATAAAATCATATACTCAGTCAAATAATTATGTCATAAATCCCTATCTTGCTCCCAACGACAGAACAAGAATCTATGGACTGAATTGTGATCTGCTATTGTGATTTTTTAGAGTCTAAAATTACAAGTATTCTGAGAACAATGGATGATATAGAGTAATATATCATCCATTTTGGATTCATAATATATTTACACCAAACACAATTTTTACCAGACATATTCAATACTAAAGGTTCAAAGACTTGTGTCTTGAAATGTTCTTTTGCATATTTCTTTGAAGATGATTAAACGTGGTGTATATC…
c104400.graph_c0	AAAGTTGGCTGCGGAGAAGAAGGTGTGTTTTTTGTTATATTTTATGTACTTTGAACCACTAACAACACTCAATTTTATGGGATGATTAAGATATCAAATACACATTATTGCATAAGGGGTTTCTTTTGATAAGCTATGTTTATGCTGTGCCTCATTTTTTCTATAATTTCTAACTTTTATGACATGCTTGGATGTCCAGTGTCCCATTAAACAGAAATCACTGAAGAATGCTGTATAATATAACATATGAACTTAACTCAAATTGTTATTTTTGTAGCATCATTTTGAATATCCATGGATTTCTGTTTTTCAAATTTTTTTTCCCTATTGAATTTCTTGATGGTTCCATTTTCTGTGTTGGCTTCATCTTTGGATGGATTTTTCAACTTAAATATGATT…
c104402.graph_c0	TGAGCAGCAGATGATTGTAGGGGATCTCTCCCAAACTTCCTCTACAATTTTCCCACCAATTTTCCCACCAATTTTCCCTTATGAACTTTTCCCCCTCCCTTCCGAGTCGCGACCATTCTCCCCGTTTTCTTTGCTCTTCAATTTTTCCATCTTATTTTCTTTCGTACCCTTTTCCCACCTTCCAAACACTCCCACAACGAAGAGAGGATGCCAATAGAGATGCCCAGAGGACTACCTTTCTCGGTGGACACATGGACTCCAGCGTCAAAGAGAAAGAGGCACCATTTTCTCACTCATGCCCACAAAGACCACTCCTCTGGCATCTCCACTCACTCTGCATATCCAATTTACTCTACCAACCTTACGAAAACCCTAACTCTTCAACAATATCCTCAGCTT…
c104410.graph_c0	AAACGGCTGAAGAGGATGAGAGCTTTGGTGACGAAGCTGTGCCGGAGAAGATTTCAACAGCCGTACTCGTTCTTCTTCCACGGATCATTCTCTACTGACAATGGAGATGGATTTCAGAGTTCACGGGTCAAGATCTTTGATCGCGATCTTAAACGCAAACAACGTGATCGAGCTGCATGGTTGGCATCTCCGAAGGATCCTTTAGTTGACGCAGTTGCCGAGAATCTTTTGGATCGATTAGAGTGTTTTCCCTTTTGTAGGATTGCACAAAACCATTTCCTACAGCATTATGTTTGGGGGGTTCATTGAAAGCTATTAGGCGTTCGTTGCGTGGGCGTGGTGCCATCGAAAAGCTCATCATGATGGATACATCTTATGACATGGTGAAATCATGTAGAG…
c104416.graph_c0	TGATGCCTAGACCTGAGACAAACCTTAGTAGTGCATGACTGTGACTAGTCTAGAAGGCATGGAGCCCAGACAAGCCTCAAGACATGGAACAATGTGGATTGGACCCTTGGTGGGATGCACAACATGGCTTAGAGGCAATGAGGTTGGAAAAGCCTTGAACATGTGGGGATCCAAGGCCTTCTTCAAGCACCAACAGTCATACCTATTGGAAGGTGATGTGAACAGTTAGGCCTGATCAAAGGCTGGTTTTGAAAGGAGATTTGGAAGGAACAATCAGATGATCCAAAACTCCAGTAAGCATGTCCCTTAGGAAGAGTTGCATATGGTTGTACCTACTGATAGACTATTCTATAAAAACCCTTGCCTTGTCCAAGAAAAGGGTTTGTTCATTTGTGCTGC…
c104422.graph_c0	ATGGGGTGTAAATAGAATTTCTCCTGGTTTCATCGTCGATCTCTGCTTCCCTTTTAACCCTAGCATCGTCGTCCTCTGGAGCTCACCTCCGGCACTGCTCCGACCACTCACTTCTCTCTTTTCATCGTCTGCTTCCCGAACGAATGCATTTCCCTCACACAATCCTGTCTCTTCTCCTTCCGATTTTGTCTCAAAGGTGAAAAAGAGAATTGAAGCTGTTATGCCCACTGCAACCGGGCACGAGCGACAAGAGCTTGAAGCTGAGCTTGAGGGAAGGAACGTTCTTGAAGCCAATTATCCAGTTGGTTCATTTGGTACTGAGGAAGCGCCTGCTATTGTTAAGTCTGTCTATGACAGAAGAATAGTTGGCTGCTGTGGTGGTGAGGGAGAAGATGAGCA…
c104423.graph_c0	GTGGAATTGGTAAAACTACCATCAGCAAAGCTATTTACAATGAAATCTCAACTAAATTTGAGGGTGCTTGCTTTCTTGACAATGTGAGAGGGAAATCCAAAGATGATTATGGTCTAGTTCAATTACAAGAACAGCTAATAAATAGTATTCTAAAGAGAAAGAATCTAACAATAAGTAATGGTCATGAAGGAATCCATGTGATAAGGAAAAGACTCCGAACAAAAAGGGTCCTTATTGTATTGGATGATGTGGATAATTTGAAACAATTGGAACATTTAGTTGGAAAGCATGGTTGGTTTGGTCCAAGAAGTAGAATCATTATAACATCTAGAGATCGACATTTGCTAGATGTACATGGAGTTGATGCATTATATAAGGTTGAGGAGTTAAATCAAAAGG…
c104423.graph_c1	GCTCTATCCACTCTGGTATCCCGACGCATCCTGGAATAAAAACATTAATTTGCTTCCTGCCTTTGGGATTGCATTCCAACTCAATCATGGATGACATATTTTGCAAATTGTGTTAAGCTACAAAATTTGTCACCAGAAATCTCATACAACATGCCCTGACTGTGCACATATTGCTTGGAGTGGAACATTTCCAGCATAGCATTCTTAGGATAGTACACCACCCACAATCTATCTAATGCAGCACCATCAATCCACATCTAATGCAGCATCCATAACCGGAGCCAAAGACAATGTACTCCATATTTTCGTATGAATTCACATTGTAAAGAAGAACAACTCCTTGCTTGATAAAGACAGAAGAATGCAAATCCGAGGAAGTGGTCATCCTGACACCAATGG…
c104425.graph_c0	GCCGATATCATCCACCTGTTCACAAAGAATTAGCAGACGCTCAGTTTGAAGGATATGGGCAGTGTCCACTATGAGTTCAGTTCCACGTCATGATAACTGGTCACTACAGTCTGCCTCAATTTATTTATTTATTTATTTTCTTAATCTGATTCCACTCTGAGATTATCGCTTTCTTTGTCCTCGTTTCATTTTCAATCTCGTTTTTTCTAATTTCATGATTGCTTTGAGGAGTGAAGAGTAGGAATAGCACACAGATTACTATTCCACACCCATCGGCCTTCGATCACCCAAAATGCAGTCTTCTTCAGCACTTTCAGCAAGTGTTTTTCTCATCCTATCAATTATTATTCCAAGTTTCATAAATATATCAGTTGCTGATGAGGGGTTTTGTTCAGCGCC…
c104433.graph_c1	AAGAGAGAGAGAGATAGAGAGAGAGGAGCAGAAGAGAGGCTTTGTCATTTTATTTTATATTTGATTAATCTGTGGAATCAACTTCCCTAAAATCTGAAACATAAACATTATTCAAAGAAAAAAAATAAAAACATGTTTCTAATAATTCCTCGAATCGATCATCTTCAAAAGGTCTGTCATTTTCCCAAAGATTCAGCTATCTTCTTTGAGATACAATAAGCAGTCGACTGGATGGTGATCATGGGATTCACCCCTACTGCAGTTGGAAGAACACTGCCATCACAAACAAACAGTGATTCAGCTTCCCATCCCTCCCCATTCTCATCAACTACACCTTCTTTCTCACTCCTCCCCATTCTACAACTCCCCATCTGGTGTGCAGTCCCAGTTACCGTCCAC…
c104439.graph_c1	ACCCCAAAGTATACAGGAAGTATATAGGGGCACTAAAGCTATACAACAAGAAAGGGTAGATACAAAAACTTATCACCCTAACAATCAAAGCCCTTAGAGAATACACAAGAGGATTCTAGTAATGGAGCAATCCACATTAGGTATTAACCTTGCCCAAGAAATTAAAGCACTGACAAAGAAGAGTTTTAGTCTTGTAGGAAAAAAAACCTCATCCTCAAAAACAACTTTATTTCTTTCTTTCCATATTGCCCAAAAAAGACTCAAGAAGGTTGCTAACCACAAGTTTTTGGCTCTCTTTTTGATTGGGATGCTAGACCAATCTGATAACACATCTTTTACCATATAGGGAGAAACCCACTACAAACTAGAAATGGATAAAAGAGCTGCCCACAATCCCCA…
c104456.graph_c0	GCTGAGTTTGTCCCGCCACTGAGCTGTTAAAGAACAGAATCGTCAGAATTCAAAAACCACTAACCAGAAAAATGAATCTCAAACTCAAACTCAAACACACACCAAGTGAATAAAAATATGCCAGTAGTTTGGGAATCCAGGAATAAATGTTCACAAGCTGGTGCTACAGTAACGAGAGAAAGGAAGGGGGGAAGATAGGTCATACCTACACGTTCCTGGGGAAAAACATATCCATACAACGTCCCATTGGTCTGGTCTATGTTGCAATGGTTTAGGTATGAGTGTTGGATATGAGTGCATGTTTAGGTGTTTAATCCTTCACAATTCAAATTTTAGATACAAAGATTCAACTAGAAGGAAAAAAAAAATCCAAAACTAAGATACAAAATAATAATAAAT…
c104475.graph_c0	TGCCGTCTCCGGTGATCGACGACATAAACGATGAATTTGTTGCGGATGACATCGGCTGTGACAAGCCGAAGCTATCCTTGCTGAACTGGCTCGTGGAAACCACATCGCTACTCACAGGATTGGAGCTTACAATATTAGGCTTAGTGAAGTCAAGAGTCAGACTATGCCGCTGAGCAAAACTTGCCGGAGGCGGCACCGCTGGAGGAACGGGAAGCGAAGTGACCGGAGCCGGAGTTAGGGATTGAGGCTGGGGAGCGACAGAGGAGGCCGAAGACGACGGAGAATCGGATGAAGAAACCGGTCCGCGGCGGAATCGGGCGTGGCCGGTACGGTTCAAGATGGAAATGACCTTCTTGAACTTGGAAACAGTGTAATCGGTGATATCCCTGCAATCGAGCT…
c104475.graph_c1	ATATTATTTAAAAAAAAAGGTTCAAAAGAGTCAATGTTTTGGTGCAAAACAATGGGTCAAAATGATGTAATTAATGTTTTGGGTGGACTGTGGGTCTAACGTTCCTGTCACGGAATTGACAAATATAAGGCCATAGAAGCAAAGCACTTAATTACAAGGGAAGGTGAACTGCTCGGAGTTGACCTGTTCTAACTTTACGCAAGTGGGTTTTGGTTTTATTTCTTTATTTCTTGAATTCTTTCTTCCTTCCCACTTCCCAGTAGTAGTTGAGTTGCGTAGCAGCCTTACCCACTGCCCACACAAGATTCCTTTTTCTTGTACAGAATCAAAAGTCGCAGATAAAGACGAATCTCAATTCTCAACTCATCCATTTAATTCAATTTAATTTTTATCTAATTC…
c104480.graph_c0	GGGGATAAGGACGTTGATGCCCGGACGTATGTGGAGAAACTGAAGAAGCAATTTAGTGTCTGTAGCAACATATACATATATACTAATGGCGTCCAATGTATTTGGCAACCCCATCACGAACTCAACTTTAGAGGGAATGCCGGAGTATGCAGGCAAGACCATAACACGCACAGACAGGGCACATGTGGCTCTAAATATGAAAAACGCAGGGAATAAGGACGTTAATGCCCGGACGTATGTGGAGAATCTTAAGCAGCAATGGGGTACTGGGGTCTCTACACTTTGCCTGGTTTACAATGCTACTGGGGACACTGTAAATTTTGCTGGCAATTATGATTGGTATGGTCAAATTGGACCTTCTCCTTTCCCAGTACAAATTCAAAACGGCCAGTGGGGTGG…
c104488.graph_c0	GGAGAAGGGGTCTCCCTCTCTCTCACGAAATGGGTTTCCCGTCGCTAACTTCCTTGTGTTTCCCGTTCCCTTTTCAAGGGATCATGGTTTTTCTAGTTGTTTCAACCAGCCGGATTTTGAAAAACTCCTTTTTTTTCTCCCAAAAAGGGAAGATTAATGTTGGGTATATCCTTCCTTCCAAAACCTTGAGGGTCGATGATGGGTTTCTCATCCCATCAGATTCTCGAAATACGGCAACCGACGGTGTAGGTATTCCCAGTAATACCGGTACCGCTGAAGCCAATTTCGCTGTTGCAGCCATCGCCGTGTCTTAGATCGCCGGAGATGTAACAGCCGCTGCCAAGATCTCATTAAATAAAAGTCTTGCCGACAATGGAGCTCTCCTCCCAGCGGGCCACG…
c104488.graph_c1	AGGGTACAGAATCCACTGAAGTAAAGTGGATATACAGTTCCTCTAAACCACTGCATATGCAAGAGAATAACCCCCTGCAGCCAACATTAGATCCAGCAGAAAACACGCCCGCAAAAGCTGTTTCCTGAGGATCTACGAACGGAGCCACATCTGACCATTTGGGGACATACACACCATCGCTGGTTAAATATGGCACTTTGTTTCCACCTAAGAAAAAATAATCCCTAGCGTCGGAAAAGTTACACCCATCAAAAAAGGAAACTGATTCAGACAATGAACCGGAAAATCCAAGTTCACATGAGAAGGAAAACCCATTTCGGGAGAGAGAAGGGGAGACCCCTTCTTCCATATTCCAACTCGGATTTGAGCTGGGAGTGGTCTAAACTAATTTTTTATCTC…
c104492.graph_c1	AGTGGAACAGAGAGAGAAGGGAAGAGGAAAGCAAAACGAATCTGAAAGCCAGAAGAAAAATGGGTTCCAGAGAGAGGGATAGAGATCTTGAGCTTCTGATCCCCGTCACCGCCGCCACTGACGGTGTCGCCTCCAAATCATCGTCGACCTCTCCATCCTCTTCTTCTTCTCATCATCACTCTGGCCGTGAGGTCCTTTTCTTTTTTCTTTTTTTTCTCGCGGATGATTGTCATTGTTTTTTGGTCTCCGTTCGGATTAATCATTTCCAAACCTGTTTCTAAATTAGAAATTCGTGGATTGGTTTTCAACGATTTTACCCTATTTTTTGTTGTTAACCCCAGATATTTGTTTTCCTTAATCCTTATTATGTAAGCCGACGAAATTCGAAGGAGTGAATTT…
c104498.graph_c0	GTTTGTTTCTTCTGGCAAGGCGGGAGATTTATGTTTCACACCGTTCAAGTTTTTCCGTTTTTTTCCCCTTTTTGTGGGTGTGGTTGAATTTATTGTGGATTTGGGGAGATTATGATTTTTTTTAAAATGGGTTTTCGTCAATTGGATTTTATCCTTTTTTTTCTGGCCTTGCTGACGTATTTATGATTCCAAATTCAGTTTCCTTGGGAGGATTTATTGATTTTTTTTTTATTCGTTCTTCAGATGGCAGATTCAAAGCTAAATTACAAAATTATCTTTTCATTCATGGAGGGTGGAATTCATTCTGAAAACCTTGATTTCAAATTTTTGTGCTTTTGATAAATACAAAGGTTTAGCCAAATGCAAAATTCTCCCACAACTTCCACCGTTTCTTGATTT…
c104516.graph_c1	CCCAAACTTAAAGTTTTGCTTGTCTCCAAGCAAAGAAAATAAAATTTTGTTTGTTCTCAAACAACTCAACTTTTATTTTTAAGGACATTTTTCTATTTTGCACTAGACATCTTTTCCCTTGTATCCACAATTTAGCTCAAAAACAGGTGAGTTGTCAAATTATATTTAAACAAGTTTCCAATCCAGAACAAGGAAGATTTTCAATTAAGTTTACTAAACAAGCAAATAATTCCTATAGTGTAAACAGTTCAATTATTTAACCTGATTAGTGAGTGTGTGATGGTCTTCTCTCTTTTTCACCTTGGCAGATTAGTTAATCTTCTGAGACACTACTTAGATAATAAACTTCTCCTTGATTCTTCTAAGTCTCATATGCTTGTTTGTCATATTAATTTCCAC…
c104529.graph_c0	GTTGAAAGCCATGGATTTGTGGAGATGCAGATACAAAGTTCAAGATTGAGTCTCAAAAACATGTGAAATTTACATTACATTGAAGCCATATTTGGGCCTCCCTTGAAAATTGAACAGTTCCATCACGTTTTAAGAACAAGTCCATCATCTTAACGGACCATTATAGAAGTTATATCCATCTGAGTCTCTGAGAAATAATTATATGTATGAATATGGTCGTTTCACGAATACCTAAAAACTAACCCTCCAGCATCTAATCTGGTTGTGCTCCCATTTTCTTCATTGCCTCTCAAGATTCCGAGAAGGCAAGCTTAAAAAGTTAAGTAAACAAATACCCTAGTCCCTAAGTGAATATTAGGATGTCAAGGCTCACGTTATTTAGACCCCAGCAAATAAGTC…
c104539.graph_c2	AGATAAGGTAGTTTCACCAGAGAACGCGGAAGCACACCAGCAAGATCTTGCCCTTTAAGAAATCTGTTTGACTAAAGAACAAGGTAATATAGGTCCATAGGATACAAGTTTTGGTTTGGTAAGTTCCCAAACGTAATGTTTTGTTAGTAGACATGAGTGAGGTGAAGAAAAACACTCAAGTAAATTATTCATGTCTGAACTGCTTTATATAAGAGCATGTAAAAGAGTTATGTAAGTGCTAGTACAAATGAAGAAACAATCAGAAATCCATAATTTAGTAGTACATGAAACAGAGGAACCTCAAAATATCAAGCCCTGGAAACATGTAGACATTGTAGTCCAATGTTAGATTGAGAACTTCAACATACTTTTTGGTCCATGGCATTGTGAAGGTGCTGT…
c104549.graph_c1	ATTTTCAGGTACCTTAGACATTGATAATGAGTGATGCCGAGGTAGGTAGGGATGAGAGTTGAGAGCTATTTGAATTAGTGTTTTTTAGAGATTATTAGTTTTGAATAATTTATCTTCTTGGAAAATATTAGCTTAATGATATGTTATTATATTTTTATATCATTGAAAATTGTTATTTTTATAAAATTAGTTTAAATTTTTGTGAGCATATATTTAAGACAAACAAAATTCTAAAGTAGGGATTTTAAAGGTGTCATTTATATGTAATGTTTTAGTGTCTTAAACGGGAATTGAGAATAACATCCTTAATTCAAAGTTGGGAGTTACAACCCCGTAAACATGTTCAAGCTAAACTCCAATAATTTTGACAAACAAGAAACAATCACATCATGGTAGGAC…
c104557.graph_c0	AATTTTTATTTTTCTAAAGAAATATTTCAAATTGTATAAATGATCTTGATTTTCTCCTTTAACTTCCCAATAAGAACTTTTCCGAATCAAAATCAAATGAGTGAACATCCCATCATATAGAAAGGTCATCAAAACTATTTATATAAATTAAAAAATATATTGTAATCAGATCTTCACCGTTTTGAGGTCGATGTGGTTCAGAATTTTATAAATGCAGTGGTAAACTAGATACCAAAAATATTTTTTAATATATCAATTCAAATTATTCTCATCGTTAAGCTGAGAAAAATTCATATTAACTTAATTTAACGGCAATAAGAGAACTTAGGAAGGTGACTAAAATCCACCCGCATACTCCTCTTGAAACTGTGGATTAAAAAATCTACAAATATTTTTATT…
c104560.graph_c3	AGCACTTGCTTCATCGGGTATTCTATTAGGACTTCAATGGTATGAGCTTGAAAGTAAGGGCCGAGCTTTCGGGCCGCGGTTACTAACGCCAGGATTAGTTTCTCCATCCTTGGATACATCTCCTTTGCTCCTCTCAGAGCTAGGCTGCAATAGTAGACCGGATGCTGTACTCAGTCTTTGTCTCTGATAAGGACTGCGCTGGTCGAGAAGTCAGAAACTTCCAGGTACAAAGTAAGGAGTTCCCCTTCAGAGGGGCTCACCAGAATTGGGGGAGAGCTCAGATAAATTTTCAGTGTTGCGAACGCTTCTTCGCAACGTGTATCCCATTGAAAAGCTTTCTTTAGAACTTGAAAGAAGGGCTGACATTTATCGTTGGCCTTGGACACAAATCTTCTTAAT…
c104562.graph_c0	CATTGGAACTCGAACCAAAGACCCCTCCCGACCCTATGCCCTGCCCTTTTTTTAAAGGAACGCTTCATAAGCAATCATTCCAAAAACATTTTTAGAGAAAGCATTTTAGTTTACTGTAAGCATCTAAAATAGAAAGACTTCTGCTCAAAAGTATGGCAGCATGAAAAGTATTTTATGCTTGGAAAGATGGACATTTTAGTTTACTATTCCATTAAGTTTCTCATCTCATTGTCTACTTTTAGTGTGGAAACAAGAGAAATTGGGGTATTTGATCCTTTGTATGCAAACATTAGAACCTTTTCCATCTCCTATTTGCTTATCAAAATAAAAACCATAGAAGTTGGAATCTTATGATAGCAATCTAACTCCAACCTTTTACTCCAAAACAATTCAACCTAC…
c104567.graph_c0	CAGGACGGCTGACAAGGGAGGTCGGTCGTTGGTTTGCCGGCAATGACGATCTGCCGTCGATATGCCATGAAGGACGACGATTTTCCGATACCGTCAAGTGGGGTTTTTGGATGGTCAAGGAATTTGGGGGTTCAGTGGGTATCCCCGCTGTGTGTCGACAATGGTCGGAGCTTGGACGTGAATGAATGTATGATCAAGTTTGCTTCGAATTATGCATTCTACAAATTTCTGCTTGTTGGGTTCTGCTGTTGTGGGGCGGTTTATGGTTGGTTTTATGCCGTAGTTGTTGAGTTTGCCTGCCGGCAAAGGTGCAGTGTGTATGGGGTTCAGAGACAGATTGCTTTGTTCTCCCCTATGTGTTCTGTTCGTAGTCTGGACTTGGATGTTCAGTTATGGACA…
c104567.graph_c3	CGGTGAGGAAAGAAGCTTCTTGATCGACAAGTGAGTGGAAATGAGACTGGGGAGTGGAGGTTGAGACTTGAGAGGGAAGAGCTGAGAGTGGGGAGCTAACCTCTGCTATCAAAACCCTAATAGTTTTTCCCACAATGTTTGCTGATTAATGGCTATCAAATGGTGAATTTCTGAACACTTACCTTAAGATACACAAAGCTGAGAACTTTTCACACTCTGGTTTTTCTCTCTCAAACGAGACGACAAACAGAGACAAGTAGGTTTAACATGAGAAGTAGAGGAGGAGGGTGATTCTGTAAGTTCCAAAATCTAATCCCATTTTTCTCTTATTCGTTTTTTTCTCTGTAAGGACTGTTGTTTTTCTCGAGAAAAAAAGAAATGTGCCCAATCATGGTGAGA…
c104573.graph_c0	GGGTACTCTTCCTTCTCTTTTATTTCTTCTGGTTACATTTAGACTCAATATATGATGTCAAAATATAAATATTCTTGTAAATTTTCGAGATTAAGGTGTTTGATCTTGTTTTGCTCCCCTTTCAAAAATCCACCTAGGCTTTACACACATTTGAACAAACATCCTATTCTTTTAACCGTTCTATGATGCTCAATGATTTTCGTTTTACACGACAAAGCGGTCAGGGCAGCTCTGTTTTTTGAGTTTGAAGAGATCGAAAAGGACAAAGAAACTTACATATTATGTTATTTTTATGTAAGTAATCTCTTAAATTAAGAACAACCCGTATCTTGAACCATTTTCTAGATCACATAGAGAAGACCTCTCTGTACATACTTATTAAAAAGCTTGATTTGTTTA…
c104578.graph_c1	AGACAACTCAGCCGTTTCAATTAGTTCATTCGGATGTATGGGACCAGCTCCTCACTTATCTGTTGAAGGCTATAGATACTATATTTCTTTTGTTGATAACTTTACTCGTCATGTTTGGATCTTTCCCCTTCGTCAAAAATCTGAATCCACTGCCATCTTTTTGCACTTTAACAAATTAGTTGAAAGACAATTCCAAACTCAGATTAAATGTTTACAAACTGATTAGGGACGAGAGTACCGTAAACTTCAACCTTTGTTACATGAGTTAGGAATAAATTTCAGACACCCATGTCCTCATGTTCATCAACAGCAAAGGAAGGTAGAAAGAAAGCATAGAAGTATTGTTGAGATTGGCCTTACCTTACTTACCCAAGCCTCAATGGATTTGAAGTTCTGGTG…
c104583.graph_c0	TTAAAATCAATTTATGCTTTGAAACATTTATACCTTAAACTTTATTTCTTTCCTTATAATACATACTTATACAATTAAAATCCATTTATGCCTTAAACTTTCTTTCTTTCTTTCCTTCCTTCTGATGGAACCCAGGGAAATAAACACACCGAACAGTTTCCGGGTACTGACGGTGAGGGACAGTCACATTCCAGTCATAACCACTACGCTGCGGAGAAACTCACGCTTTGCATAGGGTTCCAGTCATAGCACTTTATCACGTGTAAGGATATTACTCTAGACACCTATTTCCCTCCCTCAGTTAGTAACCTATAACTTTACCCTCTAAATCCTTACACGCTTAAAGTACTTCGGCCGATATCAGTCATAACAGTCATAGGGGGTTTAGGGTAACCATCA…
c104590.graph_c0	GGAAACCAATTTCATTGTTATGCTGGAACTCATTGAAATTGTTGAAAGTGTCAAATAGTATAAAAAAAAAGCGGAGCACAAGCAATTACATATGCAAAATGATCATAAAGACAGATGATTACAAGAATAAAAGTAAGAAATTTATGTATATATTCTCATCTCACTTGATCTAGACCATCTGATTCAAGAAGTAAACCATCAAGGTATCAGTCACTCATATACATAATAAACAAAATCTCTCTGGGCACTCTGATGTTAAATGCAAGTTTTCTTGGAACTAGAGACCAGAGTTCCCAACCTGTGGTGCCGATATCTGCTGATTTTCAATTACATATCGTGATCTGAACAAATTTACTCCATTGGGTCTGGACCATCCTCATGAACTAACCGCTTGTTTGG…
c104591.graph_c1	CTTCAATGTTTTTTGTTAATAATTATAGTGTCTTTGTGTTATCTGTTATAGATATAACGTTCAATAGGCTTCATGATGTAGATCCTTCAAATCCACTAGTCTTGCTATTGCAGGACAGACATAGGTTGTATTTAGTAGATACAAATCAGGTATGTATTTTATTAAATATCAACTACTATTTACATATTGTTGGTGTAATGTATGTATAATCAATTCTAAATTTGTCAATCTTCGTTACTTGTAGTTCTAGGAGGTACTCTACCATTGCCAGTAGATGAAAGCCTTCATCAATATGTGGAGGATGGATCTGCGTATTCGTCCTTACATGATCCGCTCGAGATTATATGGTATATAACGCATGGGTCACATCATGATCGATTGGCCACTCATCACTAGTCT…
c104592.graph_c0	TTGTTTCTAATTTTGGTTTGATAGCTTAGAAGCCTGGATCCCCTTGATTTGATCTTTATCCACTTGATAGAGGAATCCTAGGCTCATTGGTAGCTTGCTTTCTAAGTACCTTGGCTTACAAGGTTCTAGAACTGACTTGCGTCCCACGTCAGTTCTGACCCTAGTCAAGACTCTCCGAGACTAGCACGTCCATTTGTTGTGGGAATGCCTTAGTTCGAACAGCTTCCTGGTTCTTCCAGGGACTTCGTTTTTAAACCATCACAGCTTCCTGGTTCTTCTAGGGACTTCATTTTTAAACCATCAAACTCGATCCCTAAAGTAGTCACCTTCTTGTAGAACACTAGAAACGAAGATATTGACACTCCCAAACCCAACACCTCTCATTGAGGAATTGATATA…
c104599.graph_c0	ATCACAGAAAATGATAGTATCGTCAGCATATAAAAGATGAGATATGACAAAGTAATGTATAAATTATATATGTATATTATCATGCTTACATCATGATTCAACATTAGTTGTTTTGAGGTGATAACTTTTTCAGTTCAATTACTAGTCTGATTTTGTAAGCATTACAGAAAATAGGACCTATTTCAGGTATTCAAATTTTTGTTGTTGACAACTTTGACAATTTAATTTTTTGATCGATAGACAACTTTGACAATTTAATGATTGACTTGCTTCCCAGTTCTCAGTTCTCAGTTCTCAGTCATGGCATGAAATTGATTTCATTTGATTTATTTTTTTCTCTCCGTTCTTGGGGCAGTTAGCTGTAAATTGTGAGTCTCCGTTTGTAAGTTGTTGTCTATG…
c104605.graph_c0	ATTCAACCGTGCCTGAGACAACTGGTTAGCGTAGAGTATTGAGCATTCCACATTTTTGGGAAATACGATAACAGGAATATGAGATTTGAGATCTTTCTCTTTTATTTTGTCTTCTTTTTGTGTGATTTTTCACAAACTAATTGCTTTTCTTTGCACCTTTTTTGCCTTGAAATTAGTTGATCAATCACCCGTTTGGTAAGTTACAGATTATTACTTCAAATATGTGATGGTATTTGAACACTGAATTCATATTCTGACAACCCTCAAAGGCCAAAGCAGTGATAGCTTATTCTGAATTTGAACATTGAATCCATTTTCTGACGCCCTTCAATGCGGTAATAGTTGTGTTTTCAGCGTATATTCATATTATCAGAATTATTGCTAACTCAGGAACGTATA…
c104612.graph_c0	TGGCGAATAACACATGGAAGCGGCCTATAATCAATTCCCTTGCCATCAATTTTCTTTACATAATGATACAAGTTCTCCATTAGGCTGGAGATCTATATGTAATGAGTGAATTCTGAGGAATTCAACTTCATATAATGGTACAATTTCTCCATATGAATGGACCATAGCTGGGGATGGATCTATATTTAGTATGTGAACCCCCAGGAACTTAAAACTTCAAATAATGGTACAACATCTCCATATGAGTGGAGAAGAGGTTGGGAATCCATATACGACGTAGTAAACTTTTGAGAGTTTCGGCATCAGTAAACTCTCTCAGGAGTTTCGGCCACCATATCGCCTCTTCCTTTGCTGAAAAGAACTTAAGGCCTGGACAAAGTCATCTCTCCCAAAATCGGG…
c104636.graph_c0	CACAATGGTAGACATTACTAAAGACCAAATAAACAGTACAATCTATTTCGCAAAATATATAGCTAGGTATTAATATCATGGTGATATCCATTATAGGAAGCCAAATACATATTGCACGGCATTTTACCGAATATACAGCTTAGTAGAATGAAGATACTTATGCATCTTGATACAGTTTACTACTGGAGATCACCTGAACCCTTATGCATTTTAGGCAGGTAGGTTTATTTCATCTTCTTTTTGGTTGACTGTCTCATATCTTTTTGAGGATGAGATTCACCCCATATTCAGGCTCTAGCAGCAAATTCAAACGAGGGGAATGGCGATAATTAGGAGAGATGGAGAGGGAGAAGTGTGATAAAATGATAGTAAACAAGATCTTCATTTCAGTAATGGCTA…
c104643.graph_c1	CAAAAGTGTAAAATCTAGAGAGAACTATCCAAAGACTAAGAAGTTAAATTTGATATTCATTAGCTGGTTTTTAGAGCTTAAAGAAGATCTTAACATTCCTTATTAACTTGAAGGGTTGATGCACAAAAAATAATATTAAATTTCCAAAAGACACATCTACCCTTTTTCATGCAGGTTGCAACAACTTCTCAGAACCCCAAAACAGAGGATGTTCATTACCTGCTATCTCCTGGAGAAACCTCTTCCAACTTATTCAGGTTACTATTTTCCTCTTACTGTGTAAATCTAAAACTAACCCACAGCACTTGTCTGGTGGTTCTTTCCCTGTGATGACGATTCGCCTGTCTCGATCTTCTCAGCTGCTTCAGCTGCTGCTGATGCCGCCTTCTCCAATCCCAA…
c104646.graph_c0	TGGACTCTAAACACACTAATTTGAACATTAGTTTTCGTTAAAATCTAATTTTATAATATTTTTTTAAAATAAATTATTTCAATCTAAAAACTCCAAAAGTCCTAAGTTGTTGGAAGTTGGAAACCAAACCAGAGATGACCCATGTCAAGATGTAGAAGAAGATGTCTCTTCCTCTTAGAAAAATGTCGCCATATGAGACAGCTGAAGACTGCTCACGCCCACCTCCTCACTTCCGGCCATGGATCCGACACTTTCGCCTTCAGCAGGATCTTAGCCTTCTGCTCTAACCCACTCCATGGCGGCCTCTCCCATGGCTGGAATCTCTTCCAACGCATTCAAAACCCCACCATTTGCATCTGCAACACCATGATCAAAGCTTTCTTCCTCAACGGCCATCTC…
c104653.graph_c0	CATTTCATGTTCGTTAATTTTTAAAATCAAGTTATATATTAGTTAATATCGTGTATGCATATTATAAATTTATAGTATTATATGAAGTTTTCATATTTTAAATTAGTTTAATTTAGTAATAATATATTAATAAATTAATTTTTCATGTTAGTTAATATTTGAAACGAGCATGTGGATGAACCCCGAATTTCCTATCCATAGAGAAGTTGTAGATACAAGTCAAGACATTTATTCATGACATGTTCGATCTTATAATCAATATTATCGGAACACCATGTCTTGGTATGAGTATTGTCTTTACCGAAATTTGATCTATCCATCAAATGTTACAATTGAGTCACATCAATCTTCATTTTGATTTTAAAAACTCATTGCAATGTATATATTTGATTATTAATG…
c104662.graph_c0	TTGGAGGCCACCAATTTGGTCTTGCAAAAGAATAGTAAGGCATGCAGGGTCGGTGTGCTTGCTAGCGCCCATAGTAAGCTCTGGCTCTGGACATGGTGGATAGTAGTGGCAGACCATGGTGCTGTCTTTACCAAATCCCATGCCCCTTAGGTGGTCTGCTTTGAGTCCAAGGGCCTCTGATAATAACTCAAACAGAACATCCCCCAGCTCTGTAATATGCTTTTTGTACTCGGTCGTTGCCTCTCTGCAGACGGCTGGCAGTTCTTGGGGATCGAGGCCATCTGAAGAAATGGTAATAGTCAAAGTGTCCCTCCAGTTAGCAGCCCGTGAATGGAAGAGATCGTAATTGCAGTTGAATTTTACTTTCCTCAAACGATCGCGGGAATAGAACTCCTTCCT…
c104665.graph_c0	GAACACGACCCATTGACACGAATTACCACCCCTACAGGCTACACATATTCTAAAAGGAAACCTCGAGATCACAAATATAGATTTGTCACGAGGAATCTTTGAGAGCTTAATTATACAATGCTTTGTTGTTTTTCAAAAGCTTTTTTTTTTCTTTTCTGGAAAAGGCTACTTTTCAAAAGCTATTTCATTTTACTTCTTCCATATTCTCTACAAAAGGCAAAAAGGGGTTTATTCTCCACACTTTTCTTCTTTTCCTATCTACAAATTCTTAACCCTAAAAGGGAGAAACTACAAAATTCCAAAGGAGAAAAGGAAGTGCTTTATAGTTGTTTTACATGCCATGGATGAGAAGATATTCTGCTAAATTATATGCATCTTTATACTATAGTTAGGATTCCG…
c104670.graph_c0	GGCGGTGGTGGTGGTGGTGGTTTTCCGGCGTGGGTGAGCAAGCACAGTAGGAAGCTACTGCAGGCATCGCCGGCGGCTGCAGATGTTACAGTAGCCGCCGATGGAACCGGAGATTATACTACTGTGATGGAAGCAGTCAAAGCAGCCCCAAACTACAGTCCGAACCATTACATAATCTATATCAAGCGAGGAATATATAGAGAGAATGTAGAGATCACGAAGAAGAAATGGAACCTGATGATGATCGGAGACGGGATGGGCGCCACCGTCGTTACCGGAAACCGGAGCTACATCGACGGCTGGACAACATATGCATCTGCAACCTTCGCTGTGAAGGGGAAAGGATTTATTGCAAGAGATATGACATTTGAGAACACGGCGGGGCCGGAGAAGCACCAG…
c104674.graph_c2	ACTATCAAATGGTTCTTAGATAAGCTCTTCTAAAATGACGAAGCCTATATGTTGTCCAATCCCATGACAAGATGGTTTTGATGATACAAGAGTCATATTCAAAAGGGAGGAGAGATAGCCAAGGTATCAAGTTTGTTTTGCTTTGTTTTATATTTTTAATATTTAATTTTTCCGTATTTGTTGCTTACTTTTCTATTAATATTTGGAGAATGGAAACTAAAGATCGATATAAGAGAAGGAAGGCTTAGGAGTTTAAGCTTTTCAGTTTGCTCGATGACATACATGGGAATGTTTACAAAAAAGATGTCTCTAATTTAATAAGGATAAGCTTTTAAGTTTCAGGATTTTCTTGAATATCCTTGGATATCTTATTTATTGGTTGGGTTATGGAAGGTTCCA…
c104681.graph_c0	ACAACAGCATCATTCATTGTAAGGACATGAACATGTAAAGGAAATGGAAGGAAGAAAAGTAGGAATTTATATATACACAAACAAGAACGTCAAACATAGTAAGGATATAGGACAATTTACTACATTGGAATGTAATTAATGTGTTTACTATTAAAAAAAACAATACAATAAGAACATATTTATCCAGCCATTGTTTTGGTAATGAATGTAAAAGTCTACAATTATCTTTTACCTATACATTTACCCTATTTTAATTTATCCTTTCAATTTCACTTAATTGTTACTTTATTTTAAAATATAAATTTATTCAAGATTTACTAAAATTTCATAACAATTTAGTGAACTTCTAATATTTTATAGGATATACATTGAAATTAAAACTAATTTGATAAGATAAAT…
c104691.graph_c0	ATAAACCCTTAGATTTGTTTGGAGTTTGTTCCAAAATTATACATTTTAAAAAAAAAATGTATAATATTCAAACTAATGGTTAAAGCCTCAATCGGTGACCACGATTTAACTTCAAGCTTAAAACCAGTCAATGATTATGGTTTTTAACTTAAAAAATTTAAAATCTTAGTGATCAACTACTATTTTGATGAAGACACATTAGTTTGAGCATTTTTAAATTTTTTTTATTATACTAGTATTTAAAATATATATATATATAATGTTTTCCCGCGGGCTTTGCTTTGGGGCTTCAAAACGCAGCGTTTTATGAATCCCACCTCCTTGGCCGTTTTTTATTTCCTAGGTTGGACCGGTCGGACGCCGACGCCCCTCCTTCCCTCTCCGCCATAGCTATGGAGA…
c104693.graph_c1	TCATAAATCTTGATTCACATATATATTAGATGTAATAAACCATACTGCATATTTCAGTGGATAATATATATTCGAGTCCAAATTGCAACATACTTATCTCCGGTGATACATATCATGAATCACATCTCACTCATACCTCAGACTTTACTATTTTTTATCAGCTTCATAACTTTTTTCCATTTAGTTCTCTCTAGAGCCATGTCCATATGTAACATCATTATATACCATCATATGGGTGTAATTCAGAGAATCCAACTTTCTGATGTACAAGGGATAAAATATTAAAACAGAAAAGAGACAAGATCTCAACATTCATAAGCAGTAATTAGTAGTCTGTAGTTCATATTTTGTTTCAGCAATAGATATCTGTTGAAACTTGTGGAGGGAAAAATGAAGCCT…
c104708.graph_c0	CAGACTGGGCCACTTTCAATATGAGTGCCCCTCTTGGAACAAAGAAGGCAACTATGCCGAGCTTGATGAGGATGATGAGATGCTGTTAATGTCCTACGTAGAGATGAAAGGAGCTAAAAGAAAAGATGCATGGTTCCTTGATTCAGGGTGTTCCAATCACATGTGTGGAGATAGAACCATGTTCAGTGAGATTGATGACAGTTTTTGGCAATTGGTCCGGAAATAAAACTGGGATGGATGTGATAAGCAAAGGGAGGGTGAAGCTGCTCTTAAATGGGATCAATCATGCTGTATCCGAGGTATACTATGTTCCAGAACTCAAGAATAATCTCTTGACCATAGGACAGCTTCAAGAGAAAGGCTTGACGATTCTGATTCAGGGAGGGGTATGCAAGATCT…
c104711.graph_c0	GGATTTCAAATTACCCCGGGCTAGTGTAAAAAACTAATAAACATGTAATCCATCTAACCACCTCTGACACCTTGGAAGAAACTCTGATCTCAGATACCGTGAAATCTCTTTGCTTTCCAAAAGAAAGCATCAAAGACTCAGTTCCAAATTTCTTCCCTTTTTGCCTAAAGCTTTATGGATCATTAGAGTCAGAGAAGAATCTCTCCATCTGAACCAGGAAGCAAAGAAGCAGCAGCAAATGGTACCTAGCAAACTAATTCATATGCAAGGGAAAAGAGCATAGGATGATAAAATGATCCATTATTCAAATATAGAAAAATTTTCTAACACTTTAGTTCTGTTTGTCGAGCTGAAAAACAAAGGCAGGGAAATACATGTATTAAGAATAGATTATAGAGG…
c104717.graph_c0	CCGTATCATTCTCAATAAAATGAAAGGGAGTATAGTAATTTTTGAGTAGCAAACATACAACACTTACAACTGTATCAATATTCAATACCCACCTCCAAAATAGGTGGGTGCTTATACATTTGATTAATCAATCACTAGATAAATGACTATTTTCAAAAATCATAGCATGTTTAGGGATCAATAGGAAACAACAATTTCCCAAAAATTGGTTCCACTTGGAATTGGTATGGTCAAAAAATTGTCTTCATCATTAAATATGAATTCCACTTGCTCTGAATTCACAGAGCAGAGCTTAGGCTTTTCATTGGAGTATGCCCCAAACCGACCTGCTCCTCTTCCCTTAGTACCTATTCTACCGTTATCAGAATGATCAAATCCTCCAACTGTCTCAACTGCCTC…
c104723.graph_c0	GGCGCGGCCACCAAGAAGAGCATATAGAGAGGTGGAGAGCTTCACTTTGAAATTTGAAGTGAGTGGTGAATTTTGAAAGGGTGGGACCAATGAATATCATAGAGGAAGCTACGCGGAAGCAACCGATTTGCTCTTTATGTGCAAGTTGTCATATGATGATTGAGGATGAGCCAACTTGGGTCCAGAGATAGACACCTTAGAGACAGTTGAACTCACCAGTGGAGAGCTCTGGGCAGGAAAACCCCTCTTCTCCTGAAGGTATGCTTTAGAATCCGAGGCTCTGATATATTTGGTGTTCATATTTTGGTGGAAGATGGCAGTGTTATTATCTATGGTGGTTGATGGGCTGTGCCGGTGTGTTACCACACTGTGGGATCTGCAGGAGCAGAGGTTCTCTGC…
c104740.graph_c1	CGTGAACCAGTAACTTTTCCGGTTCAGTCATCGGTTTGATTTTAAAAACATTGATGGGGTATGATATTCCAATTAAACCTGAATCATAGGAGCTTAAACTTTTAACAGAGTTATATAATTAAAAACTATAAAAGCATTCAATCGTACAAAACACACGGGGAGAGAGAGAGAGAGGGGCAAGCACGACCTGACAAAATCCGAGGGCTTGCTCTTTAGCGCACAATGAAGCCTAGAGATGAGAAATCATTGTGAAGTCAATGGAGGATGATAATGGATATGATATTTCTCACTGGTCACCACAACAACACCATAGACGAGAAGGAATTTCATGTCGAGGTTATACGCCTCAAAATATAGCCATGGATTGGACCCAAAAACTTTTCATAAGATTGTCTTCTT…
c104746.graph_c0	CCCAAATCCTCTTCCTAACCCCTTCTGATGAAATAACATTAAAAAACATTCTTTCTGTTCATCATTCTCATCTGGTAAGCATCTAGTTTTCATTTCTCTCTTGCTTCTTATTGTTGTTTTTCCGTTTGCAGGAGGAGGAGGAGTCTTCTTGGGTCAATGTCAGATACTGATATTTTAATCAATGTGTGGTGGGCGTTAGAATCTTTTTTCCTTTCCCATTTAATATATAATTAATTGATTCCCATTTACTGACTGTTGGGTTTTGGAGATGTTAGTTGGGTTGGCTTTGAAGTCTTTGTTTTACAGTGAATTTTTGCTATAGAAGGTAATGAATTTTCCCTCCCCTTTCCCCCCCTGCTAGTACATAGGTGGTTGATTTTTAAATCAGCATAGAGAGGC…
c104758.graph_c2	CTCCATGAACCTTTTCTGATTGGCCACGTCAGGGCATGAGCAACATGTGCTGCAAGAGGATATTCTAAATGCTCTACCATGGCCTTGAGGTGAATGGTGGAGAAAGCAAGTGCTTCTTCAAGTATGTCCTCTCCATGAACCCTGAGATGTACAGCCTCATACAACCCTAGCATGCCTTGTACATCTGTGATCAAAGCTTCCTTGAAGCCACCTTTTTCATGATCCTTAAACTTGTAGAATATCCCACATGAAATATTGTACCCTTGTTGCCTGAGTAGTCGAAATTGAAGAGCAATATTATACAGATCATCACCACCCATATCATTGCTGTCTTGAAAACTACAATAAATCTGTTGTATTGCTTCTTCTATCTCCACTTCAAAGTGGTATGCCAGTCCA…
c104769.graph_c0	TTTTCAAAAATAAGAACCAAACAAGCCCTTTATGTTTTTTTTTTTCATATACTGCGATTTTCCTAAAATTCTAGACACAAGGATCAGTTATGCTTTTCACCCCAGTATTTATCCATGACCAATAATATAACTATTATTATATTCAATGATATATGGGGATTGTACTGACCTCACCTGAGATATAATCTAACTATATGGACCTCACCTACCATCCATCTTTAAATATTATGTTGACCTTCCTTGATAGTGTTTTTCCCCTAACAACATTGGAGAAAATTTGAAAAGTTAAAATACCTTTTTTACAATAAAATGTCATTTTGAAGGTCTTATCCATGTTCATTTCCTTCATTGAGCTGTAACTTTGAGGGGTTTTATACATTAAAGGAAATCTAAGAAAGG…
c104771.graph_c1	AAAAGATTGACATCTAGCTTTTTTCTCCATGCTTTCTTCTTTCTTCTATAGGACCAGGTCAATAGAGGAATTCAATTTGCCTATCACAAGACCAGCCTACCTAAACAAAAAAAAATCCTATTTTCACAATCATCAAAGAAAACCAAGTAATAGAAACAGAGATAGATGGGCCATGGCAACATGCCTAAGTGGAAGATGGCCAATGGGCCACAAGGTGGCTGCTATGTATGACTTTAGGGTTTGGAAAGGGAATCCTAGGGTTTGCTTGAATGAATGCTTAGGATAAGGAGAAGATAGTGGAGGGTAAGATGGGGAACCTAGGGTGATTGTCGAGAGAGATACCGCCATTTTTAGTGTGTGAGAGAGCAAGGTGAAGAAAATTAGGGAAGAAGGGGAGAG…
c104788.graph_c0	CAGAGTGGTAGGGCTTCCTCTTCATCTTCGGAAACCTGAGATTCTCAGGAAAATTGGTGACGCATGTGGTGGTTTTGTGGCTGAGGACAAAGGGACTGGGATGAAGAGTGAGATAAAGTGGGCTAGGATGTTGATTAAATCGGAGGGCATTGACAGGCCAAATGCTGTTAATATTTTGGAAGGTCCGAGATCGTATGAGTTGAAAATATGGTGGGAGTTTCCGCCTTGGGTCATGGGAGTTTATCCTACAGTTTCAAGGAGAACAGAGAAGGACCCGAAGGAAGAAGACGAAGTGCTGGCACGCGCGGGAGAGCGAGTGGTAGCTCCTTCTCCAAGGTGTAATGTCGAAAGTGTGTGGGTACAGCGCAGTGGGCCAGAAAAGGAGAAATGGCCGGGTGT…
c104791.graph_c1	CTCTCTCTCTCTCTCTCTCCTGACAATATCACATGTCCGTGCAGGCCTCACCAGACCCACCCACATACTCAGCCCACATGCATGGGGTGAGAAAATGCCTGGAGCGCATATGCCACGGCCATCCTTCCTCCATCTAGCTCTGATCTAAACAATGCCAACTCTTTGACTCTTTGTCTACACAATTACCCATGTATTTTCTTCTTTCATATGACAGGCTATCCAATCCATTCAGGCTAGTCTTTGTTTATGTTCTCTGAGGAAACACCAGAACATCTCTTCTTGGATCTGCAGAAAATCCTAATACCGTTTTGCATTTATTTTTGCTACTCTTTTTAGGATATTGAAGGTTGCTGTTGCAACTACCTTTGGGTATTGTGTGTAATGGGTATAGCCGTATAG…
c104795.graph_c0	AAAAAAAAAAAAAAAAAAGGCATTTGGCTTCTCAATGATACAAACAAAAAAATATGTTATCGCACAAAGACAAATTCATAACTTTTTCATAATAATCGGGAAGCAGATGACCATATCGTTCTGGGATTTAAAAAATAGATAAGAAAATACAAGCAAGCTTCGTGAAATCTTCAAAAGGCCCTCTATTCTGGCTATAAATATGCCATGTACAGAGACTCCATAACCCCCAAATTTCATAATATGAATATTTCACTACAGAACCTTCAATCCTTAAACCTTCAGGATTTATTTGATTATTTATTTGCTACTAAACACAGATTCGACCAATATTCACTTCTAACCTTAAAACAAATGGCGCAAAGATTTCTCCAAGTTATTCTCGGGAACCAAACAAAAGAA…
c104797.graph_c2	GAGCTTAGAGAGGTTACTGATGTTAGGAGGTATATTCCAAAAATTGTTCCCGCTTAGATTTAACACATGCAGTGATGGTAGATGGAAAACATAATCGGCGACTCCTCCTTCCTCTAAGTTGCAGTAGCTTAAGTCTAATTCTTCCAATCCGTACAAACTGCAACCACCCCTCAGGATTGTACTATCCTTCATTTGATGTTCAAAATATCTCTTATGTGATCCCATCGGTAGGCTTTCGGGTCTAGGATTCTCAGATTGTGGGCTGCCAAGTTGTAGGAACTGACGTTCTTGATTCCCTAATTGTGGGAACTCGGGTTGTTGGTTCCCTAATTGTGGAAACTCATGTTCTAGGTTTCCTTCTTCTGGGAACTCAGATTTTGGGCTCCCAAGTAGGAAGTC…
c104801.graph_c0	GAAGACCACTTCGAGCTTATTATACACTTCACTATACATTAAAATCATATCAAATGCAGCACATTTGGTACAAATAAAGAAGTTGATTTAGAATCCAGGAAAAAAAAAACTCATACAAAACAATAACCAAGCATCCAAATAGACATGAGATGGTTTCTTGGTTTCTTTGATATGAACTAGAAAAGGAATAACATATGTCACAATATAAAATGCAGAATAAAAGAGTGGTTTTACAATACCTACCAAGAATCGCCTTTTTAAATGGCTCATGTGTTATTCTGATGATGATGGATGCCGGCGGAAGACTCGAATTGAAGACCATTGCGGAGCAAACACAAGGCTGGACCAACTGGGCTGACCCTTAGGGTTTGGGTCAATATATATTATATTTGCTAACCC…
c104806.graph_c0	TTATTTTCTCATGGTATTTTCCTACGGAAAAGTATGTATTAGGCTATCAATTTCAAAATAATTAGACATTCATCACCATTCAAGCTTACCCACATAAAAAATAATTAGGATTCTGCCAATGTACGTACTACCATAACCTACTATAGCTAGTCAACGTACTACCATAACCTATTATAGCTATCGAATGTACATTGACTAGTTATGGTAGCACATTCGCTAGTTATAATTGTACATTGACAGAACCTTAATTTTTTTTTATATGGGTAGCTTGAATCATGAATACCCAAACATCGGTGATGAATATTTAATTATTTTGAAATTGATAGCATACATACTTTTCCCATTTCAGTTGGGTAGGTGAGGATGCACATGTTTCATCACATCTGTTATTGAATGCTC…
c104830.graph_c3	TAAAAAAAAAAAAAAAGGAAAAAAAGAGGGGAATCAAATAAGATTTTAAGTGTTTTTCGTATTTTCTAAAACAAAAAATATAAACTATTCTTGAAAATAAGAATCAAACAACCCCTAAACCCGTTAGATGACCATTTCATTGTATTTTGCATGAAACTTGAATGCAAACCACAACCTCTTTTATCCTCTTTTTTCTCTTATCATTGAAGTAACTAATCCATGAACCGTGAAAAAATATCACATCCATGGCACGTTTTCTTCGATTTTACCTTTGTTTGGCTATAACTACCGCAAGACATGGGAAACAAAGAAAATGATGCAATGGGATCCTAGAAAAATAATGATAATACCTACAAAATAAAAAATAAAAATAATGATAATAGTAATAATGTTTCCAGC…
c104846.graph_c0	GGTCAAAAAGAGATATTTACTAGTAGTACCCTCCATGTTAGTGTTTTTAATGTTCAAAGTACAGGAAAGCTTACGGTAAAACAGACACAGCTAGAAAACGTTAGTCCACCACCCACCAGCCGGGTAAAAAGGCAATGATAATTCAAAACAATGGGGGGGTCAAAAAGAGATATTTACTAGCCCCACTGCATATCTACCAACAAAAGCAATTAAAGACGTGTATAAAACAGTACAAGCTTCTCTTTTCTTTTTATACAATGATCAAGGAAGAATGGCTCTAGCATCATGTGATGAGGTCTTGAAAAAGAAAAACAAGAGTCGAGAGGGGTACCTCTTGTAGACATCTTCCCAGCCCCACATCTCCCTATACACTAAACAATTCACATGGAGGAGGGGGGG…
c104856.graph_c0	TTCATCTCTTTCATAGATTATTATTCACGATACATACATCTCTTACTTAATAATAAGAATGAAGCATTAGATGCTTTTAAAGTCTTTTAAGTATGAAGTAGAGAAAAAAAGAAGTGGAAAGCATATTAAGATCATGACGTCTTGTAGAAGTGGTGAGTATTATGGTAGATACAAATATCTACCAGAATCTTGTTTTAAGAACTTAATTTGTATTATATTTTACAAATAACAACAATAATTTAGATTATCAAAAATCCACATAACTTTAATTAATATAAGCCAAAACGACAATAAATAAATTAAACAACAAGCCTTGTTATCAATTCTTTAACTTTTTGAGGCCTCTTGATGCATCATTTGATCTTCTTGTGCTTCCCTAATACTACACCTGCATCTAAC…
c104865.graph_c0	CTTGGATTTACTTCTAATACTTTTTTTTGTATACCTTTATGCTTTCCTTTCATATTCGAACCGTTATCATAACCTTGACCTCTTAAATCACCAAGATCAAGTTCAAGTGTTCTTAAAGCATTTATTAATTCATCAAATAATCCTTGTCCTGAGGTATCCTCCACTTTCAGAAATCCTAAAAAGAACTCTTCTACCTTAACTGGACTTGCAGAAACATGCACACATCGTATTGTGAGAGACATTTGTTCTTCATGACTTATATCTGGTGTACAATCAAGTATAACTGAAAAATATTTTGCTTCTCTAACTTTTTTAATAATCTCAGTCTTTATTTCACCTGCCAGCATAAGTATAAATTCATTTTGAATTTTGTGACTAAGATAATGATAATGAATTTCC…
c104878.graph_c1	CTTTTCTCCAATCAAAAAATTAAAGTAGAATTAGTTCTTTTTTTCTTGCCACAGTTCCACAAAAGTATTCAAGCTCACCATCATCCACCCATCTTAATTTAAATACACCCATCTTAATCAATGTGTAACCTCTCATGTTAATCTGTAAGACCCGAGAAAATTCCAATTTTCTCAAATTGGGCAAAATTGTAATTTCGGTAAAAATCCAGAATTTTTCTAAATCTCGGATGACGAAACGGACTTTTTCGTTGAGATCGTCTCACGAAATTTAGCTATCACGTCGAATTTCGTTGAATTCTGAGGTGGTCGGGATTTCACGTTTTTCGAGGCATAGGAAGTCGGATGACACATGGCATGGAGTAAGGGGATGCCACATGGCACCTTGGGAGAGTGACACTT…
c104878.graph_c2	GAGGCCGTGAGTGGCCGTTTGATCAGTCCCGAAAATTGGGACTGAATGCTGGAAATGTTGGGACCCGTTTTGGACAGTCCCGGACTGATCTCGGACTAAAAATGGTCCTTGTATGCCTTGTATGTGTGTTATATTTATGTGTTATTGCTTGATATTTGAATAACATGCAAATTGTGGTTTTTGGTGTTGTGAGGCCGGAAATGGCCGTTGATTTCAGTTCCGAGGAAGTGGAACTGATGCTTGATGAGGGGGCTGTTCATGGATAGCTCACGTACTGTTTGGGTACTGTTAAAATTGTCCGGATTGATGGTTGGACTGAAATTGTCCATGTGTGTTGTTTGCATAATATTGCTTAAAAATGAATGGCTTGAGATATGTGCGGAAAAGGATCGTTAATGC…
c104892.graph_c0	GGGATATGAAATTAGGAAATTATAGAAGGAAAAAGCTGGGCGTTGACTAACAATGGAAGCTCTGTAGCCAACCTTCTCAGCTAGCTTCCTGATTGTAGTGAAAAAAGGAATCTTTGCCTGCACGTCCCCTTAATTTTCACATCTCAGCTCTGCTAGAATCCACAACTGGAAGCAGTTGGTTGTTGTAAACAACGTCCAACTATGCCATTCTTGAACTTCACCTTCAAATCAGAGGATACTTCCTCGCTCATCGCTGATATTTCGAGGAGAAAATCTGAACTCCTTAACCCCAGTTCATCCCGCATACAGGTGGAAGGAGAAGGAAAGACACCACTAGCTTCAATTCCTAAGAAAGGTACGGATTCTCCTTTAGCAACCTCTGAATTAAATTACAGAAAT…
c104893.graph_c0	TGAAATCCCTTACACCTCTCCTCTCCTTAGGCTGTCCTGGATTTATAAGGAGCTTCCCAGGAACCCTTGAGGATGTGGAAAATTTAAAACAACTTCATTTAGATGGAACTTCTATAGAAGAACTACCAGCATCAATTCAACATCTAAAAGGACTTCAATTCTTGAATCTGGATTATTGCAACAACCTTGTGACTCTCCCAGAAAGCATTTGTAATCTGAAATCTCTGACAACTCTTTCTTGCTTTGGCTGTTCAAATCTGTGGGAGTTTCCAGAAATACGGGAGAATATGGAAAATTTAATACAGCTTAATTTGGGTGGATCTGCTATAGAAGGACTACCGTCATCGATTGAGAATCTACATGGCCTCCAATTTTTGAGTCTGACACAGTGCAACAACC…
c104899.graph_c0	AGGAGATAAATCAAAGAATATCTATAGAACATTCTATGATTCTCAATAGTTTCCAGTTGTTGTCCTTATTTGAGCTATTTGTTCGTTTGTTTTTGTTCTTTACTTCCTCTTTCTATTTTTTTTTTTTTAATTTTTGTTTTCATTTTTCAATTTGGGAGAGGATGATGTAGAAGTGTTAGACTTAGACAACAAGCATCAAATGAAAATTGTCCAGTGATTTCAGATTTACACCATGTTCCAAGATCAAAAACGGTTATTGAATCGTTGCAATTGTATTTCATATTTGTTTCATAATGATGAGTCTCAATTATGCTTTATGTTCTTTTTGTCATAAAAACAGTTATGCTTTACATCTACGTTGTCATACCTCATTTGCAAAGTAGATTTAATCGTCCATAC…
c104901.graph_c2	TTCTTTTTCTTTTCTTTTTGATAAGAACAAAGCAACTCCTTCACAATTTGAGCCAACTTATGTACTAATCTTAGACTTTATTAATTCTTAATTTATTTTGAGTCTAACAAAACTTGATAGGAACCTTCTATTTCCATTTGCAGCTTGTAATGTTTGTTTACCCAAATTTATAATCCCAACTACCTTGGGGAAAATATTGTGAGTGTATGAATTATTTAATGTTCGTATGTTCTGTTGACTGAGGAAAGTTGTGCATTTTGTTTTCCTTTTCAGTTAAAGGAGTTCAAGAAAATTTGTTAATAGCAGATTACCTAGAGAATTAGATGTAAGGAAATTTCTACCTTAAATTCAATAGTCGGTTTTCTGATTCGATTTTTCAGGCCATTTAAAGGTTAGTTA…
c104907.graph_c0	ACCCCAGAGTCCACCCCTGGTCGCCCCAAACAACGATGTGGGTGTGGACGGCGTGATCATTAACTTGGCTAGCCTCTTGGCCGGTACCGCAACCAACCCTTTCGGAAATGGCTACTACCAGGGTCCGGCGGAGGCGCCCCTGGAAGCTGCATCGGCTTGCCCTGGGGTTTATGGGAAAGGCGCTTACCCTGGGTATGCTGGGGACTTATTGGTGGATTCAGTGAGTGGTGCCAGCTACAATGCGCACGGTGCCAACGGGAGGAAGTACTTGCTACCTGCCTTGTATGATCCTTCTACATCTTCTTGTTCTACTCTGGTCTAAAGCAGCAGATCAGCGTCTTGACGACAGGAAAACTTAGTAGAATATACACTCCTTAGAGAAATCCCCAGAAAAATACT…
c104908.graph_c2	AGGAGATGGGAGTTTTTTTTTTTTGATAAATTCAAGTTGAGATGGGAGTTAAAATTCCCAGCCTGGACTGAGCCCAACTCAATTCCCAAATTAAGCTGTGAAGTTATCAGATCAAGCTTGAGCAATGATATCTTCAGCCTGGTTTGACCTGACCTTTTATATTCATTAAACACATACAACACTTCTATCTACAGTATCAGATAGCTCAGAGATGCAAAAATAATGTAAACAAAAAGACATACTTCCATGAAGTACTCACCTTTTCATTAGCACCACAAAGAACTAAATAAAAAATAAAAAAGCCAACTCTACTAACACATCCACTGCTACTCAATGTCTTATTGAGGAAAAAAGCCTACGAAAAAAGTCAACCTAGAAAACACATGGTGTAAATGTACA…
c104909.graph_c0	TTTTTTTTTTTTTTTTTTGTCCAATGTTTCATTAGTGGCTTAAAGAATGCAATTAAAAATTAGGTAAATATGTTTCGACCAACCACTCTCACTCAAGCCATTGGGTTAGCTTTGTTGCAAGAAGGGACAATGGAAGCCATTCTTAAGGAGGTCAAGGTTTCTAACTGGATTGGTTTCAGTACAACGACTTCGCCAACAACAAAAAGGGTTGACTATGACCGACTACCACCTGTTAAGCGGATTTCAGCGGCGGCAAAGCAAGAAAGACGAGATAAAAAAAATTGTGCTATTATTGTGATGAGAAGTATGAATTGGGTCATAAATGTAAAAGGAGGCAGATCTACTTATTAGAGGGTGAAGAAAGCGATGAGGAAGCTTCGAAAGACGTTGAACATGGTG…
c104917.graph_c1	ATTTTTATATTTGTGGACAATGTTCTCCCACCTACAGGGTCGATCATGTCCGGCATATATGATGAGAAGAAGGACGCAGATGGGTTTCTCTATGTGACTTACAGTGGAGAGAACACGTTTGGTTATGGGACAGCGATTAGTCATTGATTCTTTGGGCATTGCGTTATTTCATTCACAGTCGAAACCATCTTTGCCTGCATCAATCATAATTTCCATTTTCCTTCAATACCGTGCTTTTTTTTATCTTTTTGTGAAAGACAATGTCTATGGTAATATGTACAGAGGGTATGCTTTGTATATAAACTCATGCACGATGCGAGGAACTCCTGCTTCATGCTTTAAATAATTAATTATATATTTACACTATCTCTTGCTTCTCTAGTCTCTTCTGATTTTATG…
c104921.graph_c1	GGCTGCCTTCTTAAAGATGATAGCCGGTCAGAAGAGATTATACCCAAGTATTATATCTACTGCTTGGCTGGGGAAGTATGTTTGGGCCTGGCTTGTAAATGAAGATGATTGGGCCCATAGACTAGGCCATTATACATTGGGCTTAAGTCAGCCGAGGCCTGTTGGCTGGAGGGTCTAGGCCAAAGCCCATGGTACCCACACGCCCCTCTTCTCTAATAATTTTCTCTACTAGCCCATTTTCATTAAGCAAAAATGAGTGATTTTTTAGTTATTCTTAACCTTAAATCACCTATTTACACATTTTTTTTTATCATTTTCTTCTTAATAAAGTAATTCTTTTACATAAATATGAGTTTTTACTTCTTCTTTTTTTGTAATTTTGTTGTCGACTTATTGCCA…
c104937.graph_c0	ACCAGAACCAAAGACAAGATGGGTTTCGGATTTACTGAAACCCACAGGAGAAACCGAACTAAAACCAGCAACAGCCATGATAATTCTGTGAAGAACGGCAATCACCAGGATAATGGATTGTCTGACCGAACATGAAAGCTTATGTAGAGTATCGCCAGATGGGTTTTTTCCGAATATAGAATCATTAATCTCGAGGTTTTGTACGAGCTCGTACGTGATAACCGTAGGGTTTTTACTGATAATCCATCACATCCGTCCAATCCATGGAATCCAGGAAATCTGATTTGACTGCACAATGTGATATGTATCTGTCGGATATTGAGATTTTCCTTTTTTTTTTTCTCAGATTTCTTGGCTACCAACCGGAGGTTTGTTTAAAATTTTCAATTTTTTTTGAGT…
c104938.graph_c1	ATTTTATATATAGCAGAGGAAGGAGCTTCTTTTTCTTGTTTTCCCTTGTTGTGGCTGTGGCTGTTGCCTCTATTAATAGGGAAGAGTGGGAGGAAGAGGGAGAGAGAGATGAGCGTGTTCGGGGGAGATAGCTGGGCGAGAGAGGGGCAGCACAGAAAGAGAAGAGTGGAAGATTTGATGGGGGAAGGGCTTGATGCTTCTTCCTATAAGAAGCTCTCCAATGGCAAATTCACCTGCCTCCTCTGCCCCAACAATCCCATCCTCGATTCTCCTCTTATGCTTTCCATGCATAGAAAGGGATCACGTCATCGTGCTGCTGAGTCCAGGTTGAAGGACAGAGAATTAAGAAGACAGGATGTGATAAATAAGAGAATAGCACTATCTGATGGTTCCATAGAC…
c104944.graph_c0	GCTTTTAACTCGTCTAATCTACAGGTTTGATCAAAGTTTTCATCTTGCATCATTTTCTCTCACTATTCTTCTCGTTCCTTATGTTTGTTGGGCTGTTTGTGTAATGTCTGCTTGGTCTAGTAAATCCCAATCGGTTTTAGTTCATGATGATTGTAGTAGTTTTTAAGTTTTTATATTATGTTGGCTTTTTGGCTAATATCGTTCTCTATATCTTCTCTTTCTGTTATATTTGATGAGAGCCTTACATATCTGGAGTCAAATTAGGATAGGAAAGAACAACATTTTTGGAAACAAGGTTGGCATATGAATCACTAGATCATATTCAAAATCTCTGAAAGGCATTGGAGCTGACAGGTCTAGAATTGTCGAATTAGCCAAAACGAATACTGTCGGATTTTT…
c104951.graph_c1	TTTTTGTTTTTTTTTGTTTTTTCGAGCATTTTGTTGGCAACCAAGCGCAGCGCTGATTTCATATAGGTGTATCTATTTGATGGGTTTGCTTGAATTTTGAATTTTTTGGGAAGAATGAGAGAAATGACCAAAAGGTATAAGCCTTAGAAATGGGTGCCTTTTCAAGTGCTAAAGGGCATATTAATGTTCAGTATTGACTGCTTTGTTGAATTGCCTGATTGAAATTGGCGTAGAGAAGATGTTTAATTTGACAGATTAATGATTCTTCTAGATGCGTCAATGCTTGAAGCTCCTAAAATGGTTGCTGCTTTTCTGTGGTTTAGGATGCTGTAGACCTATCTGGTGAATTTGAGATGGACAATGCAACGAGACATGCATTGTGGATGAACATAAGTGCTG…
c104961.graph_c0	ATATTCTCTGATTTTCTTAGCATATTCTATCATGTCCTTGTCTAGTGGGTGCTCACTGTTCACCTGGTACACATTGTAAATATTCCATTATTTGTAGGCAATTAAAATAGATACTGCTACCAGCATGGTGTCCTGGCGTTACAGACTGGATCTTGTGGGTCTTGTGGAAACTAAAATTAGTGGTCTCAAAGCTGACCAAGTTTGCAGGAAGCTAGGCTTGGACTCTTGGGTCATAGTAGAGGCGGTTGGTTTTAGTAGGGGGATTTGGGTTCTCTGGAAAGATTGTCTCAAGCTGGACGTTATTGCCTATTGGTACTCATCCTCAATTTCTCCATCTGGAGGTTCATGTTTCTGGGCATGATCCTTGGCTTTCTATAGTTTATGGTAGTCCAACTCCAC…
c104975.graph_c0	TTTGATAGAGGAACAATATCCCTGCCCTAACCCTAGCTCCACATCTCCACTCCATTCTCTCTCCATCAACAAAGCTGGTGAGAGCATCTTACCGGTTTTTCGATCGGAGAACGGCGTTGTGTCTTCGGTTCTGTGTACAAGGGAACATGTTCCTTTAACACATGTGATCGGGGAGGGATATTGTTCCTCTATCAAAGGATCGGATGAGTTGGCTCAGCATAAAGAAAATGGCAGGAGTGATGTGTCTAGATCGGGTGCGAGTATCGCATTGCCATGTTCCGTACAGCAGACTCCGGGAGTCATTGGAGCAGGAGCTTCGGTTCAGGCGAGCGGCGGTCTTCAGGGGGTGATTCCGGGGGTCTTCAGGTTTGGTTTAGTGAGCAGAGTCCTGATCCAAAT…
c104977.graph_c1	TTTTTTTTTTTTTATTTTTTTATTATGGATAAATTTTCCCCAAGGTAAAGCTAAATTTGAACACCAAAACCAAGTACTCGAAACACCACATGCTTGAGATAGTGCCACATGCCAACAATCTGCCTCATGCATGTCTAATTTTCCTTCTTTTTTGTCTTTTTCGTTTTTTTGTGGTAGACATTGTTACAATTCTATGTATGGAACTAGTTTTCATAGCCAATTAGATCGCTTTAGGTCATCTACTACATACGATTCTTCTTCTTTTTTTCTTTTCCAGTTGATTGCTGTTTGCTGAGGTGATTTCATTCATAGAGAACAAACTAGTAGCCCAATATCTCCCAAAAGCTCTTGTATGCTGCGACAAAACATTAGTTGAAGATTTCAATCCAAAAAGAGTGC…
c104991.graph_c1	GCGGGAGGGAAAAACAAAAAGCGGTGGGAGGGAGGCAGGAGGTTTGATTGCTCATGCCCGAAACAACAAGCTTTCCCACTTCTGTGCCTCCTCCATTTTTGCCCTTTTTCTAGGTCTCTCCATTCATTTGCCCTAAAGATCGAGATCAAGGAAGGACACATGCTAATAAGGTGCCGCTGTTGCCGCTGCAGCTACTGGCGTTCCCAATGTCGCTAGAAAAACAAATAGATCCGATGCGAAAATCGTCGCTGTTGGAATCGTCGATCTTGTTGTCGCCACTGCCATAGTCACCGCCCACCTTGACCTTTGCGGTCGGATTTCGCCGATGGAGTGCAAGACCCGTCTGCTGTTGGGTTCTCACGAAGGGAGCAGTCCTCTTCTTACGAAGGGCTCACCCAC…
c104991.graph_c2	CTTGGATGTCACACCAAAGTTTTGTCACAAGACATGTTGTAATTATAACTAAATATTTTGAAGTGTCAAAACAGTCATGAAACATAAGTTAGGACACATGAGCTTATCTCTATATATTTTGAAGTGTCAACGGTCATGAAATATAAGGTAGAATACATGAGAATGAAAAGCAGATCCTAACAGTGAGGGCAAAACATTTTATCTAAGTTTCAATTCCTCTACGAGATTTCTATTGACATATCAATCGCCTCAAAACAGTACCTTTTGAGAATTGAAAAAAACTTGATGTTTCAAGTCAGGGTCAAACTATCCCCAACAAACCCGTACTATCTTCTCCTCCATTACCTATTGTGATGTAATGCTTGGTTCTTAATGTAGGAAGTACCAAATTTGTCTATT…
c104996.graph_c0	GTTTTTGCTCGTCGTGGAATTAGCGAGTATACTTTTCATAAGCATAAATAGTAGCTTTCTTTGGACAAGACTCTCTGGAACTTGCATCTTGAAATTGATTACCTACTGCATTTTACAATTTGATGAACTGGGGTTTAAACTTAACAGACTCATCCAAGGTTTATACAGGTGGTCAACTGCTGTGCAATGTTCTGTCTAGTGGGTTCCGTAGTTCAACATGTCAAATTATGATCTAAGTTACACAGAGTCTAAAGTTAAAACATTGGTGCTAGGATCTAAAGCTGTATATACTTTTTTTTATGATCTATTTTTGTTCTAGCCATTTCAAATCTTCCAGTTTTCTGCTAAGTTAATTTTGGTGAGGACTGATCCTAAGTTGCCAAAATTAAGATATAATGT…
c104997.graph_c1	GCGGCAAAATGTGAATGTTCAGAGGGGAGGGTGTTGGGGAAACAAATGGGTATCTTCTACATACCTTTGTCTATCCGACGGTGGCACAACCTTTCGTCGTGATAAAATTTTAGATGATGATATTTTTTGACATGGTGAACACTTCTATGGAGTTGGATTTTCAATTTAACGGTTGGATTTGCCAAAACGGGTATGGTGTGTTTTTCATAATTTTCTCTCAATTTTTCTTAGGGCTTTTCATTTTGCTTTTATTTACATTCAAAAATCTCCATAAAAAGTCTATTAAGTGAATAAGTTGTAGTGGATCTTCTCATAATTTTCATTAAAGTTGTTTCCAAAAACCCTAAACATGTAAAATGATTTGTTCTCATTTTCATTTTTTAATGTTAAATGAGAAAT…
c104999.graph_c0	CATCTGCTATGGAATTCACTCTCTATTATCACCATGGGAAACTACAATTCATTTCAATTTTTTGAGATTTCTGAGAACTTTGAACTTGAAATTTCACACACAAAGAGTTTGAATTTCAAAAATTCAATATCTACCATTTTGAAGATTAAAACTATATTTCAAGATTCCCATTTCCAGTCCAAATAAAAAAAATTATATCAAATACTATTATTTTTTTATATAATCATAATAATAAGAAAGTTTGATGTGAAGAAAACAAAAAGTTAAAAGCGCTTTCTCTTTACCCAATATCCCAGTGGAAGTGGGCATGAGAAAACATAAATTCAGCCTCTCTACAATGCATATGTACAACACCTTAGTAGTTTGCATCCCAAATTTCTAGCTTTAAATAATACTACA…
c105000.graph_c0	CAACAACTAAGAATGAGGCAAATGGCCAATGAGCATCATCAAAGAGTGACAAATCAAGTGGGGAGTCAAGTGTGGCAACCATATGAGTCGATGGATCATACTCGAACAATTAATACTTTGGATGGGACCATCACCCAAACATCTCATGGAATACAAGTCATAACACTCTCCAAACTCAACAAGTCCAAAGATCAGGCTTGGAAGAAACCATGGCTGAAATGGCTAAGCTAAGGGATGAATTGGAAGATTCTAGAATTCAAATGGCCAATTCAGGACTAGAGCAAAACATGACTGAAATAAAAAGAAGTCAAGCTGAATTAGCCATGGCTCAAGCTGAATTTTCAAGATTAGTGGCTGATATGGACTACTCTCAAGCTAAGGAAATGAAGGAGGAGAAGA…
c105005.graph_c0	TACAATGCTAGGCTACCAATGAAATAGAGGTGAGTCGTCTTGGGTGCATAACAACTTTGTGCCTTTTTCATATATTTTACATGTTTTACTTTTCCACATGTGTAAATATCAGAAGAAAATCAGGAAGTATTTGATATTAGATATAATGGGATTATTTGTTATGTTTGTTCAAATGAGGTTTTATGGCCTGTGAGTTTATGGTCCCCTTTTGAATGACAACACTTCTACCATCAGGCTTATAGAAGTTAAAATTTCTTCTACTTTGAGTAAGCACTTTGAAAGTTATTTTATCACTTGTTCTTTTAGTCTTTATCTTGTCAATAAGGCACTTTTGGGACCAACTATATTACACTATGTTGAGTGGACAAAATAAACTTAGCAGACTTGTTTCCATTTTGG…
c105007.graph_c0	CAAGTTTGGGTGGTCACCCAGATTACACTTTTGGATGATGATGTTACAATGCACAACCACCTCTTACATATGCCTAATAATTTTAACATGCTTATCTTGGTATATTATAATTTTCTAGTTCATGTACTTCTCCCTGATACAGTAGGATACAGCCAATTGTTTTTCATTAATCTATTGTTCATAGAAATAATATGGATGTTTTGGATGGCATCTTTGGGGGTATATGAGATAGTACATTGTTTTTCTTGCGTGATTTGGCTTTGTCAATTCAAAAGGGAGAGTAGAAAGGTCACAATTTTCATAGTGTTCACATTCTTTACTTGGCTCACATTCCCATAAGTTAATTGGTATTTTCTAATTCAATTTGCAGCTCTATTAGATCATGTTGATATGTGGGAT…
c105010.graph_c0	GCAGGCCTCACTATCCATCCCCATAGTAGTGGTCTCATCTTTTAGATCAGCCGCACACCTCCCGTCCTCCCCACAGCTAGGGCTCATCCACTTGCCTAAGAAGATATTCAATACTGCATCTCTTTCATCGAACTTCGCCTGAGATATTCAATACTGCATCTCTAAGTTTGTGGATAGTGGCTCTCTTCTTCATTGCCCATTCATACGGCACTACAACAAGGTTTTGTTTTCTGTTTCTCTACAAGACCATACGGTTCTGAGACCATTGGGGAATCACCCATACCGGTGAAGGAGGAGACGGAGGCGAAGGGATTCCGACGGATAAGAGTTTGTCTGTTTGTTTGGATATCAAAATGCGTTGCTCTTTGCTTGAGACCGCTGAAGATGATTCTATCCACT…
c105011.graph_c0	ATTAATTGAGAATTTTAGACATCGCGTAAGGAGAAAAGGATGGGATTTAATGTGTTGAAATGTTTAAAAGTAATTTTTGGGAAAGTAGGGAACTTTTGGGAAGCATTGAGAATTCCTTTCGGTAGAAATAGTAACTTAAATAGTTGGGTATTTGTGAAATTGATGAAATATGGAGTACTTGAGAAAATTTTATGTGGGATTTGAAAGATACGATTGATAAGAAAGTTGTAGTATTGATTGTTGGAATTTATTGAATATGTTTATAATATATACTTTATTTATTATGAATTATCCTTGAAACATGAATGAAAACTTTGAGTGGTTATTGTCAATACATGCATATGCATATTGGTGTGAAAAGAATGAAAGGTGTTTGGAAAATATTGGACGTTGGTATAT…
c105017.graph_c0	GAAAAATGCAGACCAAACCATGTGCGGCCCCCTACGTGTTGGGTCAATTGCCTGAGAGAGGTAAATGTGAAACGGAGAGAGAGAGAGAGACCAGAGATTGAAATGTTTGATTAAGGAAGCGGGAAAAACACGATGGGAATACTTGAATGTTACATGCTTTCACTCTCATTTACCTCACACAGCTCATGACAACTAATGATGAGTTTCCGCATTCAATGCCTAATCAATTCTCAATGTCAAGCTCCTTACCCGCCCTTTTTATATCTAATATCTCTCTCTCCACCTCTATCTAGTTCTAGCTCTTATATAAATTTCTTCCATGTCACAATCTCATCTTTTGAGGTCTCTATAAATAAATTCATTTAAAGTTTGTCTACCATTCTTTTGGGATTTGGGGTT…
c105023.graph_c0	TGATTCTATTAAACCACCATACACAATGCTTTTTAAAATATCCCATTTCTTAGAATTCTCTGGTTCAGAGATTGTAGGTTCTGGTGCTGCTAGAACAGGAGTAACTTGTGTGGCTGGAGAAGGTATTGGTTCATCTGATCCTATGGCCTCAATTGGAGATGGCGCAATGGTTGCGCTTGTACTTGATTTTGTCGAGCCAATATTCACAACGCCTTTTAGAATACGCCACCTTTTACCATGTTTGGTTTCCATATTTGTAATTGTTTCTGAATCACGAACATCTTGTGCATTTTGAGAATCTCCTGGTTCCATTAACCCTTTTCCTTTAGTTTCATCCACATATCCTTTGTGAAATGTTTCTTCTTGTTTGCCATTCTCTTCAATTTCAATTATGGAATC…
c105028.graph_c0	ACCTTGAGAAGGGCTTCAAGTCTTTTGGTGAGGTAGATGCGAAGCTGAAGGAGAGAATAGACATTGATCTCTTGAAGTTTTTCCAAGATAGAAGGAGAATTCAAAAATGTCTCCGCTGCAGTCCACAGGTTTTTCTCATAGTAGACCATGACCATAAAATGGGAGCTTGTTCAATATTTGATTTGATATTCTAAGTCTGCGCTAAGACCAAGCATAAATGTTAGTCCAAAAATCTTATACGAGCTTGGCTTGAGTTCTAGGAATAGTAGCATTGATGGTTCACTTTTATGAAAATATTGAAAGAAAAGCATTGATATTGTTGATAAAAACTTAAAAAAAAAAAAAAATCAGGCTCGTGAAGAATGTTGCTATTTAGTATGATTAAAAATATTCATACAT…
c105035.graph_c0	GCGGCTCAAATGGTCAATTTTGCTGCATCTCTCTCCTACCTTGCAGCTTCCTTCCTCTCTCTATAAATCTTTGGGTTTCAGAGCTCTCGCAGCTTGAGCAGTGAAGCTTCAGTCGACAATGGAGATGGAAGTTGTGATTCCGGTCCCGGCCGTCGACTTCAACTTCGACAGCGCTTGCTCTACTCCCTACATCAGCGCTCCCTCTAGTCCTCAGCGTTTCGGCAACTTCTTCTCCGCCCCCACCAGCCCCTCACGCGCCTCCACTTTCTACCGTGAATTCAACGACCTCAATTTCTCCCGCAGGGAATCTTCCGCCTCCGCACCGTCTGGTATTCCCTTTGATTGGGAAGAGAAACCCGGAATTCCGAAGGTGAACGCCGCTGCGACGAGCGGCAGTAC…
c105046.graph_c0	ATTTCGTGGAATTACTTTAAGCTCACTGCAATCATTCAAATCCAATAACCTTAGATTGGTCAATTGAGCCATTTCTTTAGGCAGTTGTTGGATATTGGAACCCACCATGCTAAGAACTCGTAGTTTCGTTAGCTTTCCGATAAGAGCAATGTCTCCCAACTCACAGCCATCTAGACATAATGTTTGAATGTTTGAAAGGGAAGCAAATGAAGAAGGCAGAAACGTAAAACGCAGATCGGACAAGGCTAAGACTTGGAGCTTTTCCATCCTTTCAAAACACGTGCTTGGGATTTTCAAGGAAAGATCGTTGCCCTGCAACAGAAAAAATTTGAGTTCCGGACATACCAACATTTGAGGCAGCTCTGGCCGATCTCTACAATTCAAGGAGATGCCAGTGCA…
c105047.graph_c0	GCAAAAATGGGGTCTGCATTACTGAAAAATAAGTGTGTACATGAAAAAATACAACATGAAGTGGGGGTGAGAGTGGAAAGGTACAAGAAAAAAAATAAAAAATAATACTGAGAGAAAAAAAGAAAAAGAAAAAAAGAGCATAACAAGGATATAAAGCCAACAAAAGAGAAACCCTAAACCCAAACTCCTAAGGAATAAAAACCTGTTAGGGGCTAACCACTATAACAACAGACCAACCCATGGATGAAGAAAAATGGGCTTCTTTGGTTCTCAGATTCTGTGAAGCATGATCCTGACTTGCCACCACCACACCAGAAAAAAATCTTAAAAGAGGTTTTTTGATCTGTGTTTTATTGATCCTTGGAAGCAGCAAGATAGAAACATTTCTGGCGGCCCTCT…
c105054.graph_c0	AAAAACCTAAGCTAAGCTTCTGAACTGGTAGTTCCAGTTTCCAGCTCAAAGCATTATGTTCTGCTAAACAACTGTACTCCATCGAACCACCGCCCTAATTGGCTACATCGGTACCAAATTTACTCATCAAGTCCAAATGATACTCCGACCACAATCACGAATTATCCAAAAAGAATTCAGTACATGAAAACGAGATCTTACACATTTACAAAGATGTTCAAACCGGTGTCAACTACGATTTCACCAACTAGTAATCAGACCTAGCCCAATGAAATATTCTTTCCAAGGCTTCCTTATCGTTACTTTCCAGTTTCCACCCTACCAAAAACATTTTTGTTCCAGGCCCCCCTATGAGGGGTTTAAGAACCTTTATCTTCTCAGAAATCACAAAACTGCTAG…
c105057.graph_c0	CGAAAACACAAATGGAATATCGCAAGAGATCCAAGGATCAGATGGGCGGCGGCGGCAGATCCAAGCCAGAAGTTCTTTGCCGGAAGCACCCAAAACACCGGCAATCGCCGGGAGTTTGCTCGATATGTTTGAGCGAAAGACTCTCTCAGATTTCCACCAGCTCGCGCAGCGCTGTAACCGCCATACCTTCTTCTTCTTCTTCTTCCTCGACGCCGTTGGATCAATCATCAAGAATGAACCATGGTTTTGCGCATCTTAGTGCTTTCGGAGTTCATCGATTCATTTGATATTTTTTACGGAGAAAAATTCATTTGATCCTAACAAACTTTGCAGATAAAGAGAAGGAGAAGGAAAGTGTACGGTCAATAAGGTGGTTGTTGTCTTTTGGTTTGATTTGAG…
c105079.graph_c2	AGTTAAGGTCTCTCAAGGTAAGTTCAATTTGAGAAAAAGAGGTTGGAGCCAAAGTGTATAAATGAGACCTAGTGTGTGTGTGCGTAGTAGTTTCATTAAGAAATACTTTCTTGAGAAACAATGGGGCTATTCAAGCTAAGTCTCCCACAACCAAAAGATACACTCAAGTCCTAGATCAAATAAATGCAAAGGCATCCTAATCTTGACTAAGAAAAACAATTTAAGCATAGTACGAAACCAATCTCAAAACCATTAACTAGGCACCAACCTTACTCATGTGAGACACAAAACAAACAAAAGAAAACAGAAAAACACATGTAATGAAAACTAAAAAACTAAGGAAAATAACTAAAACATGTAAGAAGATACAAACGTTGGATTTTTGAAGATTTTTGAAAA…
c105079.graph_c3	CGAAGAATCAAAGCCGAACTTGTAGCTCACGACAGAAGTCGGAAGGAAATTGGAACCACAAGCTGAAGAAAATTGGAACACAGCAGAAATTTGGCAGGGTTGCGATTTTTCGTAACCTGCAGAATTTCGGAACCTGCGAATTTTGGTAGGTTGCGAATTTTCGCAACCTGCGAAATTCTACAGGCTGCGAAAATTCGCAACACTGCAAAACCTCTACATTGCTCCTCTCTCCTTCTGTTTTTAGCTCCAATTGCCTTCTGAATTGTACATGCAGCTTCGAGTTCAGCTCGGGTTCTTCGTATTTGAGTCGACTCGATTATAATGGTGTAATTGGCTTGCAAAACTACAAAAATAACCACAAAATATGATCAGTAGTATAGCTGGGACCTTAGTGTGCCA…
c105085.graph_c0	AACTGCAATAAAAGGGCAAGTCTTTGTCGATTTTGTCATGGAATTTACATCAGCGGCCCGCAAAGGATGCTCAAACAACAACTGACCTCTCCACCTGGAAACTCTCTGTAGATGGAGCGTCGAACGCGCAAGGGAGTGGAGCGGGTCTTATCCTAACTTCCCCAGAAGGAATAGACATTGAGTACGCGCTCAGATTTGGATTCCAAGCCTTCAACAACGAGGCCGAGTATGAGGCTTCATAGCTGGACTCAACCTCTCCCATTCAATGGAAGTCGATCAACTAAAGGTGTGCAGCGACTCCCAATTGGTAGTAAAGAAAATAGAAGACACCTACGAGGCCAAAAGTGGAAGGATGATCCTATACCTCCGAAAGGTTCGTGACTTATTGAAAAAATTCGT…
c105088.graph_c0	GTGGACCCGACCAACTGGGAACTGTATAGCCCATTCTTATTAAGCATAGATATATAGATAGATACAAGATGCAGTTCATTGGTAATAAAAACCATAGGGTTCTTATAAGTGTACAACAGAATCCGGGAGAACTGATGTCCCGTCAATGTTATTTGGCTGAAGCATTGCTCTAACAATTAGAAAAAAAAAAAAAGAAATTCGAGTTCTCTACCTAGGAGAAACACATAATGCACAATCATATCTTTAGGAAACAACCCCAAAAGGGAAAAGGAAAAAATATCCAATGATAAAAAATTTTCCCCCCTTCACAATGTGAATAAATACAAAGAGTTTTTCAGACAAGTCTAATATCAGAGTACACAAAAACACAGATCCATATTAGTTGCCAACTAAAGATCC…
c105092.graph_c0	ATTATTATTACTAAGTGTAAACTACTTACACAGGTGTTGTGTTGAGGTTAATCTTTCCAACATAACTGGATGCTTGTCTGCAGCCTTATTGGAAGCAATGCAGAACGATTCCTATCATGTTCTGCAAAAGAACTCATGCAATAAACTTTTGAGTTGTTGGAGAGTGGGACGACAACTTTACAATTTCTAGGCTTGGATGGTTATGAGAGCTCGGTTGGATTTGATGTAAAAAGAAAGAGCTTAGAAATCATGGGAACCCCTATTTGGTTGCGAAAAAAAAAAGTGTTAAATTTTTTGTCAAATACGAAAAATTTGTACTCTTATCATTTTCTTACGTTTTTCTCTACAACCAAATAAAGCTCTTTTTTCTTTTTCCTTTTTTCTCTTGTAATTGAATTC…
c105099.graph_c0	ACTTTAGTTTAAAAATGAAACCACCATAATTGTCATCTACAACTTAAATTTAGAAAGAAATAAAAAAGACTACATGAAATATAAGTTGGAAAAAAAAGGCTAAAAGCAATACTTTTTTTTTTGTTTAATAAATAGGCCTTAGGGCTCTTCCAAAAGGATATAGCAGTTACCATATGTACATATGGAAGCATTCGAATCTAGATGGAACATCCCACATGGATGCCATGACTTCCCCCAAGCATCATGATGACTTGTGACTTTGTGAGGATCACACGGGCAACAACCACCGCGCACTAACAGACATGCCCACATGCTTCTTCCGATAACATTTTTTCTTTTTATCAGGAACAAAAGAATATAAAGATGTCATGTCATGTCCAAGTTGCACATCAAATAAAA…
c105104.graph_c0	TTTTGAAGAAAAACTTGAGACTTTATATATTATAAATTATAAATTATAAATACAAGAGGAGGTCTTATATAGGCTATGTTATACAACCCTAAAAAAATATAAATTACAATCCTAAAAAAATACAAAATAAATCTAAAAATATAATAATCTAACAAGAGGATGAGAATCCATCCCTTACAAGTTTATTAGCAGCGAACACAGAACCTGACATCCCCACAACCAAATCAAAGCATTGAGAAAACTAAAATCACTGATTTTCTGAGTAATCAGTCAGAGTGTAACCTAATTAATATATAGAATCAAACTCAAAAGAGAAAACCCACATCAGAAATGCCATCAGCTTCTTCAATCCAAGGGAGACTTAAGGTGAGTTTGCCATCAGCTCCCCACTCAAAGCCC…
c105105.graph_c0	CGGCAGCAAATAATCCATGAAAGGGCGAAATTTTGGAATGGACATGGAGGAATGTTCTTTCAAAGGTTGAAAGTCTTTGAGGTTTGAGGGGAAGAATCTATGAAAGAAAAGTTATTGCAGAGAAGATCTAAGAAAACCCACCTTCAGAAATCTGTAGAAAAAGAAAAAGGACTTGATATTTTTTTACTTTAGAGAAAGAGAGAGGGCCATAACACCGCCCAAAACTTGCAGATGTGGTTGATTTTGGATGATTTTTTTGCAGCTGACAAGTATCAAGTCCCAGCATGCATGTAAGGGAGGGTAAAGCCAAGAAAAAGAACAACAGAAAAAGAAACCCATCTGCTTTTGGCATCTTTTATGTTTTAACATATCCAAATTTAATGCACCAGAAAGAAGCAA…
c105105.graph_c1	TTCCACATGATTCAATGGCTCTTCCCTTCCATTTGCGGGTTTTCTCCCGCGCTTTCTCGGCCTTTTTTCGGGCTCTACTACTCTACTACTGTCTGCCTCTCGAACAACTGAAGCTTCAAGATCGGAGTGCTCGGAATCTCCGCCACCGCCGCCGCCGCTTGACTTCACCACACAAGATGATGGCAAAATCACACCGGAAGTGAAAGAAAGCATGCCCTCTTCGGCGCTTCCTCTTGAAGTCGGTGACTTTCTCTTCTTATTTTCCTCTGCAACTATCTGTGACTGACCGGAAAACATGTTTCCATTCCCACTGCAAGCACTCCTCTTGCTCTCCCCGAAATTCAAAATTTCCCCAGACTCGGGCTTCAGGGAATGCAAATTCCCATTTCTGGCATTGTT…
c105106.graph_c0	ACTGCGGAGAGGAACGCCCAGATCGTCGGTAACGGATTCTTCGGGCCTGGCGGTGGGTTCGGGGTTCCGAACTTCGGAAACGGGTGGGAGAACTACGGAGGCGGGTATGGAGCTGGGTACGGAGGACCGTCGGGCGGGTACGCCAAGGGAGGAACCACAAGGCCTACGGTGGTGTGTAAGGAAAAGGGTCCCTGCTACAAGAAGAAGCTGACGTGTCCGCCGAAGTGCTTCACCTCTTACAGCCGATCCGGCAAGAACTACGGCGCCGGCGGGGGCGGGGGTGGGTGCACCATCGACTGCAAGAAGTGCACCGCTTACTGTTAGAGAAAGTGGGTTTCGGAATGGCTGTCTGTAGCCGGTAATATAGAGTTTCTATTATTATAACTTAATATTATGCGA…
c105109.graph_c0	GAGCCTCTTCCAACTTCCAATTTCCACCAGAAAAACCAAGAGTGCAAAAGCAAAAAAATGAGAGACACCATTAATGGACAAGAGTGAGTACTGTGTGAAGAACAAGTAAGAAAGGAGAAAATGTTTGTGAGATTTGTTTTTCCACCACCATCTTCTGGAGTAGTTGTGACAGCAATGTCAGTGGTGAGTTTTGCATCAATGGCGAATGCAGGACTGTCGGAGTTGAGAGGAAAACACATGGAATACTCCAAATTCTGGAAGCAGAAGCAGGGAAGAAACAAAGCAGTAGTAGTGGATAGCAGAAGAGGCATGATTGTGTGTTATACTCCTGCATTTCTTGCTGCTCTACTTGCCTCCTCTTTTCCCCTAACTTTCCCACATGAGAATCTCAGGTTTTTC…
c105112.graph_c0	ATTTAGCAAGCATTCTGCATTTGGTCGGGTTTGGTTAACCAAAAGCTAGCCTGAATAAAAATAGGCCAAATTGGTTTTACCCGATTCCAGCTCCAATTACTTTAATAACAAGGATAGTTTTGAAAGAAAAAAAATGTAAAATACTTGTGCTTTTAGAAGTAGTATAGATTATTATTAATTTAATATCTTAAATATTGAGTTATTTATTGCCTTGATTTTAGTTTTTAATCTATTTTTATTGATAAATTAATTATTAATTTACTAACTGATTAAATCAAAAAACAAAAAATTGAAAAACAAAAAGTGAAAAATTATAGCAAAACATTAAAAATAATTAAACATTATCGATATTATGAAAGAGACTTGATTATTATTAATAGAGTTGAGGTATATATTGAT…
c105114.graph_c0	AATTTTTTTTTTTTTTTTTGCATATTATTATTTTGTTTCTATGATTCGTAAAATAATCAATCTTTGTGGACCCAGATAGTTGGGAAAAAGTTTGGTGTTCTGGTTTTGGTTCTTTTTCATTCGTTCTGTTAAGTCCAGATAGTGATAGCAAAAAACATTTTAAATCCTAAAGTTCTATTATATTTTAGATCGTGAACTCTGGCTGTGGAAGTTTGGCGATGTCTATGGTTACGGATCCTGTTAGGTGATGGGAACATGTCGATCCCTGTTATTTTACTATGTCAAATTTCTTTGTCCTTTTTCTCCCAAAACAGACTCAACTTCACTTTTATATTGTGTATGCATAAATCCTCTTTTACGAGGATTCCAAGGACAATACAAGCAGGTTCATCGTTTCTT…
c105118.graph_c0	ATCATTCCATCAAGAAATACGGTATGAAAATGAACTACTCACAAAAATATACTAGGCAATTTTCTCCGAGGAATTGTTCCTTGGTACCTTTCTCATATCTTTTTTTTTTCTTTTTTATTTTTTTCTTTTTTTTTCTCTGTAATTTTCGCCGCCGGTGAATCCATTTGCAGCCATGGACGTCCGACGGCGACAACCTGTGTCAGTTGGGTCTATCAAAGCCAACCCTAACGGAAAATCCCTTGGCGGGGTTAATGTTGATGTGCATGATCCCATCAAGGCTTCTGATGCGCTGCCTCTCCCGCTCTATGTCGCCAACGCCGTCTTCTTTGGGGTTTTCTTCTCCGTTGTGTATTTCCTCCTGACGCGGTGGCGGGAGAAGATCCGTGCGTCGACTCCCCT…
c105118.graph_c2	ACACACTCGTTTTATCTTGGTCATATACACCTTGAATAATTTTTCTCTTGGTGTACAGAAACCCTGTGGAGATCCCATGGGGTGAGGCAGGAACTGACATTGTGGTTGAGTCTACTGGTGTTTTCACTGATAAGGACAAAGCTTTCATGCATTTGAAGGTTTGAAAATTTAAAAGATTATGAATTATGTATATATGTGAGTTTTCCTTATTTAACTACTTCAATATTCTTTATTTGGATCTCATTTCCTCCATTTTCTGTATGCATGTATGTGAAATAGATCCACTTTTATTTTTTTGCTTTCTGCAAATGATATTATGCAGGCGAATAAGTGACCTCTTCAATGTCAATAATTTTGGAGGATATCAAGATGGCTATATGAGGAGGAAGAGACGCTAAA…
c105123.graph_c1	GATCCACATATCTACCAGATTTTTAGAAGCTTTACACGTAAAAGTAAGGTAACAACAAAAGCATCATCTTGAATATTGATTTGTGATTAATATACTACAGTAAGGCATTGGTACATAAGAAATCTTTAGAAAAAAAAAGCTGTTTTTTCTTTATCTGCTTCATGTATGTGCTCTTCATGCATAAAATCGCACACAAATGGAACAAGAAAGAAGGTTTTACAGTCCCATTAAATTTCAAGAATTTCCCAGGCAACCAAAATGAATCAAACATACACAAAACATGGTGAGAAATAATTAGAAATTGCAAATGCTAGTGTCTTGCGAGCCTATCTTGATAGAGTTAAAGGGAAATAAAACCCTTTGGAGCATTTTTTACTAGAAACTGAAAATCAAAATGCA…
c105128.graph_c0	CAAGGATTTGCACATAATGAAACTCAATAGAACATTCAATATACAAGGATTCAAAAATCAAAAGATTGCAAAATCAAACCTTTAATCCATTGTTCATAGTTAGGTTACATCATAACCCTAGAAGAACAACCTAAAACATCCTAATATCAAATATATACATGAATGGAAAGAGAGTCATATAGAGGAAGAGAGACTGAGAGAGGAATGGAGAAAGGAGTAGAGAGATGGGCGGTAGATATCTCAGAGTGGAATCCAACTTCTCATCAATTCTCCTTTGCTCTTTCTCTTCTTCCCCAACATCACCACTCCTCTGTCACCAGATTTGTGAAAATGGAAGATCGGAAACGGGCACTGGTGAGCCGGTTGCTTCAGTATGCTCTAGTACATCAAGTGTTGGGA…
c105130.graph_c1	TTGGTCCCCTATGAATTGCACTGGCTACCAACCCTCTCCATAGCCACTCTTTCAGCAACTTTTTATCAAAGGGGATACAAAGGTAAAACTTGTGTGGCTGTGACAATGTAATTGCACGAAAAAAACTACAGTGAGCCAACTAGAGTTCCGTTTTATTCTATAAGAACATAATAACCCAATATCTTTGAATCCTCTCCTAATAACACCATATCAAAAAATATATATATGTAGAAGTGCACACACTATAAATTGTACAACTTTGAGGCAGAATATAAACATCAAACAAGCAAAGACAATCAATATTATCACGCCACAAGCCCTCAGCAGTACCAAAGTCCAGATATTTGGCTGTAGGTTAGCAGTTTTGCACTTTACAAGTTCTGGGATCAGAGGTCTCTT…
c105143.graph_c0	ATGAAAATCAAATAAAGAAAAAGACAAAAGCAAAGCATGTAGGGGAAATGTATGCATCCATGGAAACTGAAACGGAAAGAAGGAGAGGAGAGAGAGAGAGAGGAGGGACAAGGGTGGGGGATATTCTTTTAGAAAATAAAAATATTAGATAAGGACATGTGTCAAGAGAGGAGATAGTTGTTGCTTAGGATTATTTAAACTTTTTTAGTTGGTTATCATGCTTCGGAACCAAGATAATACGAGATTCCCTAAACCTAGAATTATGCTTTGGAACCAATGTAATACGGGACCCCCAAAACTTAGGATTATTAATAGTTAATCAATAGATGAGACTAATTAAAGAGACCGATGAAACTATATATTAAAAATGTTAATTATCCCAAATATTTATTATAGGCT…
c105152.graph_c1	TCTGGGAAGATCAACCTGAGCTATGTGAGTATCCATCACATAAATTGGAGACCAACCAGTTGCAGGTTTTTCTATACCGGAACCTTCCACAAACTCCATTATCTTGTTCCCGAAATCTCCATCCGAGTGGTAGGCATTAGTTAAAAGATAGAGGGAAACTCCATCAGTGCTTGAGAATTCTTTCAAGTATGCTCTCAACAATACATCCCATCCTTTTCTATACTCCCACTTGAAAACACTCAGAAACACAAACTCCTCTCTAGAATTTGATCTCGCATTCGTTCTCCCCAAAACCAATTCCCCTATCGATGCAAGATCATATGGTTTATACTTGAGCGGATCGAAGAAGCTCACATCTACAGGTTGAACGATTTTCACAACCTTGGATGGATCAACCCC…
c105153.graph_c0	ATTTTCCAAAGTATTTCTTATAGGATTTCTAGAGTAGCAAAGCTAGATAACAGAGAAGCCATCATATCTTGCTGCAGATTTGTTTGGTAAGTAGAAAACCGAAGAGATGATGGCAAGTGAATCTGGTATGGGTTCTGATCACAGAATTGCAGAAGCAGTAGCAGAAGCAGATTTGGACGATGATGGCAGACCCAAAAGAGTTGGGACTGAGTGGACAGCATGTGCACTGGTAATAACAGCTGTGATAGGGGCTGGAGTGCTGTCGCTGGCGTGGAGCCTGGCGCAGTTTGGATGGATTGGTGTTTCGGCTCTCATTATATTTGGCATCATCACACTCTACACCTCTAATCTCTTAGCAGAATGTTACAGATGCCCGATCACGGCCAAGAGAAACTATAC…
c105164.graph_c0	AATGTTCAACATCAAGCTAGGATGTAAGAATCAGAGCCTTCTTAACAGCTAGCAGTGGTGGAGAATTTGAGAAGTAAAATCTTCCACGTTTTCCAATTCCCAAACTCCGGGCATAAAGAAGTCTCCAATGGAGTACATAAAGAACACCCCAGCTCTCTCCTCCAAGCTCTCCAACCACCTCCATGACCTGCAAATCAAAGAAGTCGGCGACGGCAACCTCAACTTCGTCTACATCGTCGTCGGCTCCTCCGCCTCCTTCGTCATCAAACAGGGTCTTCCATACATACGTTCTTTGGGAGAATCATGGCCAATGACACAGGACCGATCATATTATGAAGCAATGGCACTGAAAGAAAAACGAAAATGGTGCACTGATCATGTCCCGGAAGTCTATCATTT…
c105167.graph_c0	CTGAGTTTTGTCTGTGCCTCAAGGTATTATCCACTCTGTAAAATACTGAATTTCTACTTTTATTGGAATCTTAAGAAAAATAATATTAATCTAAATTGAATATAAATACTGCTAAAATATAGCCTGATGAGTTGAGATTTTGGGTTTAGTAATGGTTTTACATAGTCTTTTGAGCTCCTCTACTCATGGATGTAACAAATGGGGAATATAGAGATGAAGATTTTGATACCATGATCATTAAAACCAGAGTTCTAATTGCATGCTAATGGCCAAAGGACTATTTTCTGTGTCCGTAATGTTTGATTCCTTCAATTTGAACCATTTGGGATCTGCTGTGCTAATTTTTATGTTACTTGCCAAATAGCATCAGTGCCACAGTCATCACATCCCCTATTGGTT…
c105172.graph_c0	CGTACATATACCTAATCTCAAGGTAATGATTCAAACTCATTTAGATTTATTGGTTGGAAATGACTAATTGTTGTCTTGCACAAACAATTTTCAAAATTCTTCCTATTTCCAGTGCTTGGTCAAAGTACTTGTTTGTTATTATGGCCATGACACAAAGCAGGTATTGTGGGCTTGAAGAATTTGAAAACCCAAAGAGATATAATTGTTGCAAAAGAAAATTTAGGTAATTGGTGAGCAACATGTTAGCTTGTGTAATCATGTCTTGAAGATTACTATTTGATTCTTGGGCTGGCTCAATTAAATTGTTCTTGAAAAGTGCTAGTGATTAGATTCTTACACTACACATTCTTTTCTCGTTTCTTCCCCTTTACATGAAACTCAGACATAATGTATATAATG…
c105206.graph_c0	GTGCTCACCGCGTAAACTTTGACGGCCACGATTTTCTCCCGTTCCTATCTACCTGATCCTGAACTGCCTGTATCTTTTCTTTCCTTTGCGAGTCTCCCGTTGTTCTTCACAATTTGCAGCACATCGCCTCCTGCTTCCTACCTCATACTGCTTGTCGTCTCTCCCTCCGTTCAGGTTCGGGTTCAGGTACTGTTGTTGTGACTCTTGGGAAACGTAGACGGTCATGGATCAATCCTTGAGTGGATTATACCGGTCGATCAATGAAATCAAGTTCAATGAAGATTCTGTTTCATCTTTATGTGATCAGAATCTTAGTAATGGGCGGGGATTCAGGGAGCCGTTTGTTTGTGCAGATGTTCCACCATTTCCAACTGATCCGGGCGCTAGCAATAAAGCCAT…
c105215.graph_c0	TATTAATTGAATAAAAACTAAAAGTACTCCATACAAAATGAGTATTTAAGAATAAAACACCATATATAAATAATGAAGAATTACAACACTACATTGTTGGGATCAACATTCCATTCTTTTAAATATAGAGACTACTAGCTAAGTGGTGGAACTTCCATTATATGGATAAAAATTTATAAGAGTTAAATGACTAAATAATACATTTCCTTTTGTGAAGGATGAAAATCATGCACTTAAGACATCTTGACCAATGCTAACGTAAATAATATACTCAGATGGTACAGTTATGTTGGAAGACAACATTGTCTCTACGTATATACTTAGAAAATAAAATGAAAAAAATGTTAAACTAACATTCTCTCTTATGACATCTTAACCATCACTAAGGTAAATAATATA…
c105238.graph_c0	TCTTGTGCATAACCGCTACAAAAGGTTAGTCCTTTTCATTTCGGCTTTGTTTCTGCATATTGCTTCCTCATTGATCTTAAATTTATTGTTTTTATCTCCCGCTCTGTACCATAGATGAGATTGAAGATTCTTTATAATGTTCATTCTAATTCTATTTTGAAATTGTGTTACATGACATAAGATAGCCTATAAAAGTTTGCAGTTAAGCTCTTTGGATTGACAATGTGGTTTCTGCCCCTCATAGGATGTTTAAGTCTTAGGCAAATAACTGATGCACATGCAATTCTCCGATACATTTCTACATTTCTTCTAGTTTAATTGAATAGTTCTAATTGGATATCATTGAAAGGCTATTGACCATCGCTTTTCCAAATAGTTCTTGCCTGACTTGAATCTTAT…
c105240.graph_c2	CCAACGGTTCAAGATGAATAGGGGGGAATACAGCCACAGGAGAAAAAAAGAAGACAGCAGGGCAAGAACAACCAACCCCTCTCCTTGGGAGGAAGGAGAGTTGAGATTGAGATTGAGATTTCGATTTCCAACACTGAAAAACATCTTTTCCCACCCCTCCCTCTCTTCTACATCTACCTCTCCCTCTCCCTCTGCCTCTGCCTCGTTGTTATTTTTTTGTTTTTTGGGTTGGGAATTATGGGGACGGAGATTTTGAGGCCTCAGGACTGTTTGATCGAGCGGATGGGAGTCTCTCCGGCGGTTTTTCCTCGCCGGAAGGCTTTCGTCGGACCCCCGAAGGCGAGCAGGAGGCCGGTGGTTCGGGCTGAAAGGCCGGACCAGAAGAGGCGGGGGAGTCCT…
c105242.graph_c0	TAATACAAATAAAAATTATATATCGCTCACTGTATATGATTTTTAAATAAAAATTTTTAAGTAAGGCGTAATGCGCACTTGAGGCGGAGGCTTTCTTAGGGCCTCTCGTGCCTTTGTGAAGTCCCTGAGCCTCTCTCGAGGTGAGGCACCAACACCAGGAGTGGTGGCGCTTGGGTTTAAGGCGTGCCTAAGGCATGCCTTTCACAACTATGTTGCATACACATGGCATGTAAGATGATACGAAATGTTGTTGAAAAGTACACCTAAAAAAGCTTCCTAAAATGCATCTAGGTAAATTATCCTTAAGTAAACTAATTCAAAGTGTACTTTAACATGATGAACTAAGAATAAATCTATATGATCTATACTATAGTACAACAAAACTAAAATGTAGCTAAG…
c105254.graph_c2	AAAAACAAAAACAAAAACAAAAAAACAAAACAAAATCAAAAACAAAGCAAACTCATAGTAATTATAGATGTTCATTCTAATGGAGCCTTAAATGCCTTCTCAGCACCCTCCATTCCGGCCATGGTATCATACAACGGCTGATTCAAAGTCTCCGGCAAGTAGAAAGCCATCAGGCCGGCGGAAAACCCACAAAATCCGAACACCGCAAACGGCAACACCCCGCCCAAAACCACCACAAACGGTGCCAAAATTGCCCCCATCTGCGCCGCCTGCGTCGCACATCCCAGTGCTGCATTCCTAACTACCGTCGGAAACAGCTCCGTCGTGTAAATGAACAACAAATTATAAGTTCCGGCCATCCCGAATATCCCCAAAACTCCGCATACCATTCGGACAACC…
c105257.graph_c0	GTGATGCTCGGACTCTTCAAAATCAACGAAGCACGACAAGACACGACACGGATACTGGTGTGGAATCCATTCCGGATACACCATGGGAAAAATGACGATAAAGAAAGAAGAAAGAACACAGTATCACACCAGATGATCAAGGAACCTCTTTCCAATTCAGGGAGCATAATCTAATTAAAACAAATCAAACTTAAAACAATTTTACTATATCCCCATAATAATTCACATAAATAAAAGCACTGGAATACAGGATTGACATGACTACATGTAATAGATTTCATACTCCCTCTATCAATAGCAAAAGCTCTCCATTTTATTATTCGAACCTAAGGCAAAATATTTGCAGGAGAGGTGTGTTCCTATAAATCTTAGTTTTCCAAATCTGCACATCCAACATAT…
c105259.graph_c2	TTTCACTTTGAGGTTCTAGCATTGCTCTTTGACATAGTTCTTTGAGATCTGCGGCAGACCTAAGAGAAGAAGTGAAAGCTCATTTTTCTTCTTCTCTATCTTTATACCCTCTTATCCATCGTCCTTATTTTCATCCTCTATATCACGACCTAACTTTAACTTGTTTTCCGCCTCACAGAAAAGCCCTTTCCGGCTCCAGTGGAGGAATCGTGGAGGTGTCTTGTTTGTAGCCCATCGACATCATCAGAGGAAGGAAAAGCAGCGTTGTATTGAGGATGCAAACCAAGATTAACTTTTTCTACAACCCGCCTTTTACACCTAAATCACCTCCAAATTTTGACGATGGTGGTGATGTCGACAATGAACTGGCACTATTTACGAGGAAACTCTTGTTTTAGG…
c105271.graph_c2	GCAAAAAAAAAAAAAAAAAAGTCTGTGGGACCAATGCCTCAGGCCACTTGTATTAAAACAATTCTTTGTTTTTTAATCTAAACATATATCTCGTCTGTAATATTTTTCTAAATAAGACTACTTTTAGCCAATGGAAGACTTTGATCGGCTAATTTTATTGCTTTTCTTTTTCAATGATGTGACATCATTTAGGTTGTATTGATTATCACAGCTATTCTTGTATCTTATATTGTGATTCTCTTTGTGATCAACAATCCACATCTTTTATTCTTTAAAAGTCATATTTTGAGAAATGTTCTCATTGCTCTTCTTCTCTGAAGAAAAATGACATAAACGGGGGAAAAATGACAAACAAGTCAACATAGAAATTACATTGATCACCTAACCACGTTAGAATAT…
c105277.graph_c0	GTTTGAAGTATTCCATTCCGGTCATTGGGGGTAACCCACAATCCCTCCACTCGATCCCTGCAAAGCAGCCATGTCTGATATTCCGGTTGAGAGGGTGCAGAAGAAGCTGACCTTCATTCTTGAGCTGCTCCGATCTGCCAGCGATGAGCCTTTCTACACAGCTAGTGGAATGGCAAGAAATATTGGTAAATTTTGACGCGGAGTTGGAGCATGTAGAGGAGCTGCCGACCAGGATTGAGTTGATTATAGACTGGGTGCGACAGGTTAGAGGCTTGGTTTATACTATGGAAGACATATTGAATGAGCTTGATGAAACTTTTCGAGGCAAGTTGACAGCCAAAGCTGATGATGATCAAGTCAGCAGCACAAGTAATAAGGTATTGATCAGCCTCATTCCTT…
c105278.graph_c1	ATATGTCTCCTCATAGTCAATACCGGGTCTTTGTGAAAAACCTTGTGCAACAAGGCGAGCTTTATATCGTACGATTTCATTATTTTCATTTCTTTTCTGTACAAAGACCCATCTATATCCAACAGGCTTAACATTTTCAGATGTTGGAACTACTGGTCCAAATACCTCCCTTTTAGCTAAACAATTCAGTTCTGCCTGAATTGCTTCTTTCCATTTTTCCCAATCATGTCGATTTCGACATTCATTTATAGTTTGTGGCTCCTGATCATCGTTATTTTACATGATGCCCGTAGCCACTTGGAAAGAAAAACCATTGTTGACAAGAGTATGTCTACGGTCCCATATTTCTCCTTGATTCATATAATTTATAGAGATCTCTTCATTTATAGGAGATAATTG…
c105286.graph_c0	AAGGACCGCCCATTTACCATTACTAAAAATGCTCGTCATGCATCATTTCCTCGCCATAGGTATATGGTTCCCAAAAAATTCAAATACATTAAGGAAGTGAAGTTTTTAAGGACATTCCTCCTGTTGCCAACCCAAGCACAATATGCAGACTGCTACTTAACTGCTGAGGTGTCCCATGGCTTGGTGTCAAAATTGAAAGACTTGAGAGTGTTGTCTTTGAGTGGATTCCGAATAACTGAGCTACCAAATTCAATTGGGCGCCTGAAAAATCTAAGATATCTTGATTTTTCTTGGACTTCAATCAAATGGTTACCTTCTTCAGCAAATGATCTTTTTAATTTACAGACATTAATATTGTGTGGTTGCAAGAATCTTACTAGGTTGCCTATAGGCCTCTGG…
c105307.graph_c1	GTTCGAGTCTCAATGGAAACAAATTTGTGAAGGAATAGGTTATTACAATGTATCACAAAGTGAATAGATATAAAGTAAATTAATAAATAAAGCCAGCATATGGGAGAGCCTGTGGGCGAGCCTAAGGATCCACGTGTCGGGCCTAAAATGAAGCCTGTGGACCAGCCCTTCTAAAAACAAGCTCGGGTCAAGCTGGGTTGGGCCTGAACAAGCCTTGGGCTTTTTGGAGACCTGATTTCATGATTCAATGAACTCGACAGGATCAAGCTTCACAGGAGCAAGACCAGGATCGTTGACAATGGCTTTGAAATCTGCAGTCTCACCATCCAAATAAGCCTTCAAGAAAGCTACAAAAATGCCACCCACACATTTCCTCATGGGGTCTCTTGGACCATTCCC…
c105339.graph_c0	GAGGACCCAAAAGCCTAGAAGCCTGGAATAAGAATATATCAATAGCATGTCGCCTAATTGAGAAATCAGAGAATTCAAAGTTTCTTTAATTGTAAGAAAAATTGGGATTTGAGCTATTTAATATAAACAAATGTGAAATGAAGAAGCCCACAACAAAGCATGGACTAGCGTCCCAAGAAGCTCATAGATATGTTCGTTTAAAAGCAACTGGTCTATTTAATAGACAGGCAAAATGCAAGACATTACTTCAGATACATTGGTAATTACAGAACTTCTGAAATAACAAGGCTATCTGGTTTTCAGAAACAAGGAAAATAGAAGGGAAGAGGGAGAACGGAACAAATTTTTGCCCTCAGACTGGTTTCAGCTATGCTATAACCAGTGGAATTCATAGCATTT…
c105350.graph_c0	CTGACGCCATTACTCCTTAAAAACTGACAACAAATTCAATATAATTTCCCTTCAGTAATCTCAACATCAGAAGGTGGAAGAATGACAAGGAAAAGAAAAAAGACAGCAGAAAATCAACAACAGAGAAATTATTCAATTTTTTTTATTAAAAACACTAAAAATCCCTTACTACAATAACCTAATCTTCTGCACCCTATCCATAACTGCTTCTTCTATTGTTCTAACCCAAAAAACTTTCACCGTGTTCTTTGCTTATTTCATCAAAAACCAAAATCTTTATGAGCTGTTTAGTGATGCTGGTACGCCATGCCATTGAATATTTATCTGATATAAGATGTATGAGGAGAACAGACATGTGTTTCAGCGAAAATCTCCTCCCAAATTAAAGAGAGAGATATA…
c105354.graph_c1	AAAAAGATATTGAACAATATTTTTTAGATTTTCAGGAAAATTATCAGACTCTGGTTCTATATTTATGGTTTTGTAATTTCCAAAAGTTATACTAGCACTTCCATCCTTATTTTGATATATACTACTAGAGGTTGGATATTTTGTTTCTGGTTTATTTATTTGTGGTAATTCCCATTCTCTTCCTAATAAATAATTTATTTCTAAGGGTTTGGCTTCAATCATATTTACAGTTTTACTACCAAAAGTTTTTACTATATCATCAAATTCCATCATACATTTTAAACTTAAAGCATTTGTAGTTTTTCCAATAAATCCTATAGCTACACTAAGGTTTTTACTACCAAGTTCCATATCATATCCTTTTGTATTTATGGTTATTTTTATTTTTTCAGTCAATTC…
c105358.graph_c0	CCGAGCTTTTTTCGAGCCGAGCCCAAGTAGCTTGGCTCGTTACCGGCCCTAATTTAATCCTTATTTAAGAGCCTTGTTAATGATTTGTATGGTATGAGGCCATGAGTGACCGTTTGATCAATCCCAAAACTTAGGACTGAAATGCTGAAAATTTGGGACTGTTTTGGGCACTCCCGAGACAGAATTACGGACTATTATTGGTCAATATGTGTTGTTGTTGTGTGTTAAATTGTGGTTGGAGTGTTTGGGGTTGAAATGGCCATGAGTTTTTGGTCCACCGGAGTGGGACCGAATGCTGGAATTTATGGGCAGTTTCGGACAGCCACGTACTGTATAGGGACTGTTAAAACAGTCCGAGTTCATAGTTGGATGGAAAATTGTCCATGTATGTTGTTTGCA…
c105360.graph_c1	TTAAGTTTGTGAACTATAGCAATGATGGTTTTGATTATGAAAATGATCAAGTTTCTCATAGGGTAACATGACAAACAATTTCAATTTTGAGTTTGGCTTCTTTTTCTAAGTTGTTCAATTTGTAATTTGAAATAACCACTAAATCTGTGATTGGTAGTTTCATATAGTAAATCCTTTTTGGACTGTGGGGGTTGAATCACTTCCCACATCCTGTCTCCGAGGCCTACGATTCTGACTGTTGAAGTTAAGATTTGACCTGAACCAGAGCATGATAGTGATACAACCTGTTCAATCTCTAAACTGCTAGCAATTTGCAAACTACAAGAGAAGTTGCTAAAAATGCTGAAATTATTGCAAAATTTGTAACTTAATTGTGCTTGAGATAATTTTGCAGTCTAG…
c105363.graph_c0	GGAAGGGAAACATCTGACTGATCATGGAGTCTCTTGGCACCATACCCTAACTAAGCATTATCCCACTATGTTGAATGTGATGTATTGCACTATAAACCAATTGTAACTAACCAAATTGCATCCTGAATTGTATAAATTGATGGGCCTACAAGGAGTTGGAGAAGAGATTTTCTAGAGAACAATTAGATAGAAATGTAAATTATTTGGGAACCATTCACGCTTTTCCAGGTGAGACACCTTTCACGATCTTTTTCTTTTTCCGAACGGAAAAACAGGTATGATATGCTCGAAAATAGTGAGACCCAAGCAACAGGAAAGTAAAATGTAGGAGAAAAAAGCGTGGCGGTGTGAAAAATGAGGTATAAGTGGGCAAGTATGAATTGGAATTTGGAAGGGGCT…
c105367.graph_c0	GGGATAGGAAGAGAAGAGTTCCAAACTTCGAATTCTAATGAGATCAAATTTGTGAAAAAACCGATCCTCGAAGTCGATCACAGGTCCGATGTGGGACCCAGAAAATTATCAACGGAGCGAAAGCCGCGTGTACAGCTCGTATAAAAGGATGATGACTCCAAACGCTACGTTAAGGAAGAGGCAAAAGACCTATACCTTTTCTCACGTCGCTTCCCCTCTTCATCTTCAACACGCGTAAGCAACCTCTTTGAATCTACCCCGCCTCGAAGAAACCTCATCTCAGTTCTACTCACAGATCGGGATTTAATTGCAGAGAATCGGCCATGTTTTCCCGAATGTTCGGCAAGCCTAAGCAGGAAGCCAATGCTTTAACAACGTTGGACAAATTAAACGAGGTTT…
c105369.graph_c0	CTTTTCTTGGATGCTTTCTCACTGTAACTTCTTTCTTTCTTAAGGTAAATCATCTAAAATTCTAAACCATCAGTTTGTAAATAACTAACTTCTGCCTTTCTAGCTGCATGTACTGACATTTTCTCGAGAAACTTTTGTGAATCAGAGCAATGCTATGTTGCTTGATTTGGCTCCTGTACTGGCTGTTGGTGGAGGAGCCCTGATTTATGTAGCATCGTTCTCGATTGGAATGGGGGCAGTTCCTTGGGTGATAATGTCGGAGGGAGTTGCAGGCAGCTTGGTGGTGCTAGTGAATTGGTTGGGAGCATGGGCCGTTTCCTACACTTTCAACTTCCTTATGAGCTGGAGCCCCACAGGCACATTTTCAATATATGGTGGATTTTCTGCCATTACTATACT…
c105381.graph_c0	GGGTATACCTCACAAAATATTTTCACTCGGTAATAATGATAGTTGAAAATATAAGATGAATAGTTTTATTATTAACTTTAGGGAAAAGTAGGTTCATATTACGGAAAGTAATGTTGAATTAACTACATAATTACCCAATGTATTGCCATAACTAGTTTTTATACTTTAACCATAATTATTTTTTCTTATTATAACCTAAATCATGTAATACAAATTCTTACACTCCGGGTCAAAACTGAGTATCCTTCTTCATCTTCTTCCAATTCAGTTCCCATGCATTCAATATCAATTATATTTCTATATTTTAATTTTTATTTTGTCTCTCTAAAATATTTGGTTATTAAGTAATTCGCTACCTACCGAATAGAGTCCAAAAAATATTTATCCGGGATATCAAAT…
c105384.graph_c1	CCACCCTTGGTAGGAACGTGGCACTCTCTCCCTCCTTCACTCTCTTCATCTTCTTCTTTTCTTCTTCTTCTTCTCTAACTTCTCTTTCACAGGGATGAACGCCCAAAGCTTATTTGCCTCAGCGGCTATCAACATAGGGTTAGCATTGATCACTACCTTCCTCTTCTCCATACTGAAGAAACAGCCCTCTAACGCCCCCATCTACTACCCTCGCCGCCTCTCCGACCGTCATCCCATCCCCATACCCCATCGCCGCCACCAGAACTGGTGCTGCTCCGCTATCCTCCGCTTTCTCCCCTCTGTTTCTTGGATTCCCCAAGCCTTTCGGGTGTCGGAAGATGAGATTCTCCAGACCAGTGGACTCGACGCTCTCGTCATCATCAGACTCTTCAAATTCGG…
c105392.graph_c0	TTTAATATGAATATCATGCCTTAACACTACTCGGTTGCTTCTTCAATCCACAGCCGGACGATCAGAGACACGAATGGGTAGATTTATCTGCTATGATGCTTGATGGTGGATATGATCTTACAAAGTCCAGTACAACTGAAGCTAATTCATCTTGGTGTGAAGTGAATTCATGATCAGCCCCTTCTACAATGTGTAGTTTGTGATTGTGTATGATCTTGGCGAACGCCAAAGCATCTTCCACTGGCACCAGTTCATCACGGGAACCATGAACAGTCAACACTCTGCAATCCTTTTGAATCAAGAGGCATGTAGCATGAGTATCGGTAGTTAGACGGTCCATCAGACTTTCTTCAGTCACACGATACTGAAACTTCCCTACAAATATATAGACATCTCAGC…
c105397.graph_c0	CAAAATTTTATTTAAAAAAATATATATATTGTTTCATCCCCACCCCTATCTTCTTCATCTCTGCCATGTGTCATTATTTATTGGCTACCAAAATTATAATTTTTTTAAAAAATTCATTTTTTAAAAAACTTTTCTTCTCCTTCTCCTTGGTCCTCTTAAGGTCTCCCTCCTGTTTTTTTGACAAACATTTCAACTTTCTTGTTTTGGATTCATTTGATTTTTTTTTTTTTAATTCCGGTTCATTGTAAATGTGTTGTCTTTTTCGAACAGCCATTTCTGGTTCTGTTTGTGGTCCTCATCTTCTCCAAGTAAGTTGATTTTTTTTTTTTTTTAGTTCTGGTGAAGAAAAGATGTGTGTCTACTTTTGCTTTTCAAAAGATGTGCTCGCTTTTGGGTTCC…
c105403.graph_c0	CCTACAAGGTCGAGTTACCGCCAAAGCTAAAGATTCATCCTGACTTCCATGTCAGTAATCTAAAGCCTTACCATGAAGATAAGGAGGATCCAGGCCGAGGAATTTCTACGAGGGCACCCACAGCAGTGGTCACGTCCTATGACAAGGAGGTAGACTACATCATGGCAGACCGGGTCCTGAGAAAGAATAACTTTCAGCCCTATAAAGAATACTTAGTGAAGTGGAAGGGACTACCAGAGAGTGAAGCCAGTTGGGAGCCAGCAAACACTTTGTGGCAGTTCCAGAAGCATATCGAGCAGTTTCGGGCTGAAAGAGCGACGAGGACGTCTGCGGCTTTAGTGGGGGAGAATGTCACACCCCTTATCATGGAGACCTCCACACAGGATCCCGACCCAACAA…
c105404.graph_c0	GAAAATCGTTTTTTAAAAAATATTTCTTTTTCGTTATTGTTGATTCGGTAACCTGTGTGGGTAAACTATACATAACCTTAACTAATTTAGATTCATTATCTTGGTAATTAAACTTTTTATTACATTTTTTTTAGTAAATAATGGATCTGTTTTGCTCATAATTTTTAAAACTTTTCTTGAAAACACAGTTGTGTTGTGGTATTGTTTTAAAACTGTTGTTATCCTTTAAATTTAATATTTTATATGTTCTCTGTTTTCAAAACAAAACAAAAAAAACCTGACACCTTTTCCTTTTCAATGTTTTCCTTAGTTCTTATTTTTTAAAACAAAAAAAATGCCCCAACATTTCCCCCATTTATTTATTTTTAACCCAATATTTAAATATGAAAAAAGAAAATT…
c105406.graph_c1	TACAAAGATGATGAGCATGACTGAAAAAGATGTAGCTGCCACAGCTTGCTTGCTTAATCATCAATTCTGAATAATTATCTACTACTACTTTGCCATTGAGATCAAAGGCAGAGAGTACTAATATTAATTAGTTGTTTCAGGTATCAGAATGTGAGATTGATTAATTGTATACTCTCCTCCTCTCTCGAACACTCAGTCACTCAGTCAGTCTTCTCTATAGGTATTAGGTAGGTATATGTCTTGAACATAACAGAATAGATAGATAAATAAACCAAACCCCTTTACTGCCTTGTTGTCACCTTCAGAAAAGGCTCTCTGTTGTGATTCGTGAAGGCAAAAATCTGAGCTATAATATCAATCTGTTTCTGATAAATTACAAGGGAATGCATACCTGGCCAT…
c105420.graph_c0	TTTATACTTTCGATTTTGTTTTTTGGCTTTTTCCTCAAAAGGCATCGTACCAAAGGGATAAGGAAGCTTCTATGAGATTTCTCTTAGTGCTGTGATTGTGGATGTTAGAATATGTTTGAAATTTCTAATTAGTATTTTTATAGGATAATTCCTAATTGTGATATTATGGTAATATTAGGTTTTTATATTGAATGAGAAAAAGTTGCTTTTAGAAATATTCCTATAAATATTATGGGTCACATGAAAAAAATTATGAGAAAGAAGAGCTTATAAAGGCTATTCCGTGCGTGAAAAGATGTAAGAGTTTAAGAGGTTGAGAGTTTTGTAAGATATTTTATCGGTATTTTGAGTATCTTATAGTTTTGTTATTTTGCTATTTTTTCTAATTATCGCAATACT…
c105426.graph_c0	AAACAAAAAAGATGGCCATTCCCCCAACTCTATCCCTTGCCCTCTAATTCTCAACTATAAATATGGAACTTTGATTCTAGGCTTACCCATCGCAATTTCACTTCCTCTACTTCCTTTGGCTTGCTCACTTCTAATATTTTCCTTGATTTCTTATAAACATGGGTTTTTCACTTAGCCATTATTCCTGCTTTCTATGTGTGATTATGCTGTTGCCTCTACTATGCAAGTGTCAAGACACCTTCAAATCCTCAAGGGCAGCATATTATGGCAGCCCTGATGGCTTAGGGACTCCAACTGGAGCATGTGGCTTTGGCGAATACGGAAAAAATGTCAACGGCGGTCAGGTCGGCGCGGTTTCTGGGTTATATCGTTATGGCACTGGCTGTGGTGCATGCTATC…
c105435.graph_c0	CTTTTTTTTTTTTTTTACCTTTTCAATGTGTCTTAAGCTGTTTTTTTGGTTGTATGTTTGCATGGAAGAACCCCATATGATAGGTTTAGGTGGCTTGATTTCATTAGAAAACGTGTATTGGGTGTAGAGAAATGTTGGGGTTTGCTCAGATTGATATTTGATGATACTCTGGGGAAGGAGATCGATTAATTTATAGGCTTAATTTCAATTCCACTGACTAAAACTTCTAAGAAATCTGGAAATTCCTTCTGAGTAATGCAAGGGAAGTATGATGGAGGGATTTTGTGAAATCAGGGGCCTGTTTAGTGTTTGGTTCCTGTTTTGAAAACTGTTATTAGAACAGTTTTTGAAAACAATGAGAAAACAATTTTGATGCTCTTTTATCTTGTTATTTGAATT…
c105436.graph_c0	AGTTTTTCCACCTCCCTGAGGTGGGCTGAGGGAATAAGCTTCCACCCATCACCACCGCCGCCATCTCCGCCGCCGCCATCGCCGCCGTCCTCAACCACCACCGCAACCATCTCCATAAATAGCACACAGAAAACCGTATACGAATTTGCATGTCATTCACAGAAAATGTATTTCTCTCTCCTCTATCCTACTTCTCCGCCTCATACCAGGTCCAAATCTCTACGCTCGGCCGTTCCTCTTTTCCCGCCTCCTCCTCGCCCTTCATCTTCTTCCCTTAAGACCCACCAAATCCCCACCACACATTCCCGTTTTTATTGCTCTCCGAGGCGTATGGGAATCCCAAGGTGTTCTTTGTCGAGGATTAGAGGGGCGGGAGAAGACGATGGAGACGAGGATGTG…
c105440.graph_c1	AACAAAGGGGGACGGGTAATGAGAGGCATATACATCATCATCATCATCAGAAGAAGACAAGGCTGCTAACTAAAGGAAGAAGAAGAAGAAGAATAATGCTAATGCTAAGATACGGCATTATTTCAAGTGTTGTGATGTTGAAGAAGAAACGACTCACCTCCACCTCCACCTCCGTAGTAGGTGTGGTGAATCAAAATGGGAACGGAGAGACAATTGGTCGGAGATGGTACAGGCTCCCGGCAACGGCAGCAGCAGTAGCCGGGGTAGTAGCGGCTGCAATGATGTTATCGACGGCGTGGGCAATAGAGGCGGCGCCCCCGGAGACATTGTCTAACATCCCACAGACGCTGTCCGGGGAGTGCCCATCTGTGGAGGACTGCAAGAAGGCCAGAATCCAGC…
c105443.graph_c0	GAAGAATCCAAGCCTATCTCCCTCCCAAATATCATCATCATTCATCACTCTACACTTTGAAGATTTTTTTCCTCTTACCCATCTCTCAAAAACCACCACAAAACCCACTCACCAGACTCTCTCTCTCTCTCAATCCTTTCTCTCCCCATATGCAAGCTGTTTTAATGACTGAGAAGCTGAAGCTATCTCTTCCACTTCTCCTACCAGGCCCGCCTCCCTCTAAACCCCTCTTCCCAGACCAACACTTGTCCACAATCCCCTCTCCGCCGCCTCCCATTACCCCTCTTCTACAAAACCTTCAACCGCATACCCAAACCCCGAACCCTCAATCCCCGATTGTCCCCAGACGCCGCAAACGTATCGGAAAATCTCAAGACGCCAACCGTGGAAAGCCATGGT…
c105455.graph_c2	CGTGGCAGCAAAGCACACAAGAGGGGGTCGATTCATCTGTGTTCTTGACAAGCAACAAGACATGAAAGACTGCAAAGCTCAACTTTCTTGTTACGATCTCGAAAACAAGGTCGAGTTCCTCCATGGAAATCCCTGTGAGATTATCTTGCAGTTCAAGAACATTGATTTTGCTGTAATTGACTGCAAATTTGAAGACCACTTGAAATTGTTCAAGACCATTGATTTGAATCCAAGAGGCTCGATGGTGTTAGTAAACAACCTTGTGGGGAGCAGCAATGGAGTTTCATTTGGTGAAGTTGTTAGAAGGAAGAAAGGAGTTGAACATGTGAATCTTCGGATAGGACAAGGAATGGAGTTGACAAGGATTGGTTCTAATTGCAAGGGTCATGAGACAAGGAA…
c105469.graph_c0	GAATAACAGAGTCTCAGTAAGTAGCGTAGATCGATCTGCATTATCAAGGCATCACATGCACATGTATATATAGGAAAAAATGCAAGTTCAAGTTTTGCCAAATCTACACTTGAGCCCATATTTCCATCGTATACAAAGTGCAATATTCTTGGTTGAAAAGACTGATTGTTCCTCTAGGAATACAGGTCTGTTCTTAAATATCCAAATCAAGGTTTGCCTAGGCAATCGTGCCTGAGTAATGTTCCGGGGATATGTAAAATTTTATCTGTTTTCTGTCTCATTTATACTTCATTAAGCGCCAAAGAACATTGGCAGACATGGTCACAATTACCTGCAAAGGATACAAAAGTTACTAGGAAGATGATCATGAAGCATTAATCATGTCTGAAAGATCTAAAG…
c105475.graph_c1	CTGCGCAAAATAAATTAAAAAAAAATGTTAAAACTGATTCAACATTTTTTACCTTGGATTCTCCAGGTTGACACGCAAAGCCAGACCAGCGCTAGAAAATTCACAACCACTGCTAGGAAACCTACACACTCATACCAAATACATAAATGTCCAATATACTGAGACCAAATGAAGAGTCCACACAAGAGCACAGTAAAATACTGACCAGCACTCTTATGGAAATACACGTGATAACTGCTACTTGACTAATACACAAGAAATATATGTATGTGAAATTACCCAAAACACAACAAAAAGTTCTGACAAGAATAATATAAAAGACAATTGTTGGGACAATCTAAAGTAATCGATTCAAATTTGAATTTTGATGTTACTGAGATACAGACCAAGGTAAGATTA…
c105480.graph_c0	AGAGAGGGATTCGAACCCTCGGTACGAATAACTCGTACAACGGATTAGCAATCCGTCGCTTTAGTCCACTCAGCCATCTCTCCCATACATAAAGTAAAGATTGAAAAAGTCTTTCTTTATCTTTCTTTATTATTTTTTTATCTCTTTTTATTATATAGATATATACAACTTTTATCAGCAATTCCAATTCCATAAAGTAAGGGCTCGAAAAATATATTTCCAATAGAAATATAGAAAAAAAAAAAAAGAATATTTCTTTGAGTTTGTTCAAAAGGGCCTTTTTATTCCCACGGCCGGATAGGTACTGACCTATCCGGGCCCTTTTTTGTTTTGTTCCACTGAATCATAGATATAAAAAAATTTATCTGATTTGAAAACAAAAAGGCTTGTTATTAAAGC…
c105496.graph_c0	GAATTTCCATTATATATACCTGTCGAACCCATTCAATTCTTATCCCACTAGTGTTTTTTAGAAGTGACAAAAATCTTTTTTGGAAGCAATTAAGCAAAGAAGTGGGTGGTTTTCTTCGAGAATCTCTACTGTCGTTAGTGTGGGAGGGAGGGAGATGGGAGGAGGGGGGGCCGGCGAGGAGGCTAAGAATAGGAAGAAGAAGGAGAAGAGCAATGGCTCTGTAAGGTCGATTTTCATGCATGCCGACGCCGCCGATTTTTGGTTGATGGCGTTTGGATTCCTCGGCGCTGTCGGCGATGGTTTCGCCATGCCGGTGGCCTTGTATGTCACCAGCGAGATCATGAATAATATCGGCAGGTCTTCAACGTCTGGTACTGCAGATGCCTTCGTTAATAATAT…
c105498.graph_c2	ATTTTAGATCAAGGACAAGTAAGTATCTCATTACATTTGTTCCTTCAATTAAATAAGGATTTTGAGCAGCAATAATTGCATTTTAGATGGTTTGATTGGTTTATCAGGTTGGTGACAATGTAGGTCTTTCTCTTTGTAGCCTGAAACGAGAAGACTTTCTACATAGACAGGTAGTGGGATTGATTAATTATGATGCAGAATTACTTTGATGGGTATCATAAGTTATATACTTGTTCTAATTCAAGACCAGTTTTCTAACCATTCCAAATGATGAAACTTTTTAGATGGTTTTTTTACAGAAAAATATATTTACTTACCCAGAAAAAAATTTATTTAATGGGAGCAAGTTAGGGATTCAAAATGCCTAAAATTTAAAAGCAAAACAATTACAAGTATGAG…
c105499.graph_c0	GGAATTAGGGTAAAAGCAATTTGGTATTTTCTAGACAACCAAACAAAGATCAACTATTTGCACTACACTATGCTAAGGAATACTATTACAATTTCAACCTCCAGTTTCACAGTCCTCTCTCAGAACTCAGCTACACTGGCTAGATACCTAACAATCTGAAATTAAGCCAACCGCTAATACAAAAACAATGAGGTAAAAATCTACCAGAGATTTTTGGTTTTCCATTTTAAACAAAAACCCATTTACAGAAAACCCTATATACATGATTGGAGAAGAAGATGGATGAGCAAAACCTCCAAGAATTGCATGGTCTTGTATTTTCATAGCTGCTTTTTCATCTCATTAACAGAGGGAATTGGCCCCTAGAGAAACAAATCAAACTGCATGCTGAACCAGGTG…
c105506.graph_c0	GTGCTTCTCTGTTTTCTGGCTTTTTCCTATCATCTTTCTTTCTCTCTCTTAGTTTATTATTTTCTTTTCTTTGTGTTTGGACTATCGGTTTCATCTTGTTTCAGGGAAAAAGAGGGGGGGAAAAGAAAAAGAAAATTAAAAGAGAGACTTTGTTTGCTTTTGGGTCATTTCACCCTCAGAGAAAGAGGGAGGCAAAGTCTTCTCTTTCACACATTGAATCTCAGGCCCAATGGGATGACTTTAGGGTTTTCACTGCTCAAATGCAGTAAGGTGTGCTTTGTTTATTGTTGATCTCTCTCCATTTTCTTCCCCCTTATTTTTTGCCCAGAATTGACCACCCAAAAATGACTAATTGCCATCTGGCTGTTCTTTGATTTTATTCTTGATCCTTACAGCTCA…
c105517.graph_c0	CAATGGGCATGGGCTTGGTTTTGTAGCCATATGGTTTCATCATTTTCATGGGAACCAGGAAGACAAGCCATCAGCTCATCATTAATTGGGCGCTTGAGTGACCCCACATGACTATAGCCTTCATTACTATTATTTATTTTGGTAGCTATAAACATTAGGCATGGATACATGCAAAATAGAATAATTTTGCACCAAGGGAACCACATGCCATGATCTATTGTTGTTTTTTTTGCTTGGTTAAAAGGAGCTCATACTAAAAGATCTTTTCCCCTCTCTGATATAAGACGTGACATCAAAGTTTGATTGAAATTTCAGTAGTATGCACCTCTTTGGCACTTATTGAATAGGAAGTGAACAAAATTTACAGTAATTTAAATGATTCTAGCTTTTTGTGGGTTT…
c105520.graph_c0	TTTTCATGCTTCTCACTAAAGCTGCACCTTCTAAAATATATAATCATTTTCCAATCAAGAGAACCTAACAGTAACAGTCATATTTAGTATGAAGTCAGTCACGACTCACAAACAACAATTGCACTAATTTCCCAATCCGTCATGTAGGGCTAAACTATACCAAGAAGTTTAATTCAATCTGTAACTTAATCTTTGAGCATTTCCCATGTGATAGGGTGGAGGCCTAAATTTACCTAACCCTTTTTGCAAAATACATAACTAGCCCAAAAAAATAAAAGTAAAAGAAACTATTGGTTGTAATATAGGTTGTAAAAAGTACCAATTCAAAATCCCTATTAAAGGTGAACAACAGGCTCAACAAACCACATACACGAGTTCCAAACTTTGAATGAAACTTCA…
c105527.graph_c0	CTTCTTGACGTCTTTCTTCTCCATATAATTATATTATAAGTGTATGAACAGCGAACATCCACAATAGTCTTCCATCTTCACCACATCCCCTCACACAACAAACACGGTTGCTGCTTTCTTCGCCATTGAAATGGGAAAAGCAAGCGACAACCCCGAGCCGGGGTTCAAGCTGGTCGGCTTCTCCAACTTTGTCCGTACCAATCCCATGTCCGATCGTTTCGCCGTCAACCGGTTCCACCATATCGAGTTCTGGTCCACCGACGCAACCAATCTGGCCCGCCGTTTCTCCTGGGGTCTCGGCATGTCTATTGTCGCCAAGTCCGACCTCTCCACCGGAAACGTCATTCATGCTTCCTATCTTCTTCGCTCCGGCGAGCTTAACTTCCTCTTTACCGCCCC…
c105533.graph_c0	GGGCGTCACAGTTTAGTGGTATCAGAGCAAAGGTTTAGTCGGTTCTGGAGAAGCCTATGTTTAGGCTCTTCTAGATAGAGTATAAGATGTGAGTCTAGATAGATTATAAGATAGAAAAGTATTGGCCTCTGATGTGGATGTCCTTGTGTTTTTTGTACAGATAGAGCGTCCTCCGAATTCAGTTGAAGAAGCAGCCGAGAGTGTTAACCAAGGAGATCAAGGGTTACCCGCTTCGGATCCTTTTGAATCTATCAAAAGTGAGAGTCATGCCCCGGTTGAGCCAAATGAAGCCTTACTGAGGATATCTCAAGACATGGCTCATGTATTGGAAAGATTGATAGCTCCCAAAGCCCCGATAGACATGATAAGAAGACATGGAGCTGAGGAATTCCATGGGTC…
c105537.graph_c1	GTGGTGGTGGTGGTGGTGGTGGTTGTTGGGGATGCTGAGGTGGGAAATAAGAAAAAGGAAGGCTCTCAAGTTTTGGTCTTTTATCAAAAGGAACAGCATCAGCAGCATGAGGAGGAGACTCTCCCTTCGGGTTTCCGTTAACGGATTCCGATGCCAGAGAGGAGAACACATACGATAGCATTTGGGCTGAGGAGGTCGAAGCTGCAAGCTTGGCTGCCACAGCAGCAGCAGCAGATTTCCGATCTTCTTCGAAGCAGGAAGAAGTCTTACCAAGGAAAGATTCCTCCTTTGTGTACCTTATTAAGGGGGCTGATGATTGTTCCTTGTCGTCTCCACCAGTGGCTGGAGTTTCTGGAGTGAAACTGGAAGCCGTAGCCGTAGCCACCTCAGGATGAGTGT…
c105538.graph_c0	CGGAGGGAGACTAGCAGTGGATATTTTCGGTCTTGAGGTTGAAGATGAAGAAGTCAATGCCATGGCCGCCGCTCTGCTTCTCTTTGCTGGTCATTGTTGGGATCCTGTGCGTGGCCGCTGCGGCGGAGGAGGGTCCGGAACGGTGGGCGGAGGGGGCGGAGCTCGACACCGGAGGGCTGAGCAGAGAGAGCTTTCCGGCGGGGTTCGTGTTCGGAACGGCGTCGTCGGCGTATCAGGTGGAAGGAATGACCAATAAGGGTGGCAGAGGGCCGTGCATTTGGGATCCTTATGTCAAAATACCTGGGAACATTGCTGAAAACGCAACCGCTGACGTGGCAGTGGATCAGTACCATCGCTACAAGGAAGATCTGGACATAATGAAAAGTTTGAATTTTGATG…
c105541.graph_c0	TTTCTCAGAAAATTATGCTAATTCCAAATGGTGTTTAAATGAGCTCGTGAGCATCATGGAGCGCGGAGCAAGGGGACGGAAAGTTTTCCCGGTTTTTTACCATGTGGATCCATCAGAAGTGCGAAAACAGTCTGGAAAATATAGAGATGCATTTGCAGATTATGAAAAGGACCAAAACGTAGAGAGAGAGCAGATACAAAAATGGAGAGATTCATTGACGGAAGCAGGACATCTAACTGGATGTCATATACAAAACCAGTAACTAAAACTTCCTTTCTCTTCTTTTCCTTTGTATATTTTTTCTTTCCCTGACTTGACTTGGTTCTTATCAATACTGAGTTATGGCAGTTTCAGTTAATAACAATAAAATAATTGCAATTCGTATTTCTTCAATCTTTA…
c105547.graph_c0	TCTACTATGGAGCTGGGTATGTGGGCCTTCCTGATGTATTCAAAATAGGCTTTATAATGGCCCTGTTTAATGCTGTGATTTGGATATCAGTTGGGTTATTCTGGTGGAAGATCCTGGGCCTCTATTGAGTTCTCACAATTTTAGGTAATTCTTACAATTTTAGGTAATTGAGAGCACCTCATATTCAGAACATGATTATTTTTATTTTTAAATAATCTCATCATGAATTTATTATCTTTAATACTCTTAATTAATTTTTTTTAAAGTAATAACTATTATAGCTATCTATTCATTTTAGGATTGTTTTTTATACTTGGATAGATTTCTTAATAAAATTTTTATTTATGCTTTAAATTTTCTACTTTAACAAAATTTTATTTTTAAATAGTATTTAGTATC…
c105552.graph_c1	TTTCACTAAAAAGAAAAGGTTACCCAACCCATGGGACGAATATCTTTCTCGTTCTTCCTTCTTTATCGATACAGAGGAGGAATATGCTAAACGCCATTGAATCAGAGAGAGAGACAGAAAGGAAAACAGGTGGTATTCCATGTCAACGGTCGAAAATACTGCTGCAGTTTAAAATGCTACACCGCGAAGTACGCGGATAATGCCACATCCGTCCTGCCCAGTGTCCCATTTTCTCCGACCTTCCCAAGCAAAGCCAAAAAGGAAGAGGCAAGTCACTGCTGAAGCTATTACGGCAAAATATCACTTCTCTTTCTCTCTCTCTGTGTCTTTTTCTCTCTCTTAGGGTTTCGAATTCCACTTCGGTGGAGCGAAATGGAGGATGTTGTTCAGGCAGCCGGA…
c105553.graph_c0	ATGTATCATAATTAACATGTCCTAGTCTACCATGCCACACATTTGAAGATTCAAGCATATAAGCAGAAGACGTGCTATTTTTATTGATATTCTTAATAGGAGGTACAACAGTCATTACATTCATTTTGAAGAGCCCATTGCTCATGTACCCCTTTCCCACATACATCCCATTTTTGGTGAGGATGAAGTTGTCTGAGACAAACACCAACTTGAAGCCCTTCTTACTCAACAATGATCCAGACACTAGATTCTTTCGAATTTCTGGCACATGCAACACATCATTGAGAGTAAGTTCCTTGCCCGATGTCATCTTCAATACTACCTTCCCTTGGCCTTCAACCTTGGAAGAAGATGAGTTGCCCATAAAGAGTTGTTCTCTATTATCTATGGTTTGATATG…
c105563.graph_c0	TTTTTATTTCTTTTTCTTGATGTTTTTCGGAAACCAATTATAACCTTAATGTTTTTGCTCCTGCAACTTTTTTTTTTTTTGGGTCCACTGGTTGTATGTAATATTTGATAGAAAATTTTCATAATATTTATATGTTTATTAGTCTTTTAACTGCGAACGTACATTTATGCATTTAACAAAGAACTGGTAAAACATAACAAAATTCATAATGGACTTATGGAAGGACAAAGAAAATGAATAAAAAGAAGCTAGTGGGTCTTATTTTGATCATCCATTAGAGGGAGCTTCCCACAGTCATAGTCTGCGATGCCCATAAACTTCCTCAAAAGAAATCGATAGAATATAGAATCTCTGAACATCTTCATAAACCATCCTCCTTCCCCTCCTGCCTGCGCCATC…
c105577.graph_c0	ACTAGGATAAGCAGTATTATTGAATCGTACAAAGTAACAAGCAATGAAACCAAAGACAATAAAACACCTAAACTATATGACTAGTCTCTTTAGACCATACAAGACCACACCAAGGATTTTGGTTAAGATATGCCAAATTCCACCCGATATACAAATCGAATATAACATACATGTGCTCCAATTATATTTTCCAAATCGTCTCCACTGGCGCACGCCTAACATTTAGAATGATGAGAATTGAGCAAGGGGTGGGACGGCTACCTCCACAGTTCCTTCCAACATCTGAATCACCTTCTTCATGGTCGGACGCAGAACTGGGTCCGGATGAACACACCATAAACCAACCATGGCCATTCTCACAAACCTTTTAAAATCATTGGACACTTCCGGATCATGCTT…
c105585.graph_c0	TCACTAATTCTATAATAGGTGATGGTTGTTTTATTCACAATGGAGTCTATATGGGTCAAGATGGTATATCTAATGTAGTGCTTGAGGCTTAATGGATGCATTAGGTTCCTAAGCTAAAGTCTTTGAGAATACCCTGAGCGTCCTTAAATACACAACAATTTTGGTATGTTTCACTGCTATATATTCCAAACTAAGCAGCAATAAAATAAAATAAAAGGGAAGGAATGTATTTGTTTATATATGTTTTGAACATGAAGAAAGATTGAAACCACAAAATGCTCTGGGGTACATATTGGCTATGTAATTTTGGTTTTGGAGTCCATGAAAGGTGCCTTGTTTGCCCCAAAGATGGCTCAAATATCCTGTTCTCAATTTGCATTGATACAAAACAACAATTTT…
c105589.graph_c0	GCTTGGCTAAGACCAGCCGAATAGATTCTTAACAACATAGTGCAATCTTTTTTTCTTTTTGAATATTCTGTTTTCCTCCTATCTTTTGGCTATTTCATTTTCAAATTAAATTCAATATTTTCTTACAACTGAACTGAAAGGAGGAGAGAAATTTACCTCACCCCTAGGTAGATTGAAGAGTACATTGCTCTCTGATGATAGGGAGTACATTGCCACAGACCTAATGATGTTAAATTTTTCTTGCAGGGTTGGTTTTCAATATCAACCACACTGGTAGTTATCTGATTCTAAATTAGATGGATATCTCCTTTTTTGTTGTTATCTGGAGATTCTTTCAGGTTTTCCCAGTCTTTGAACTCCCATGAGCTATTGGCTGAAATCAAATAAAGCATTATCAAC…
c105590.graph_c0	AAGCAGCTGTTGAAGCAAAACTGAGGAAAATCGAGGTTATTACCCCTGTTTTTTCCTTTTTAACTAACCTTTGCAACTTCATCCCTATATTATGATGTTCATGATTCATCCATACTAAACGGTGTTCATGCGAATCATAGTCCAGATTCAATTTATTGTTAGAAAATCAAGTTAATAATATCTCACAAAATTCACTCTGCAACGTTGCGACAAAAATCACCTGATGTAGATTCAATACTAAACGGTAGCACTTTGTCGCTCTTGTTATTAACACCTTGCATCTTCCATCTCTTCTCTCTTAATGTTTGTAGAAATGCATGATGGGAAACATCAAAAACTTAGGATAAGCAGTGAGGGACCAAGCCATTTTATATCACGTCTCCTGTCCTGACCTTATTT…
c105601.graph_c0	CTACTTTGGTAGGTTTCTTATTCTTACCACTTTAGAGTTTGTTTCATATTATGATTCTTTTAGTAAGTCTATATAAAGACTTTTGTTACATCATTTTCATAAGGATTATTCATTCTAATAAAAATTTCAATTTTCTCTCATTCCCAATTGGCTTTCCTAATTTTAACACCTATGAGATCTATATTCGTGGATATATACTAAATAGAATAATTTTGTTTTTCCTCATTTTCTTTATCCTCTCTTGAAAAGATCCTATGCTGATTACACATAATTAGGAGATAATTGATGAATTCAAACTAATAACTACTAAAGTAGTGTTTGTCCCGCATTTTTTAAACTTAGAACACTCTACCAATTAAGTTAGACATATGAACTAGTGTTTGTTCTTTTAGTTGAATA…
c105602.graph_c0	GTGTTTAAATAATTGACATTCCACCCAAAACAAAAAGTAACTTGTTTCTAGTGTTAATATTCAAGTAATTTAGAGGCCAAACAAGGTTGATGAAGTCATTAAATAAAATCTTTGGTCATGGTACCTTTTTGTTAGACATTGCATAAAGTCAAATATCCATTTTATATAATGGAAAAGGCATCAACATATAAAAATCTAAAATAGGCCACCTAAAAAGAGATAAAGCAATATAATATGTAACTGACCATAAACAACCAGAGCTTTGTCCATGTCTTCCTGTTGCCATTCTTCCTCCGCACCTCTTGATTTCTTTGTTTTCAGGCTTGTAGCATAAGGGAAAAAAGAAAAAAAAGTAACTCTGCAGTCGAAGGGCAGAGTATTCTGCACACTCAAATCACC…
c105613.graph_c2	TTTTTTTTTTTTTAGTTTTTTTTTCTTTCATGCTATTTACTAGAATGGTTTAGAGCCTGACAAGGTACCACCATCTGAAAGAAATTTGAGGTCTCAAACTTTCTAGCCAAACCAGTGGAGAGAATTGTTGCTGATCAGATATGGATATATCTCTTACACAGCCCATCTTTCTTTTCTTTTTTCTTCCTCCCAATTTCCCTCCATGTTTCCCTCCTTTTGTCTCCACTATTCTCCCCCTTCTTTCTCTCCATCTTCCTATGGCTATCTGTTGGGGTCCACAGTATATAATAGAATAATAAATGATAATAAAGATGGGAAGAATATCATGTTAATTATCCAAAAAAAAAAGAAGAAGAATATCATGTTAAAGTGTGACATTCACCTAGTCATGAAATTTCC…
c105624.graph_c0	TAAATAAATAAAAAATCCCAAACCCAATTAAGTAAATCCTAAACTCTTCCTGTTAAAAGCTCGCCGGCGGGATCTGAAAAATCAGTACCATTGTAAATCATATTTGAAAGTTTTCATTTAGAAAACCAACCATAAGAAAATCGATTATCCCTAAATTAATAAAAAAAAAAAGAAACAGATTATGAAACTAATCTATAATAAAATCTTTCAAAATATGTTATTTAAAAAAAATCTGTTTTTTTTTTTGTATTCTAGTGGTCAAAAAGGTCCTTTTTAGAATAAGAATTCTCTCATAAATAACAAGACGTCTAATATAAATTATTTTTAAATAAGTTAACTTACTTTTGATTAAACTTTTTTTAAAATAGAATTATATTGATAAATCCTATAATTTTTTTT…
c105625.graph_c0	CCATCATCTTCACTCCCTGTCTCTGTTAACAGAAGTCCAAAAAGTCCATCAGTCCAGTGAGCATAGAGAAAGTCCAGCCAGCCACTAAAACTATGGGTTTTTTCGGTTAAAAGAAGAATACTGCTAAAGAAGAAAGAAGATTAGGGACAGTATACACCCAAAATCACCACAATTACAACCCAAAAGATAGGTCTCTCCAAACATATTTATCAATTTTGCCCCCAAATTGTGCATGAAATTGTCTAATGTCTATATGTAATTTTTGTAGGACTTGCATCAATGCTCCAGGACTTTTTTTTTTCCTTTTCGTGTAACATTATGGTTGACAATATAGTAACTTTATTTCTTTGAAGAGAGATATTTAGTAGTTAGTTGGCATTGTAATTTAATTGGTATTGA…
c105631.graph_c0	ATTCTTGTTGACAAGGTCACCCATGTATTTATATATTATATTTTGTGAAAAAAATAACATCATCCATTATCATCTACCTGAAAATAATTCAAGATTGTTACAGAATAATATTTTTCTTCAACTCGTTCCAAAATTGTTTGCTGGTCAACATGGAATTCTCTCATGGAATTTCCCCCCTTTTTGTTGTAGCATCTTTCCTTAAAATCAATCTTCTAAAGATTCTAGTTGTGTGTTACCCACTAACTTCTTCGTATGGCTAATTTTAGTTGGGCTTATCTTTAATGATGGAGGAACTTACAAGAGAAAGAGGAAGACAGAGAGAAAGAGATGTGTGATAGGACACCCTATATGGATTATTCTAAAAAAAATCATATACAACTATAAAATCAACATCACTCT…
c105632.graph_c0	AGAAGAAGAAGAAGATGATGGTGAATGAATATCCACTTGTACAAGTGATTACCACTCTGCCCACCCCCATTCCCATTCGGCAGGTGTTGCCAAACCCACCGGAGGATTTACTTCCGGTCACCAACTCCGGCAAGGAGGGGATAAGCCCACAAGAAGGGTGGCTCCCCATTACTGAATCCAGAAAGGGCAGCTCCATTACCGCCGCTTTCCATTTGCTATCCTCTGGGATAGGGATTCAAGCTCTTTTACTTCCCGTAGCCTTGGCTAATTTGGGATGGGTCTGGGGAATAGTATGTTTGGTGTTGGCATTTGCTTGGCAGCTCTACACCAAGTGCCTTCTTGTTCAGCTTCATGAGCCAGGTCCAGAAACCCGGTACAGCAGATACCTTCAGCTTGCAA…
c105644.graph_c1	GGCGGAAGAAGGATTTTTCCACAACCCTAGTGTTATCTCTACCCTCATCGATACTCTCAAGCTACAAACCTCCTGTAGAATGATCAAGGACTTAAAGAGACAGAAGCAGAGAAGTAGTGGTCGATCGCCATGGTTTGTCTACCGACGAGAAAGCCCTTTTTTTGGAACCGCTCTTACCTCCTCCTTTCCCTCCCAAACCCCGAAAGCCCTAGCGCTCTGTTCGCCCCCTGTTGATGCTCATTTTCATCTTTTTTTTTTCTTTTTATGTTTGTTTGGGTTTTTTTTGGCATGATGGTTGATTTCATTTGTTATCATTTAGGTCTTTTGAAATAGTTTAGTTTATGGGCTGATTGATCTTCGTCTTGGATTGGGTTTTGATGTGCATTTGAAAAACGAGAC…
c105646.graph_c0	GAAATTGGGGTATCATTATCTGATCAACCATGGGATTTACTTGGCGACCATCCCTGTCCTGGTGCTGGTTTTCAGCGCCGAGGTGGGGAGTCTGAGCAGGGAAGAGCTGTGGAAGAAGCTTTGGGGGGACGCCCGGTACGACCTCGCCACCGTCCTCAGTTTCTTCGCCCTCTTCGTCTTCACCCTCTCCGTTTATGTCATGTCCCGCCCTCGCTCCATCTACCTCATCGATTTCGCCTGCTTCAAACCCACCGATGATCTCAAGGTGTCGAAGCACCAACTGATAGAAGCGGCAAGGAGGTCGGGGAAGTACGACGAGGGGAGCTTGGAGTTTCAGAAGAGGATTCTAATGTCGTCGGGGATAGGAGACGAGACGTACATCCCGAAGCCGGTGATGGA…
c105656.graph_c0	TTTGTAATTAATTGGCTGCATTTATTGATAAATTGAGAGTTCAAATACAATAGAACACAATGAACAAATAAAAATTTAACAGAACACATAATGAACAGATAATAATTTTCTTTTAATTGTTTGGTTAATCAGAGCTCTCTTATAGAATTGACTACAAGTGAGAGAGTGCTGATTGCCTTCAAGGTACAAGCAACAGAAGTTGCTGATACAACTCTATGGTCAGAAAAATGGGGTTTTTCATCAGAGTCACCAACGCACCTGAAAAACCTTTCAGTCTCCGTTTTGGTGAAATATTTCAGGCGGTTGGCAGGTTTCTATGTAAGAAAATGATCGATCATATGCTGTATGACATCTGCACCTTCCCCATGAGCCATATAATCTTTTACCTATAAAAGATGC…
c105660.graph_c0	GGGAAATCCAAAATCGTGGACTAAAAAAATGATAAAAATAGAATAATTTTTTAGAACCAAATATGGTCATCAATAGAAATTCTAATTTTTAAAGATTCAGAATGGGGAAACTGCCATCCCTTCCAATTCTTACAACAAAATTGACATCCCCAAGAACTATTATGGAGCCCATAAATGTTACTAACCAAATATGGTTGGAAAGTCCTCTATGCTGGCCTTCAGTGCACCATAATTAATCGAATACGGTGGACAATCTCATAATAGTCTAGAGAGATAACACTAGAATGAAACTGATATATCGTTGTGACCACAAAATTGACATTTCCAAGCATTATTATGCAGCCCATAAATGCTACAAATGACATGAACCTACAAGAAAAGAAGGCCTCACTACCCAGC…
c105667.graph_c2	CAACATGCAGATCATTCAACTGAGGTATAAGAAAAAAAAAACACAGAAAAAGGAAAATTGAGGATCTGGAAACTGTTATTGTTATATGAATTTAGTGTTTTCAGTGTTGTTTTTTCAAAACAAAAAAAAATAAAGAACTAAACATACTCTTCACATTTCATCAATTTTTGAACTCATTTTGATAATAATACCCTCATTTTTTCTTGTAAAAGTAACTCATTCTTATAAAAGTAAATATAAATATTTAAAATAGTAAATGCCATTTTTAGTCCAAATTGAATTATTTTTTAAGAAAAAACATGGAAAATATTATATTCACAAATTTAAGATTATTTGAGGTCTTTTAACAAAAAAAATTTTAAAAAATCAAATACCTAAATATAACATTTCTCATGTTTT…
c105668.graph_c6	TTTTTTGATAGGTAAGTTTTTTTTCCCATTCTTTGTCCCGACTAGGACTTGAACTTGATCCCCCTTTATGCCCACCTCAACCCTTAACCTACTAATCAGGCATTAGTGGCAAAAATTGCTTATAGAGGGAATTGAACTTTTGACCTCTGGGTTGTAGACAACTACACAAAACAACTACAAGAAAAGCACAATAATAGCCTTTTTATGAGCTCCCCCATCCACCCACCCACACACTTGCGGGCACATATACAAATAAACACATGCACAAATATATGTATGTCTGTTAAAAAGTTGACTCTATAACAACAAGGAGGAGCCTGAGCATCAATCGATGCTAAAAGATTGAAAGACAAAGAGGAAGATGCTAGTTTGGAGTTGAACTAAAATCCTTTTGAGATT…
c105671.graph_c0	GATTTGGCATAGGGGGTCTTGGGACCATGTTCTTCTTTTATGCATCTCTATCATTTTTTGGATGATGTGTGGAATGATGTAAAGAATTAAAATTCATTCCTACCCATTCTCTCAAATGAGGTGCAAAGTGCAGTAAAATTATATATTTTAATAATTTGACAAGATGAACGAGGTTGAATATATCTCATCAACATCCATCTTCACCATTTCTATATTAAGTTATCATATCTTTCTTTCATATAGAGTTTGTTATCTATATTGAGTTATCATATCTTTCTTCATACGGGATTTGTTACATGAGAAACAAAAATTAAATTTTAATAAAAAAAAAAGCCTTCAATTTCTTGAGTTGAAGAAAAAAAATAAAAACTTAGTTCTTGAAATTAGTTGACTTTATCT…
c105674.graph_c0	GTGTATGATGTAACAGAGACAGAGAGAGCTCTGTTCTTCTCGCGTAGTATAAAAGAGAGGCGAAAGCGGAGCAAGAGAGCTTGTGGAGAAGCATCAAGAATGGTGGATGTGTGTATGAGCAGAGGGGTTTTCAGGGTCTCTGTTTGTGGTCAGCCTGAGATTGAGCAGCTATCGAGAGATGGCAGCCATTACAGTCTCTCAACTGGGATTCTTCCTTCTCTTGGAGCAAGAAGTAATCGCAGAGTGAAACTCAGGAACTTCATCATATCACCGTATGATCGTCGTTACAGGACATGGGAGACTTTTCTAGTTCTTCTGGTCTTCTATACTGCTTGGGTGTCGCCGTTCGAATTCGGATTCCTTAAGAAACCAGAGGCACCACTCTCCATTACTGACAAC…
c105680.graph_c0	GAGATTTGCCACTCTTCCGCGCACGCTCGCTTTCCCCTCACTCTCTGCTCTCTCTATCACTCACGCCCTAATTCGTTCCCACACCAAGGTGATTTTTCCGACGGCATTATTTCCCTATCAAACGTCACCAGCGAGATCCTCCAGGAGGTGATCGAGTACTTTCAGAAGCATCCGGAGCATTCCAAGCTGCTCCACTTCTTAGTGAGATAGAAAGAGAATGTCTGTGAAGAGCATTTGCTGATACCGTGTCGTTTTGGGAGCTCCAGCTGAGGCTGATCACCACTAAAACGGCATCGTTAGGGAGTTCACATGCAGAAAAACACACTTTCAACAACCCTAATTCTCTCTCACTCAGATCACACTTCAAAAACCCTAACCGAGCTCTGAGTGTCTGTTGCT…
c105683.graph_c1	ACTGCGGCCGTCAGGGGGGTGAACTGCCGAGGTGAATACTGTTGTCGCATCTCGGGTTGAGGTGGACCTAGGCGATCTCTGAGGCTTCCACACCTTTTTGGGTACCGTTCTCTGTCTTTCTTTGGGGACCTCTCCCGGTCTCTTTGTCTCTTAGGGCTCCGTCTCTGTTGCTTGTCAGTCCCGCTTTTCTCTTTATGGGCTGAAGAGCTTCCTTTCTTAGATATGATGGCTTCTTCGCCGTTAATGTACTTCTCCGTTTTAGCGAGCACCTCGGCCATGCTCGCCTGAGGGTTTCTTGGAAATCTTTCGACTGCACTCCTAATCCAGCGATGAATGCGGTGATTGTGAACTTCTTGTCGGGAATATCTACCTTCAGAGACTTAGCATTGAACCTCTGGA…
c105685.graph_c0	TTAAGCATGGCTACTGGCGAAAAAGTTTCCTCATAATCGATCCCTTCTTTCTGAGTAAACCCTTTTTCTACAAGCCTAGCCTTAAAAGTTTCAACCTTACTGTCTGCTCCTCTCTTTTTCTTATAGATCCACTTGCATCCGATGGGTTTTATCCCTTCAAGTGATTCCATAAGATCCCAAACTTGATTAGAGTACATAGACTGCATCTCAGATTTCATAGCCTTTTGCCAAAGATCTGCATCTTTGTCCTTAAGTGCTTCATCATAGTTACAGAGATCAGTATCTAGCTCATCAGGGATCCTGTCAAAAGACTCTCCCAAGATTGTATACCACAAAGGTTGACGAATAACCCTCCCACTACAACGAGAGACTCCCTGTGGTTGTGTACTATCAGTGGTA…
c105689.graph_c0	GTTAGAGCAAAAGTAACTTTCTCTTATAGGCATATCTAGTGCCACACAAGTCATACATTAGGTGGTAGCAAGCTTAAGATGGTGGATAGAACAAGTGATATGTTCCTAATACCTATTTGTATGAGATCCATACCATTATGTTCTACCAATTCAAAACCAGATCAAGTATATACTAAGAAATAGTGAGCCAAAATGGGTACTTTTCATTAATGTGTTACATAAGACAAACATTTGATAGCAGCTATCTCAGCATGGTGCATAAAACATGTAATATTTTTTGAAACCAGCTTACATGACATATATGTTTATTATATGGTCCCAACTCAAGATAAGTGAAATGGTACTGAGTATAGACCAAGTTATAAATTGGAAACCAAAGTAGAATAGGTCTTACCATCA…
c105693.graph_c0	CAGATTGAGGTTGGAGAAGATTCAAAAGGACTTCAGTTGGGGGTGGTGAAGCTCTTGAGAAAAAACCTCATTTAGTTAGATGGAAAGCTGTTTGCTTAGATAAGAGGAAAAGGGGGTTCCCGATGTGAGATAACTTTCAATGATGAATAAAACTCTTCTTAGTAAATGGAATAGGAGGTTTGCTAATGATAAGGGGGCTTTTTGGAAGAAAGTAATTATCAACAAATATGGGGAGAAAGATGGAGGGTGGCGTTCAAAGGAAGTCGATGAGAGATATAGTATGGGTATTTGTAAGTCCATTGAGAAAGAACTGAAACTTCCTAAGTGGCAGAATTTCTTTCTCAGTGGGAAATTCTCAATGAGTAAGATTTTGGAAGGATAGGTGATGCAATGATGAGC…
c105703.graph_c0	ATCATGCGGATGGATTCACATGGCCCTATAGATAAAAGATTCAATATTCATCTGATGTTAAATGACCCATTTAACTATTATGAAAGGTTTCAATTATTGAAGCATATTATATTTTAACTTTCTTTGAATGCATGCCTCTCGAAATTTTCAGCGTATGAAGTTTTTTTAACTGCAGCAACGCCTGACGCTGGCTGAATTTTTGGACTTATTTATTGAGTTTGTAAGGATGAAAAGTAAAACAGCAATATTTTCTAACTAGGCAACAGTGTTTGCTGAGTCGATCTCTCTTTCTCTCTTTTTAGCCAAAGGTAAAATAAAGCAGAAATTTCAAACAAAAAAGTACGGCATTTATGAACCAGGTGTCTAGTGAAGTCCTCCTCTGTCTCCTGAGATCAAGCC…
c105734.graph_c1	TTAGCTTACTACTACTGTCTGGAAGTAAATAAAACAGAGAATGTTAAAGAGGTACCAGGGAGGTTGATGATTCTGTGTCAACAAAAGTGGAATGATCATTAACCCGAACGGGTTCTTCACCTTTTTTGTTATTAATCTTGATCAATGTAAGTACCATCGAATGATCAATATAAGGATCGACTCCAAACTCTACATAACAAGAATTATACAAAAGGCCTCTTTTCTATTCTCTCCCTTTACTGTGGTTAACAAGCTCATTTAAGACCTCTATAGCATAAATGAGAAGCAACCTTATCTGTTTTCTTGGTAGTGCAAAAGGATCACAGAAAGAAAAGAAGGAAAAATGGCTTAGTTTTGGTCATTCTCCATCAGGTTTTTCGTCTTTTCCATTCCCAGAAT…
c105745.graph_c1	ATTTTTAGGAAGTTCAAAAGTTGCTTTTTTCTCTCGGAAGTCGTCTGCCCTAGTTTCCAGTAGTTCTCCTATAATCATCCATGGTTTCTACACGCTCAGGAAGATAAGGGGGTTAGAGGAGTTCATCCTATCGGTTTTATGCATCTGACAAAGGGGAATCATAAGAAAACCTCATCATTGTCGAACCCATTTCTGTTGAAGAACCCATTGATGTTGCTCCCCTCTCCCCTATGCCGTCAACTGCTCTAGTCTTATTTGGTGCTCCATCGACAGCTGAGGCTTAAATAGAGGGCTCTGCCAAGCCTATCAAAGAAAAGGAAGCCGCCATCTTCAGTGTTGTCTTACCTCTTGTTCTACCTTTCTCTTCGTCATTGAAATGCCTAGTTTCTCCGAATTCTA…
c105757.graph_c0	AGTACATGATTTATAAATTAATACGCACTTAATTCTCAATCCAATAATTCTTATAATTTGATACTAATATGTAACTATTATCATTCTATTAATAGATAAAGGAAAGAAGCCACTGTAGTTACTAGATGAAGAAGAAGAAGAATGTGTGGACATTGACACTATTGGAAAAGATGATAGGGTAATTAGATATAATTATGATTCTTTAGAGTATCTCATTAGTTATAGTGATGGTGGTGCTGAAGAATGAACCTACATGATATAGCCAAAATAGTGCTGAATTTTGGAAGAAATAATGATGAATTAATTAAAAACCATTAGTCTATTATTATTGTTTTTGATCAGAACCAGTAGTCTATTATGAGTTTATGACAAATAATGAGTTGCCCTATTATGAATTCT…
c105759.graph_c0	GGATACCGATACCGCCGTCTGATTCTCCGTCAACGGCGTCTATTATGTAGAGGTTCTTGTTCCCGGATCGGCCTGACCTGAAAACCAGGAACTTCCCGTCCGGCGAGCAAGAGGGAAATGCGTTATTGCCTGTTTCTTCTCTGGTAAGGATCTTCACATCGGCCGGAATGACTTCTTGATCATCGTCCAGATCGGATGGATCGAACGAGATCCTTGCGATCTGGACCGTCGCTCTTACAGACTCAAAGATCGGTCCGATCGAAGTGTAAACCACATGCTTTTCTGTAGGGCTCCAGGAGTTATAGAATGCCGTACGACCCTTCAAAACGATCCAGCTCTTTGAACCGTCTGATTTCACGATCTTAAGGCCCCCTTTCGCTTCGAAGTCGGGATTGAAAG…
c105768.graph_c0	CTCGGCTATCAAACTTCCTTAAAGATGTCACTTATATTAACTTGTAGATACCGATCTTTATCCAGTCAGATTTCTAAGCTTAAAGCTTCCTAGTAATACAAATCCCACCTATAGCGACACTACAGAATAACGGTGGATAAATAATGTTTCAATACAATAGAACAACTGAGCCTAAAGTCAAGATGACCATGGCAAGCACAACAGAAAATAGAGTAATCGAATACGGAATCCGACCCCTGTCCTTCCTCACTATCATTCCTTCGAGTACAGGGGAACCCATTATTAAGATGTGAAGTGAGAGCAAGACTTGCATCAACAGCGTCTCCCAATTTCCGAATACGATTACTCTGGCGACTCCGGCGATGAATGCGGCCATGTTCAATACCACTAATGTCACCA…
c105771.graph_c1	ACTGTTCTACTACCATTTTTTTTTGGTGGAGCCATGGATTCATTTCCTGGTAAAGATGTCTGATAATTTGATCCTAAGTGACTGTGACTACTGGTATGGTTTTTTCAACTGAGACATTTTGGTTGATAGGTTAGAAATATAAAAGTTTATTAGGTTACCTTTTGGGGGTATTTCCTTGAAGCGACGGTGGCAAATCTTGACATAAAGATATCTTTCCCCATAGCTGATTGTGGAAATACCATAAATTTTCCCATGCTTCTTCAGACATCATGGTTCCATCAAGAGATGGAATCCAAAGAAACAACAAAAAGAAAGATCCCCATGATTTGTTTTTGGTTGTTTTCTCTATCTAAAGCTAATTAGAAAGACGTGATGAGCTTATTCCACGTTCATAACAAA…
c105776.graph_c0	TGGAAACAATATTACTTCAGATGAGACTCTGGAAAGTTATCGTGGTTTGCTGCATCTCCTCTTTATGATAACAAGTGATTAAATTTTCTCCGATCCTCCATTTTCATTATTGAGGAATCATGGGAGAAGAAAACTAACCTTGGAATCTTACAGCAGCATACTCAAGCAAAGTTCATATCAAGCTCCATGTTTTGTTTCTTACTCTACAATTCCACACAAATTGAACACACTCTTTACGCTTTCACATATTGAACAGTACATATGCATCTATTATTCTCCATTTTAAGAATTTTTTTGGGTAATGACCTTTAGTTCTTAGATGGGTATTCTTAAGGTAAGTGAGAAATATCACAAATGTGTTATGATGAAGAAACAAGGAGTTCTTTTTATTTTTATTTC…
c105777.graph_c2	AAAGATTAAATAATTTAAAAATATCTAAATATTAATTTTTATAATTCTTTTCTTTTCTTAGCAGTTTGAGGAATCAACGACGACCGATACGCGTATGGATGTAATGATGATCGCGTAGTTGACGTAGTTAAGGGCAAAGATCAGATGGTCATGAAAGTCTAGAAGTTTGAAATGTTCAAATCTGTAATAGCACGGCTCTTTTCTTACCCAGTGTCGATCATGGCATGGGCTTATCTTATGGGCATGGAATATGACACAACTCTTTCAGTGTCACTCTCATTTCTCCCTAATCCTTCTGCCGTCTTCCAAAATCAATGCGTATTGACTTCGACTTCTTCTGTCTTCTATCTGCAACCTATATCATCATCTCCCTCCACTGCTTCTCGTCTATTATTCCCC…
c105781.graph_c0	GGGTCTCTTCAGGGGCTATGGCTTAGAGGCGTCTTATTACTCAAGTGACTTGAAATTTCTTCAATTTTTTTTTTGTAACTTTAGATTTTATTTGGGTTCTCTGATGATGAATCTGAAAACACTTTTCACCGTTGGACATTTCACATTTTTTGTTGAATTGTTTTTAGAAAGATAATCTCAATTTTTTTTTTCTAGGGTTCCTCTTGAATTGGTGTAATGGTTATATTTCAATCTTTGAGGGTTTGATTTGAATTGTGACTATAGGGATTTGAAACTCTAGCTGGTTATAGTTATTGGGTCTGTTTAGTTTTATGTTGAATCAGACATTTTTCATGTTGTTCTGTGAAAAGATGGTTGTGGGTTTTATGTATTTTGTGGGGCGAAATAACATAAAGCAGA…
c105784.graph_c0	ATAACAAATTGTTCAACTGCACCAATAACCAAGTTAAATGCTATGTCATCAGTAGGAATTAGAACGAAGTCAGAAGAACAACATACAAGCTATCTATGTTAAAAAGGATTGACCTATCTATGTTCATGGAAAGAGTTTTCATTAATTTGGAATTCAGATGGAGAGAAGTATCTTAAACTTTCAATTGAAGATTCAGAACACTTAACATCTTATTGTTACCACATTCCAACATTATCGAAAATGCAAAAACCTACTTGAATGACACCGGATGAAGCTCATTCAGCTTAAGAACTGATCATGCTATGGGCAAGTGCTTATGCCTCTGGAGAACATTCATAGACAAATCCATCCATCTTCTTCAAATGCATCCTGCACAAAATTAAATACATTAGTGCGGAA…
c105789.graph_c1	CGGATTTTTCTACTGTTTGATCGGATCGAATCGGATCGGAAATCCACGGATACGGGCACATTTGCCATCTCTAATCGGGCATTCAGCTAAATTCAGTTCCTGAAACGGAGATTGGGGATAGCAGGCCACCACCCAATGTCAGTCCATTTTGTTACGTCCATAATCAAACATGATACAAGTACAACCCACATATAAAATAACAAACTAAAAGCTAAACGTTGTTGCAAAAGAAAGTTACTAGAGATCCGCATATAAGGTCATGTGTGATGAGTAATGAGTAATGAGGATCATCATCAGTTGAATGATTTCTTTACATCTTCAAGTACCACAGACGCGGCATTACGACCAGGGGCACCCATTACACCACCTCCGGGATGAGCCCCACTCCCGCACAAATAA…
c105791.graph_c0	GGCATATATGAATAAATTAGACTTCGTTAACAAAGGCCTTTTCCGTAGAAATTAATATGAGAATTTAGAGAGTTGAAGTTTTAAAATTCTTCCAGATGAGATGGACTTAGATACTCCATCCAATCCATAATACATCACATGATCTCAGAATTTTTTGTTCATCTGCTCTCACATTGTGGAAGCTTTAGCAAAACCTGAAAATCTTGAGAAGTCATCTTGTAGAAGAACCTGCGGGTTTCCTTGTTCAACCAGGATGCCTCGATCAAGAATCAAGATATTGTCCATGCTTAAAACTGTGGAAATCCGGTGAGCAATTGTGATGACTGTCGTGCCTCTGCATTCAGTAAGTATGGCATTCTGTAGTAGTGAAGATGTTTGAGTATCTATGTTGGCTGTGCA…
c105793.graph_c0	GGGTCTTGGCCTACCCTGCGCAAATTGGTCAGAAGCTGGAGCCGCTTTCTTGATGAGCCTGAGGTAGGGCGAATCCAGTCATCATGGAGTATGAAGATAGAGGTGTGGAAGGCCGGGTCCCTCGACAGGGGGTTGAGTGGGGCCACCATACAGGCTAGACCACTGTGAAAAGTTAGGACTTTGGCAATTAGTATGCACTCCTATGAGGCACTGAATAAAAAAAATGGTTTTTGGTTTTATTTTTATTTTTCATCTCTTTCAAAATTGATGCTCTATATTTGATTGAGGATTAGGGTTATGTGTAAATAGGGTCTTTACTTAGTCTTGAAGTAGGTTGACAGTGGTGAATTTGATTGAGATGTGCAGATTTAAGTCCTTTTTGAATTGCATGATTATCAA…
c105801.graph_c4	GGGTGATGGGAGTGGGACCATATATATGAATGTCCTTTTTGCCTTTCTGAAGGTGAGGTTACATTTCCGGATTTCCCACTAAAATTATCTGTTTCCGGTTTTCTTTCTTATCTAACCACCCCGGTGCGTGCTTATTTTTGAAGAAAGGTGCTTATTTTTCTTATTTTTATTCTCTCTGACCATCCTGCTTATCCATGACTTCTTACGATTTATCACAAAAATTAAATTATAAATATTTTAATCATTATATTATCAAATTTATAAGATAATATTAACCTGGATCTTGATCTTTTATGATTTTTTATTTTTAGTGAAATTAACTAAATAATTTTTCCTTTCAAAAAAAGAAAACTCTGTTTCCATCAATTGGTAAGTTGCAGATTCTTTTGGGGAAATTTA…
c105805.graph_c0	GTCGAGGACAAAACAGAGGTAGAGCCACTGAAGAAGTTGTTAATTACTTCTTAGTATTGTGTTTGTCTGTGTATAATAGGCTGTTAGATCCATTCCCTCATGGGTTCGAGTGGTGATCATAATCTTTTATATGGTCAGTACTCAGTAGTAAAACAGTGCAACACCTTGCTACTTGGTCGATTTAGTATATAAGGCATGTTGTTGGATATGGGTCTTTATACCTGTTAGAGTTGGGGTGATTCCAATTTTGTCAATTCCAAAAAGCTTTGTAATGTGATATCATGAAACAACCTAGATTTGGCATAGCTATAAATATGTTATTTTCTTTAGGTTTCAGGGTTTTATAAATTAATAACCATGATACTATCTTATATTTAGTTTTTGGATTTCTCCTACTCT…
c105812.graph_c1	CCTGCTCCGTTGTTACTTGCTTTCTGCATTTTAAAAACAAGTGGGAACACCACCCAATCCTAATTAGCTTTCTGTGGTGAAAATTTCCTGGAGTCTAGGTGGAGTAGTAGGTGTTTTCTAATCTGCTCATTCATCAATCATGGAGACTGTGTGTTGTAAGTGATATATGTAATGTGTTTCAGCTTAGGATCGTTATTGATGATTTCCCTTTTAACTCCAATTTGAGAGTTATGGAAAACAGGTCATCTAAGATAGGTGGTGCTGAAAAGGCTTGTGTTGTGTTGAATGAGATGGGGGAGTATTTGTTGTGGGAGCAGAAGATGAGGAAGTTGATCGAAGGACATGGGTGTAGGTTATTAAAACCTAGGAATGGTATTTTTGTAGCACAAATGGAAAATG…
c105831.graph_c1	CGTTGTACCACTTGAGCTAGGCATGATGAGCAACATCATATTCATTGTTTAAAAATGAAAAAAACAATTTTTTGGACATGAGATATGCATTATTGACTAATTATACTTATCACCGAGATAAATTTATTTGGAAGTAAAATATTTTTTTGATTCAAAATAGCAATATATCGATATAAACACAAATACAAAATTTCTAAAAACCATATATAGTACACAGGTTAAAACCCTAATAAACCAAACTACAATTTTGATAATATTATAGTGACTAAAATACCTATAATTCCAATTTGCAATATATATATTGACAATCATAATTTGATTTGTTGTCTTTGTTTGATCAAATATGCTTTACCCGTCCGAATTGCCTATACAAAAATAAACCGTTGCAACAAGACAACA…
c105831.graph_c2	TTTTATTTTTATATATATATATTTGAAAATGTCCATTAAACAACAAAATGGAAGAAATATTTTGCTTAACAATTTCTCTTCTTTCCTTATTAATTACTTTTTGAGTTTTTGGGAACCAAATAGTACCTCAAATACAACATTATGGTTAAGGGGAATATTGAAGGAGTAATTAACTTCGTACATATTTTAATGACCATCCAGTGTTCTCGTTTTAATTGGGTTAAGATAAGATTCAGATTTTTTTGAAAAGATAATTAATAATATTATTGATTCAAACCAACAACACATTGATAGAAATACAAAAACCAAATAGCTAAAAATCATAGAGAATGAAACAACACCGCTATTGATGACCATAGTGACTAGAATCGCTACAATTTGATAATATTATAGTGACTA…
c105834.graph_c0	TTCTCGAAACAATTCTACGCGAAAATTTAAAAAGCAAAGACACTCTCTGAAACTGTTGCGAAACTACAGCAATCACCATGTCATTGAACGCATTGAAGGAGACCCTCAGGCCGTGCACAAACCCGTCATCCTCTACGCTCGTCTCTTACACAAACACCTCAATTTCACGTGAAATCGATTCCGTAAACCCTAGAAAACCGCCTAAATCATCACTATCTAAGCAGCTTCAACGTCTCGAAGACCCCTTCTCTTTGCCCCAAACTAAACCGCCGAACCAGGAGAAACATGTACGGGACCATGAAGAAGAAGACGAAGGAGTGGAAGCGCAAGAACGGTTTGAGAAACCCCAGTCGGGTTTTCTTCAATTCGACCCTACGGGTCCTTTTGAACCGCTGGTCT…
c105837.graph_c0	GCCCAACCCAACCAACCCAAGGTTGCAGAGATTTCACTAAACTAGATCGGCGACTGCGAGTACCCGATGGTGGAGGCTCGACGGTTGAGAGGTCACAAGGCCACCGCTACCTGCTGCATCGCCTCCCGCGATCGCCCTGGTCTCGTCGCCACTTCCGGCGAGGATGGTTGCATATGCTGGTTTGACATGCGATGCAAGGATGTGCTGTTTACGATGGATTTGGGAGCGAACTCAATATCATCTTTGTGTTTTAAGCCAGGAGCTTAAATGGTGAGAACCCAGGCCTTGGCATTTGCTGTGTAAGGGAGTTTGGCAGAGTTTCTTTAGCTATGAGGACATCTTTTACATCATTGAAGGCAATGAAGATATCATTTATGTATCCTCAGGATTGGAAGTCAA…
c105840.graph_c0	TGACAAAGTCAACGTTGGAGTTGTTAGTTCTTTCTGCCTTTCTCCTTGGATTTCAATTGTTTTTTAGTATTTTTTTTGTTTTTTTCTTTCTGTTTTGGCTTGAGAAAAAGTTTTGATTATTATCATCTTCTGTTTCTGGTTTTGTTCTTTGCTGTGGAAATGGAGGGAAATTTAGGATAACTTTGATTTTAATTTTTTTTTTTTTGTTTGCCTTATTGCTGTTGTTTTGGGTTTTAGAAGAGATGGAATTGAGGACACCGATTGAGACAAGTACTGGTTGTCTTGATCGGCTCTAGTTGAAGTAGAGAGTACCTTCTTTTTCTTCTTTTCCTTATATTTTCTCGAGGACGAGAAGGGGGATAGATGAATTTTTAAAACGGTTCTCATTTTACCAACACC…
c105842.graph_c0	AAGAATTCATCGATGCTGTGGCAGAAGAACTGAGAGCAAAACTTTCTTGCTAAGCATAATTGGAGGTGTGTGCTCACTCATTATATTGGTTTATGCAATAGGGATAGTGTTCTGTAATCATCTTATTACTCTGTTGTCACATTTTGGTGTCGTGTTTGGATTATATTTCTATTACACTTATTCTATAGCTTTACTCTTTTTCTTTCCTTTATGGGAACCAAGAGCATTACCGCATAAACTTATATTCAGATTATTCAGAATTAAAATCCTGCTAGAAATTCTGTTCTGATCATTTTGCGAGTGTATGACCGCATAATTGCAAATAGGTGCTTGTGTTATTGCTTGTGATGTTTGGCCTATAAACACTTCTGGATGCATTCTTTGTGCTACACCAGAGAA…
c105847.graph_c0	GATTCCTAGCTCCTCTATAAGTTCCTGCAGATCAATCAATGGCTGAAATTTACTATATGTTGTCATAGCATATTTGTCACCTGATATACAACACATTCCAATTCTTCTAAGGAAGATGAGGAAAAAAAATGCTAAATGACATGATGCGAGCATGTTAAGCAGTATAGTTAAGAGTTAAGACTATTTTGTTTTGTGCTATTTCTTGAATTATATTTTGGTATGTCCAAGCTTCTACCCAACTTGACCATCTGTGCATTTACCTAGTCTTCAGCATTGAACCGTAAACAACATCAATCTTTCACAGCATATTAATTTCTATTCTTTTTTTGGGAAAGATAACTTCGCAGAAAGCAGCAATAAGGACAACCTTCGTGAAAAGAGGATAAAAAAAAAGAGAAA…
c105855.graph_c0	CACCAACCGAGTTTAAAACAGTATCAAAATGCGTAGAAGATGATAAATTTTCCATTAACATGAACAGGAAAAAGCGATCCAACTACCAAAAAAAATAAAATCAATCTGTCAAATTTCCTACAACTCATCAATGGGTTCTTCTTCTTCTTCTTCGCCGTCAGAAGCCCCACCGCTCTTCTCATACACCTTCTTTATGACCGGATTACAAACCGCTTCAACTTCTTTCAATTTCTCGTCATATTCCTCTGTTTCCGCGTTCTGATTATCGTCCAGCCAGTCGAGCGACTCTTTCAACGCCGTCTGGATCTTCTCCTTGTCGTCTGGATCGATCTTGTCCGAAAGCTTGTCTTTGTCATTAATGGTGGACTTCATGTTGTAGATGTATGTTTCCAGTTTGTT…
c105857.graph_c1	GGGTGTTTGCAGTAAAATTTAAAGTAGATGACTTCTTCTATCCTTCATTTCACACAGAGAGGTTCCCTGTGAAGTATCGATGCCAGAGAGGAGAGCAAGTCATCAACAACAAGCAAGGTTTTTTTTTTTTTGCTTTGTTTGAATGTGAATGTGTTTCAAAAATCAAAACATGGTTAGGGTTTCTGGGGTTTATAGGGATTTTTTTTTTCATTTTTTAATGCGTCCTATGAGGTGCCCTGAAGCGAAGAAGACGTACGCCTTTGCACCTCGGCAACTCCTCAAGGAAGAAGGCATGCGCCTTCCATGTCCAATGCTTTTTTGGGATGCCTAGGAGCTTTTTTGCAACTCCTCGTCATGAAGCACGCTTGTTCTGCCTTTCAAACATTTATATATATATAT…
c105858.graph_c0	CTTGTTGACAGCATAAGCAATTTCGGGTCGTGTATTTGTGAGATATTGAAGTGCCCCTATAGTACTACGGTAGAGAGAAGGATGTGCAAAAGGAGGACTGCCATTAGAAGAAAGATTATTGGAGAGACACATGGGAGTAGAACAAGAATTAGCATTTTCCATGTTTGTGCGAGAGAGCAAATCAGTTGCATATTTGGTCTGCCGCATGTGAATTTCAGAAGAAGAGCGTGTAACCTCAAATCCAAGGAAGTAATGTACTGAACCAAGAGTTTTGAGGGCGAATGCACAATTCAGATCATGAATGAGTTGATGAACATCAGTTGCATTTGCTCCGGTAATCAAAATACCATCAACATATACCAAGGCAAAGAGTTGATCACCATTTTTGCAGACATAGAA…
c105867.graph_c0	AAAAAGGTCAAAATATTTGGCTTTTTCTAAATTAAAGAGTAGTAAATTGATTTTTCTTTACTTTTCAATGCTTGATAGAAATAAAACATGTAAAAACAAACAATCTAACACTTAACACCATTTAGTACCATTTATAATTAAGTAAAAAAAAAAAAAAATTTCACCTTAGATTCTTTCTTAAGACTCAAACATCCCCTCATTCTCATGCATCTCATAAGAAAAAGGGCATTTGAGATTTCATGCTAATAGCCAACAAATGTGGAACAAGAGTGACCCTTTTCAACTGATGCACCATGTCTTTCCGGGACTTCTCTATGCACATATAATGCTCCTTTTACTGTATTGTGAATTTATGATCCAATTTTTTTGGCCGTATTTCCACCATTACAATTATTTTTA…
c105869.graph_c1	ATATCAAAATTTCCCACAACACCACCATAAACTTAGAACAAAGAAGATCCTGTATTATACAGAAGAAATGGTCCAAAGTGTCAAATTCACAAATTCAATGTTTGGCAAAATATTAATGATAAAGTCACTCATTTCATATTGATTTGGTATAGGGTATCTATCTAGTTTTCCTTACTGGAATTCTGGGATCTCAAATACCCGGGCAGTACCATCCAGGGAACAAGATACCAGGAAATTCTTGTCAGCAGATACACCTATAGACTGAATCACATCCGAATGGCCGCTGAAAGTTCTCACACAATCTCCAGACAGGCTATCCCAGATTCGAATTTTCCCATCCGCGCAACCAGCAGCTACGTACTTCGAATTCCCGAGCCATGACAAGCATGTCACACCATC…
c105869.graph_c3	AACAACTTAAGTTTTCTGTGTCAAGTATATGTATCAGGCATAAGAGGATATTTTGGTTTCTACCAAGAACAAAGCATTTATCCTGAACATTGACCAGATAAGATAATTCTGATCATCCTTTGTAAGGATATAATGCTCAAAAGAGTTGGGGGTCAATAATAAATGCATAGGAGATAGGACCGTCTTATTCTACCTTTTAGCACTGCAAAGCCTAGTCTACAAGATTAAGTTATTGACTAAATGAAGAAATTAACACATGCCACAGTGGACTGTAGACCACCAAAATAAAACCTTTTTTAACTCTGATAGAAAAACAAATAAGAGTCTGTTGAAACTGTGAGCATAGATACAAAAATTCCAAATCCATCCCTTCATAGACAATGGGGCTTCATCTATAAA…
c105875.graph_c0	TGAACCAACAAAACCAGATTATAGGTGTTAATAATATCCTCTGGTTTGTCTGGCACATAATGGGAATTATGTTATTGAACAGGAAGCTTTGGACAACATCAACCTCTTCTCAGTAATAACCATAATCTCTTTCCTCCTGTGTACCTCTGCGGCAATTTTCATTGAAGGCATCAAGTTTACCCCTTCATACCTGCAATTTGCGATGAGTAATGTGTCTGAAAAAAGCATACATTTAAAGAATGATGTACTATGTTGACATATTATTCTTATATTTCATTGTAGCCCATGATTTATTAGATGCCATGGATGAACTGGTTTTGTATTCTTTTTGCTTCAGGCAAGTCAAGGTTTGAATGTTAGAGAGCTATGTGTGAGATCTCTATTGGCTGGAATCTGTTT…
c105876.graph_c2	AAATTAATTTAAATAAAAATAATTTTTCTTATGTCTTATTACAAAAATAATTTTATTTTTAATTATTTATTATAAAAATAAATTAATTTAATTATTCTAAACGGTATTGGGTATAAAATCTTATGGGTGAGAGGAGGTAAGGTTAAAGGCGGCCCAAGAGAGAGAGATCCCAACCCAATATAAACAAACCCTCACGGGTCCATCCTCCACAACAGGCATTAACCACCTAACCCTAGAGATTGATTGATTTATTTGGGTTGTTGCAGAAAGCATGAAGAAGACGGAGATGACGGTGGAGAGTAAACCCAAACCCAAACCGGTGTTGTGGGTGGCCACTCCCCAACGTCTTATTGCCATAGACATGAGCAAATTGAAGATCAATCACTACGAGTCTCCTAA…
c105885.graph_c0	TGTTGCAATTTATTATTTCATTTTAACAAAGCAAAATATATAAACAAGCATTTTTACAACTTCAAAAACAAGCTACTCTAACTTCAATATATAATCACAATACATGTTATTCATTTACATAAGGATGCAACATCCAATCGTATGATTCACCACAAAAAGACAACATCACATATAGAAACGGCCTAGATTCTTCTAGCTCCATGACTTCGAGTGCTCCTTGTTGACCTTCTAACCTTCTTGCGTCTATCTTTTTCAACCATTCTCACAAACCATTCAGGCTTTCCTGTTGAGAAAATGAGGCAACCCATAGACAATCCAACTACCAGTCCACAACCATACCCCATCAATATGACTTTCCAATCAAATCCACTATTGGATTCCACCTCCTCTTCGTTGGGA…
c105893.graph_c0	GTTGGAGGGAAATGAGAGTAAGTTATCATATGATAGTTCAAGGAGTAAATTTGTCTAAATTGTGTGTTTTTATTCTTCTTTTTTGGGTTTTAACAGAAAAAAGAAGAAGTTAGATTTGTAATTTTTTTTCCCAATTTTTCCCTTTTAAACTGTTACCCTAAGAATAATCACCTGTCCATCTCGTTAGGCGAGTTCCCGCCAAGCTGAAGGAACTCCTGATTTGGGATTGTGAAAAGCTAGAGTCTCCACCGGGGGATGATGATGATGCACCATGATTCCGTCACCACCTCCGCCACCGGTGGCGGTCTTTGTGTCTTGAAGATTTGGGATTGTCCGTCGCTCACTTTCTTCCCCGCCGGCAAGTTTCCCTCCGCCCTGAAGGAACTTCAGATACTTGAC…
c105897.graph_c0	CACCATCCTCCGCCGTAAGTTATCTGATTTCTGGTGGTTCTTTTTCATTTTTAAGAATTGGGTTTCTCTGAATTGGCCATGTATTTGGTTTTTTTTGGTCAACTGTTCATGCAGTGAAGGGTTTTCGAAGGGTTTGTGGTGGGTGTCTTCATATTGTTTGCAGAGGATAGATATATGAGTTTTAATGTTTTAGCTGCGTTCACCATTTTGTGTGGCTGTTTTAATGGTTTTTGGATGTATTTTCTTGAATCATTGTTGTTTTCATCTCAGTGAGGTGTTTGGTTGCAGAGAAAATGTTCTCCATAACCTGAATTTTGAGGGGCTCGCTCAAATTTCATTACTTCATTGAGTTTCTGGGCTATACGTGTTTCCCAACGGTTGAGAATGAAGAATTTTGCA…
c105903.graph_c3	AAAAGGGGCAACAGCCCGATACAAAACCAACCACAGCCAACAGGCAAACCAACCAAACAATCAAGCCTAGACACCAGGCAGAGGATAGACAACCAAAACCAGACCCCACATACAGGGAAACATGGAAACCAACCAAAGGAGAGACAAACCATAAACCCCGCCCACAGCCCGGGCAAGGCAACCAAGGATACCTAAAGAAACAAGCCCAGAACCGGGATACAAGCAACAACCACAATGTAACAATTCCGGGGACCACACAACCCACAACCTGGAATTACCCAGCGACCACGACAGCATAAGCTATATAAATCAATCTCTGTAGAAAAACTATAGATCTTTGATCGAATCTCAAGTACTGGCAATTACTTGTCAACAAATTGACCAACACAGAATGGCCAA…
c105904.graph_c0	GTAGTGAACTTGAGCGGAGTTGATATGGTCCACTACAAAGGGGGTGTTTGTGTTCTTGTTTTGGGGTTCCCCATTTGTGCCTTGAAGTGTTCCACCTCGTTGGGTTTGTTTAATGAGGCGTGCTAGGTTGAAGATGATGACTGATTAGAAGGGTATTTATTTATTTATTTGTTTTCAATTTTGAAGGGTAACTCCGAAGCTCAATTATGATTTTAAATTTTGAGTTCTGAATGAGGGATGTAGTTTGAGGTATAATCTCATTGGTACCTAATTGTGGTGCTATATTTTAGGGTGATTTGATTTAAAAACCTTTTGAAAACCCAATTTTGGAAATTTGACCCATTATCAAGTTTTGGCATGATTTTGACTAAAACACCCTCCTTGTTTTCTTGCAAAAGT…
c105916.graph_c0	GGGCACTGATTTGGTCAGCTTTAATTTAGTCACCAAATAGCTTGAGCGACCACCCATTGTCTTTGAATCTCTACCCGACCAAGAAAATTACTCCAATTTGGTGGCGGCTGGCATGTTGGGGTCTAATTAAACATTAAGCTTACCAGTAATGGAAATCTGTATAAATATATGTGGTAGTGAACCATAAGTAGAGCACAATTCTCCAATCCCTTCTGCTACACCGACATGGATTTGCCTTCTCATTTCCTAGCAATTGGAGGCCTTTTTCTGGGGTTGGTGATTTGGTATAAATATAGTCACTGGAGAGCTAAGGCTCATACTCACAAGAGTAAGGGCATCTCCCCGCCAGAGCCCTCTGGCGCTTGGCCGGTTATCGGTCACCTGCACCTATTACAAGGT…
c105930.graph_c0	TATTTCCATTTAGACAAGTGAGAGGTCATTGCAACACTTGTTTCTCAAGGCCTTTGAGAAACAATGAAGCTTTCGTCTTTTCAAAATTTCGAATATAATCAATGAAGCTTCACTAAGCTTGCTGATCTGATAATCTTCAAAGGATGTTATATGATCAATGAATTCATGTGTATAACCTTAAAGGAAAAAAAAGAACAACATGCTTAACCAACTATTTTAGTTTTCAGATCATTAGTTTTTTTCCCTAAATTATTCCTTTGTTCTAGCTTTTCTGCTGGTGGGTTGAGTCCTAGTTTGGTTGATGTGTCAAACCGTTGTGGAGTTTCAAACTGTTGTTAGTAACCAATTTTTGGTCCTTGCTAATAATACCCGGACTCACATACTTTAGCTAGCACAACC…
c105949.graph_c0	CTGAAATTTAGATGGCATGTTTCTGGTCTTGATTGCTTATCTGGAAAGGCTTTTTTGGAAAAGAAAGTTATTTAAATACCTACAAACAAGCAACACTGTTAGCAATAATGAATTTATTGATTATCTGGCCTCGGTAGCTTCATATTAGTTTCCTATTTTCCCGTTTGAATATACTGTTTGCACTCAACTCATTTTTCTACTGTGGCAGTGTATGAACCCAAATTTTTTCTTGGTTGGATACTAGGAGGAGGCTGAGAGCATTCTTGGCTGTAACTCTAAGGCACCCACCCCATAAAAGGATATCGTAAAGTTCAAGCTTGAAAGATACTAAACAAGTTGTCCAGTAGAAAAGCCTAAAATCATCATAGATTTATTATTTTGGATGTCTTGAGAGATATT…
c105959.graph_c0	AAAGAAGGGCCTCTTCTCACTTCAATTCCCATATCTTCTTGATGAAGAAGGAAGGGTGTTTGACTATTTGTTGCAGATAAGAGAGAGAGAGAGGAAGAGGGTGACCCGATGAGCCAACTTGTGATGGGCTGGACAGATATAATTGTCGGCACAAAAGGGCATACTCATTTCACTCTCGTGACGACTGACGACTGACGACTCTCATTCAGCCGCTGAAATTTTGTTTTTATTTTTTAATTAGGTTGTTTGGTAGGTCGCATATTTAATGTCACCCCAATGATTCGTTGATTAACTAATTAATGGGAGTATCAAAGACAAGGTGCACAAATGCTTCAGAGTTTTGATCTAGTTTTACTTATATGTCAAAACTTGAAACTTTCTTAGTCACTTATGTTCACC…
c105963.graph_c0	TTTCCACAGAGCCAAACGGAGGCTAGGGCACTGAGGGAAGTTCTAGCCTTTCTTCCTTCATATTTTCTCGGGAATTCGATTCCATCGAGGACTTGTAGGAAGAGAATCGATTGTATGAGGGCTTATTGTCTTAGTGTTTCAGATCAGTATGGCAAAGGTTGCTACAGCTGGTCCTGTATCTTCCAACTCTATTGGTCTTGGTGGGGCTTCTGGGAAGGTGGGGGCAGGAGTTAAAAGGAAGACACCCTCAGAATTGAGAGGAGAGCAGTTAAAGCGAAGAAACGTTATAGAGCTTGTAGATGAATCTCCAGCTCCTTTGCTTGGTTCTACTAGGAACACCAATGAGACCAAGAAACAAGATGCATTCAAGGTTCCAAGATACATTGAAACCCGTATGGA…
c105975.graph_c0	TTAGATTGCTTACAAAATCCAATTATTCCACTGAGATTTTGAAAAAAGGAGAGGTAAGGTTTGAGATATTTCAAGCTCATTTTGTGGGTATTCTTGGTTTGGATTTTCTTGAAGTGGGTATGTATGGGGACGGATGGTAAACTCCAGAGGTGAAATGGGCAGCAACAAGGAGGCTATCCTGGGCAGTTTTTGCGCGTTGGGCAGCAGCATGGGCGCTTGTTCTACGGTCGTGGGCAGCCTAGGCGTGCTGTGCAGCAACTTGGGGGCTGTCCCCACTGTCTTGGGCAGATCAAACGCGCTGGGCAGCGCTGATTTTGGTGTCGCGGACAGCTCAAACGCGCTGGGCAGCGTTGATTTCGGTATCGCGGACAGCTCAGGTGGGCTGGGCAGCAACTTTTC…
c105992.graph_c0	TGAGATTCTTCTTTTTCTTATATCCTATTATTCCTCCTCATGAAGTAAGTATATATAGAAACTAAAAATAGTCCATGATGACTAGCTTATGTGGGTTACGATTCCTAACTAAGACAGTTTACTATGTTTTCTAATTAAAAAGTTTAACTGTTAAAAAAACTAAAAAATAAATAAATGAAAAGAAGGAAAAAGAAAAAGTGAAGCGTGGCGACTGATTAAGCAGAGAGGTGAAGCTGGACCAGGCATTCATTGACATATCTTCACTTGAGACCACACGTTCCACTATTTGTAATTAGTAATTGGTAATTACGAGACTGCCCCTTCTTCAAAAACCCGACTCGGTCTTGGTCATCAAATGGAGCTACTGCCTTTCTTCTCCCAAACCGCGTTTCCTCTTTC…
c106012.graph_c1	CTTTTTTTTTTCTTTTCATAAAAATCGTACCACAGACCTTCGGGTCATACATAAACACAAAACCAAATTCGGGTCGTAAATCAACAGTACCATTGTTACTTCTTCTAAAAAAATAGATTCATGATCAACAAATAAAAAGGTCCTTTGAAGCACTAACTATTGTAATCTTAAAAGAGACAGAAAATTAAAAAATAAAATGAAGAACAATCACTAGTGTTCAACCAAGAAACCATTCTCTTGAAAGTTTCTAACAGAATCTGCAAGAGTCTCTTCCAATGGCCTATACTTCCATCCCAGCTTCTGCAACTTCTCTGAACTCAACTCACTAAATCCCTCTTCTTCAATGTAACTTGTAGGGTAGTTGTAGTTAGGATACATGCCCTTCAACTTCTCTACCAA…
c106013.graph_c1	GTATAATAGACATTTACATTAAAAAAAAATTGAAAATAAAAGGATACTCAAATAAATGAGTTATTTTTGAATCTGCATCTTCAAGTGAGCCAATAGGATAGATTCGCCAATCTAATAGTTCTTCAAGTACGAAAGACTAATCTAATAATAAATCATTACAAATATTGAATTGAAAAAAAAATTGACTACTTAGACATCATTACATCAGCATTTGGGTTGAATAAAGTTTTACAAACAATAAAAACCACATTTCATCCTTATAAGAGAGATAATCTATGTTTCATTTTGAACTGAACCAACAATGATTTAAAGCAAATAGATAGATCAAAAACAAATCCAATTTAATTTCTCTTCGTTTTTTTCATGAAGAAGATTTAGAGCGTTATTCTTTCATATGAT…
c106017.graph_c0	AAGCTCTCCACAATACCCATTTGGCCATTCCACCATTTCATAAGATCTTTCCTCTTTTCACTTTCTTTATCCATCCTTGGGATAATGTTTATTGTTTTGGTGTTCCAAGAATGATATTCTTGATGTATGGTTGTGAACCTCTAGTTTGCTTGCTAAAGAAGAAATTGGTGTAACCCATTATTGTCGTTGTTGAAATAATGAAAGTTTAAGTGGCCTACAGGTCCTGTGGTTTTTACCTTTTCATTTAAAGGTTTTCCATGTAAAAATTGTTGTCTCGTTGTGGTTGATTTATTGGTGTTTAGTTGGCTTTGTTGTTGGGTTAATTGTTTGTTGAATCTATTTTTGGCACACAAAGTGGGAAAGATCATTTTTAGAATAATTGTATTTGGTAGTCTTTCC…
c106034.graph_c0	GGAGAGAGGGGAGCCAATCAGCCAAGAAACAGAGAATCTGTTGGCTTTCTGTCACCCTGCAGCCCTCCATTGCCGCCATATGCAAAACTCTCTGTGCTGGAAAAGTCAGCTTCCTGATAGAAAAAAGGTGGCCATTTACTGAAGCCCCATATCCTAATTAGATCCCTTAATCTGGGTTTCCTGTTTATGATCGATTAGTATAGTTGGTTGTACTCTGTTTCTCTCCTATCTTAAAACAGAGGAGAACAAAGACTCTCTGGAGAAGTTGCTTTCGTGTCTACTATGCAACGCCGAGTTTTCAGATTTTTGGGCCTTTGGGCATTTTTATGAAAGAACTTGCTGAAACGTGACATTCCTGCCGAAACTTGAGAGAAAATTTCGAACTCTTTGCATTTTGGC…
c106036.graph_c0	GTTAAATGTATGATAGAGGGGAAGAGGAGGAGGGATTTGGAAGAGAGAAATGGTGCTGACACACCTCCCCAGGTTCCACACCCACTTCATCATCCCCACACCTCCACCCTCCCTCTACATCCACCGCTTCTCCCTCCGCATCCCCAAATTCACTCTCACTACCGCCGCCAGTTCTACCACTCAGCCACCTCCCACCTCCACCGCCGACACCCAAATTCAGATTCCCCTTCAAAACCTCTTTGTGCCCCCAGAAACCGACATCTCCTCCGCCACCACCCCTCTCACTGCTAGAATCTTGAAGGGCTCCAACATAGTGTTGAGTAAGTATGCTTCTAATGCGCAGGTAATACAGGCCGAGTTCGTGAAGAGCAGTGTCAGGACCGAGGACTGTCCCTCCGA…
c106038.graph_c0	TGACAACAGTCTGAGTGGGGAAGTCCTAAAACAGCTTGGAAATTGCTCTAGCTTGCAGTTTCTAGATCTTTCCCAAAATAGCTTATGGGGCGAGATTCCTTCAGGTATTTGGACTTCCTCCAATATGAAAGTCTTGCGTTTAAATGACAACAACTTTTCTGGGATGCTTATGACGAGGTTGGGACAGAATTTGGAGCAAATACAGATCGGTAACAACAGGTTTTCTGGCCCAATTCCTGCTGGGATTTGTTCTGTGTTGAGCCTAACTCAATTCAATGCAAGCAATAATATGTTTTCAGGTGAAATTCCAGTTGGACTGATGACTCTTCCTTACATCTCTATTTTGTTACTTGATCGGAATCAGTTCTCAGGCCAACTAACATCCGACACAAGTGCATG…
c106042.graph_c0	GAAGTAAAGGGCCACTCATAAATAGCTCGATTATGAGCATCAAATATGTAACCCCCATCCAGTGAGTATAACACGAAAGGGGACGAAAAATATAGAGGGGGATCTACTTTGTGGCAAGCCAAGACCTTTCCATTGGCGTCGTCTCTGAGAACCAGCTCCCTGTATCCGTTTTAGCGATCTAGTCCAATCGATGGGTGACCTATCCTCCGGTTTTGAACCTTCCATGGAATAACACCTAATGCAGCTGGAAAGATAGCTGCAGGAGCAGCACAACTCTCACCAACAACAACTGGCTTCCTTTCTTACAACCAACGCCTCTTTGTGAGAGGAGAACGCTGCCTTGCATGATGCCGCCTTTGCCCTTCCTAACCCGGACACCACTACCCACCGTCTGGACAT…
c106048.graph_c1	GCGAAGAGAGAGAGAGAGAGAGAACCACCAACCTCAAAACCCAAAGCTTCTTCATCTAGGCGCCAATTTTGAAATTAACGGTCGCTATTTTCAGTTTTGAGTTGGACGCAGATCTGCTAAGGTTCAGAGGCATCAATGGCGGATTCATCCTCCCGTCCGGCGAGCTTTTGGACCCAAGCCAACGCTTTGCTCAGGAAGAACTTAACCTTCCAGAAACGAAATACCAGGACAAATATTCGGCTGGTTTCTTTCCCTATTTTACTCTGTGTGCTGCTGGTTGTCCTCCAAAATTTGGTCAATAATGAATTAGATAAAGCTGAGAACAAGTGTGGCTGCATTTACGTTACCAATGAAAATGGTCAAACTGAAAAGAAGTGTGGGATTGAGTACTCAACTCTG…
c106050.graph_c0	AATAGGGGTATGATGAACAGATAAAGCAAATGGCGCGCACCATAGAGGATCCATACCCACTCCCATCCCTTCTCTATTTAAAGGCGAGGTCCGAAGTCGAAGTCTTTTGTAGCAGGATTGCCTAAGCTCATATTCCACCTCCTTGGGATCTTGCTTGGTTCCCGAGAATCCTGGCTAGAAATTAACCATGAGTTTGGTAGCTAAGCTTTCGGCTGAAGTTCTGGCGGTGGCTCCCCATCATGAGCATCATGGGGTTTGGGTTGGGAGGCCTCACCACGTCCCCAATGTCTCCCCTTCAAAGATTCCGAAAGTGATCCTCCACGACGGTGAATGGGGCAGTGTCGGTTCTGTTGTGGCGTGGCACTACGTTATTGATGGAAAGGATCATGTTGCTAAAGA…
c106052.graph_c0	TTCACAACGGATGGGGGTGAAGGCTTCAAAGTAGCAGGGCAGGAGGACCTCGAACCTGAAGATCTGGGAATATCCGACCTGATAAGCTCAGAGTAAGCGCGCGGAAGACACTTGGCCAACTTCCGCTTTACGATCCTGTCTTCGGGGCTAAGATCAGAGCGAATACCTAAAAAGCGCACAACCAATGCAAAATTAGGGATAACCTATAATTTATGAAAACTAGACCTAACTAAACCAAAGCAAAGCTCACGTAGATTCTCCGGAGTGGTCCAGACAGTCGGGACTCCCAGTGTGTCTTCCTTGTCAAGAAGATCGTATTCCCAACTGTGGCCACTAACAAAAAAGTAACGCTCTTTCCAAAATCTGTGAGAATATGGGTGATCCGAGATGATCAGAGGA…
c106078.graph_c0	GCTTGTTTCATATTGAGGGAGCGAGAGATGGAGCAAGTGAGAGTGATAGAGAGATACAAAATTGAAACAATGTGAATAATTTTAGATATTGATCCCAACTTTCTTAACATATCTCATAAACCCTAAACCGATAAAAAATCGGCTTGTTTATTTTCATCCCTTTTCGCTTGTATATGATATTAAATGCAGTACGTGGTCACAAAAGGTTGATATCTCTATACAAGTACTTGATTTCTTTCTCCAACAATCCATTAATCGGATCGAAACATTAATATCCATCACTACTTCCAAGCTCCATAGTAATTAATTAAGCTAATAACTGAGTTGTCGACTACGAAATCTGCCGGTTGAGTTCAAAATGATCATATGCATGTCTAGTTCTCAAGAACAGAAGCACGC…
c106080.graph_c1	CAAGGTTCGGCATTCAACCCTGCAGGTTCCTTCTCTATATAAATGGACTCCCCCGCAATGCATTCATCAACGAGTTGTTGGTTGATTGGCGTGAAAGAAAGAGAGCTGAGATCTTTTCATTTTCAGAAGGTAAAATCCAGTTTCCCAGATTTAATCATTGTTTTCTTTTCTTTCTTTCATTTTTTTTTTGGGTGAATTTTATTGAGCTATGAATGGTGGAATTGAAGAGGCGTTTTGGCAGATTTTCTGGGTCTAATGTTTCTGGCGGTAGAAATTGAATCTGCTTGGACTGATAAGTTGTTGCGTTGACTTTACCTGGGGATCTGTTTTTTTTTTTTTGCTATTTCATGTTTGAAATTTGTATCGTATTTGGTTCCATGTCGAGGCCTACCGGAAAGA…
c106087.graph_c1	TTTTATTTTTTTATTTTTGGAGTTAAAATCACTGTGTGGTATGGCTTGATTATTATTGTTTTATATCCACCTCTATCTGTTCAGATCAATGTATTAATGAATCATATTTGGGTTAGCTTTCGTCAACCTATCCGTTTGTGAATGATGGGGTGGGGTCTATGCATACAAGATGATTGATCTTTTATCCACCTGATGTTTGCATTGGCAATTACCCTGGGAATTATAATTCAGGATTCTGCTTGGACTGAACTAATTGTGAAAAATAATTTCCAACTTCCATGATATCAACATCATGTATGAGAAACAGAGAATTTGTTTCTTTTGTACCCAAATGTTAGGTTTCAGGAAATCATCAATTAGGGCTGTTCTTTACGGAAAAGATCCATTTTCATTCTGATA…
c106100.graph_c0	CTAAACTCAGTTGGATTCTATCAAGTAAGAATTGCTGAAAAACCGCTTCACTTTTATGCACTTATATAAGTTTTTTTAACTGTTAATTTGGCTACCTTTATAAATGGTTATTATATCAACTAATCTCAGGGGTTCCCCTTGGGCAGGTTAAGGTATGCCAGTCCAAGTAGACACTGTTCTAATGTCACTGAGTTATATATATCTAGTTTTGCATCCAAGATGTGAATTTAGTTTTTTTCTCAATGTTTTTGTAAGCTTCCTCATTTATTGGAATAATGATCGTTGTTACAGCATTCATGTCCCTTTATATTTTTTTAGTTTCCCCTAGGTTTATTCCATGATTGCATTTATCAAGAATGTTTCATTTGCTCTTAAGATGACTAAATCTTCACCTTAAAT…
c106108.graph_c1	CCCTCTTCTGAGTCGGTATCCTTCAGAAGGGGCAAAAAAAAAAAAAGGAATGAAAAATGTAAACACCTAAATAGATACCAAAGGTAAGCCACACAGGAAAACAAATTCTTGTAATGCCTAAAATGATTATTTGAATGTAACTTATCAAAATAATAATAATTATTTGAATGTAGACATGCAATCTATTAAAAAAACCATTTAAAAAAAAACAAAATAATCAGACTAACAATGGTCATATTAACATATCACTTACAAGACTGGCCAATTTCATGCCAGTCCATAGCTTGATGGGGAACTTGAAGCAACTAATTCAAATTCATCATCAAACAAAGGTACCTTTTTAATATTCTAATCTTAATTGATTATTTATGAATTATTAATTACTTATTTTAATTTACG…
c106113.graph_c0	TTTATTTATTTATTTTTATTTTTCTTTTGGATCTATCGCGGCATATCATAGAAGTTTTGCAAAAATTTATTATCTTATGATTTTGTTCCTTGCTATTTGTTCAGTCTTCAACCTAAATGCTACCTGTACATCCTACTTAGACATGTAGGTTTAGATATGCAGGTTAACTCTTTATGAGTTTATCACAATTTTCAGATTTAATTGATGTTGAAGCCACTAGAAAAGATTTTAGGTAAATCGTAACAAAACTTGTTTTAGAAATGGAGAATACTGATATTGTTCATGCATGTACCCTCTAAAATGGCCTTCGCTACCATATTAGGCAACAATTTTGCCAAGTCTTGTTGAATTAATGCAAGTGTCGTCTAGAAAGAGAATCTTTTTGCAGGACAAAAACTA…
c106113.graph_c3	ATAAAAATAAATAAATAAATAACACATAACAAAAGCATGGGAAGATATTCAATTTTTGCACCCATCTTTTAAATGCAAAGAAGTTCTGATGTAAGAACAGTCTATATATTTCACAAGTTGGAGAAATTGGTAATACAATCTTTCCCAAATCTGCTCCAGTTTAAAAGCTTAATCTTTCCCATATTTGCTCCAATATAAAAGGCCAGGGGATATTTCAGAGATTAATAGTGTAAAACCACATCTAACTGTATGGCTATTTTAGCTTTCAGATTTAGACTGCAAATGAAAAGATGCTAAAAAAATTTAAAGCACAACTTGCACCACGTACAAAAGGAAAATTATAATGGAGGCAGATTGAAAATGGAGCATACAAACCACTTCCACAGGTGAAAATGTTTA…
c106114.graph_c0	CATGTAAATTTCATCTCCATTTAACACCCAAATTAGTAAATCATTTTATAATAAAAGATTGATTGTTAATTAGATCATGTACATGTGTACGTAATAATATCCCACAGACCTTTTTATTTTTTGAAAATCATTATTTATTTACAAAAATGATTTTTTAAAATTATTTTACAGTCCTCATTCATTTTATTTATTTTTAAGGAAAAAATAAAATAAGAACAAAAAGAGTCCCCAAAAGGAACTCAAACAAGGTCAAGGCTCCAACCCATAATAAGAAACTATAAGAGAACCCTATGTGCTAAAATTACCATTTTCTTTCTCAAATTATTATTTTGTCTTTTTTTTAAATCCTAAGTACTAACCCAAATTATTTTCAGAAAACTTATTAATTCAAAAAACTGC…
c106116.graph_c0	GGAGACAAACAGCAATCAAAAAGTTGGGACTTGGGAGGGAGGAAAGAGAGCAGCGATTTTGGAAAAGCAGGGTAGAGAGAGAGAGACTGAGAGAGTAGAGACAGGGTAAGGGTTGCTTTAATTGAACTCATCCTTTTCCTTCATCATTATATATCCCTATTCCCTAATCCCCCCCTCCCCCAACGTTCCTATTTTCAAAAACATTTTTGGAGCCCAATACTTTCAAATCTCTCTCTCTCTCTCTCCTCGCTATGAAAACCCTCTAGAAAAGAAAACATTCTTCTTCCTCAACAGGGGCAGTCTTAGAAGAGACAGAGCCCAGAGAGAGGAAAGACCTCCAATGGGGTGCTTTCTTGGATGTTTTGGATATTCCTCCAAACACAAGCGCAGAAAACCCGC…
c106118.graph_c0	CATCACAGATGCGAAGACATTCACCACTGTCGTAAATATGTGTGTTCTTGTTGCCTTTCTCCTCTAATTGATCATCAATATTTTGCTGCACTTAACACAATAGTATTCCATAACTCAAACCAATTCATTCCTTTTATTCTCTTACAAAACAGAGCATCTAGATTTTGTGATGCCCATAGACACCCATGATTGAAATCACAACACAGAATGATAAAACTAGCAACAAATCAGACTATATCATAACCAATTCTTCATTTGGAAGCAGCCAAGGCTCCCAACTGAGCTTTAAAATAGGCAACCAGTGGCTCCCATGGTGGCACACATTGCTTGAAAACATCATCGTCAACAAACTTCTGAGTCAATTTATGCAGAGCTGGAAACTTCTCTTGAGTCAGGATC…
c106118.graph_c1	GGGGTTGTGTTTCCAGGTCTCATCAATGTACTCCATGATTACTAGTGATTCTGCAATCGGCTTTCCGTTGTGTACAAGAACAGGGATTTTCTTGTGGACTGGATTATAGTTGAGAAGGGCAGGACTCTTATTGAACAAGTCTTCTTCGATATATTCATACTCAACTCCCTTAAGCTTGAGGGCCACTTCGATTCTGCGGCTAAAGGGGCTTATCCATTTACCGAAAAGCTTCACTTCCTCAGCCATTGTTGCTGCTTGGAGAGGTAGAGGTATGAAATATGAATATTCCTTTATGTGTTTTCTTGTTACATTAAAAAAGGGATTTTCTTCTATGCACTGCGACTTATGCGCTGCGTTTGGTGTCTTTTGACCAACTTTTTTTGTCTCTGACTTTCGGGA…
c106132.graph_c1	TAGGAAAAACAAATAAAATAATTTCTATTCAAATAAAACTCTCTCCAAAATTGCTCACTATTTTGTATCAATCATCATGTATATATAGGATGTTCTACACGTTTAGGGACCTAATTAGGTAAGTAATTATTCTTGATGCCCAATTAGAATATTACAATTAGAGATGTGTGGGATTGAAAAAAGAAAGAAAATAAAGGAGACAATCGGATTCGTGGAGTTTTTGCACCCATAGAGCTAAGGGAGCGAAATTTCACTCCCTATGTCTGAGAATTTGAAGTCTTTAAATACATTTCGCTCCTTCATCTTCTCCGTTTGAAATTTCGCTCCAACAGATGGTGGTTCGAAATCATTAAATACATGTTTGCTCCTATAGATGGTGGGTTTGAAACCCTAAAATAC…
c106138.graph_c1	GGGTTTAGTGCCATGGAAGTTGAGACATTGGTGCGGTACCAGCTGCCAGTAGTTGTGATTGTTTTTAACAATGGTGGTGTATACGGTGGGGATCGAAGAAGCCCTGAAGAGATTACAGGGCCTTACAAAGATGATCCAGCACCCACTTCTTTTGTTCCAGGTGCTGCTTATCATGTTGTAATGGAAGCCTTTGGAGGCAAGGGCTATCTCGTGGGGACGCCTGATGAACTTAACTCTGCCCTCGCTGAATCCTTTTCTTCCAGGAAACCAGCTGTGATAAATGTTACGATCGATCCTTACGCTGGCGCAGAGAGTGGGAGGATGCAACACAAAAACTGAGGTAGCCTTTTATTCTACTTTCGTCGGTAGTAGTTGGTGTTTGCAAGAGTGATGAAGATG…
c106140.graph_c0	CTAGGTGGTGCCATGACAAGACTATAGAACTCTTCACCGGAGAGAAACCGACCTCTCTGATCGAAATCCTCTTCCCCTTCCAGACGCTGCACCAAAAACCCCAGCAAAACCCTACAAACACAACCCCTCTCAAAATGCTTCGAATAATGCGATCGCGTCTCTCGAACGCCTTCAGTTTCTACATTCGACCCCTTTTGTCAAATAAGGAAGCAATCCTCTCTTCCTATTCTTCTGAATCGCTTATCAATGATGAAGCTCCATCTGCTCCACCCTCCGAGCCAGCGTCCAAGAATTTATCATCATTCTTTCTCAAGTTCGCTCTTTTCGGTTCTCTCGCTGGAGCCACTGCCGCCGGCGGTTACGCCAGCTACGCTTATACCTTAGACGAAGTAGATGAGA…
c106145.graph_c0	CACTTGCTATACCAAGAGCCTCTCTGAATGCAGAGAGCAAGTCAGATAAATAAACAGATATGTTCAGAGAGGAAGCCAAATAAACATAATTGACAGACATGCATAACTGGTATTGATAAAATAAGATGATCAGTTCAAGCAATATAAGAATGCATACTGATGTATTAGGCACCTTCTTATAAGATCCAATTTTCCTATACATTAAAAAAAACAATAAAGTAGGTAACAAATTAGTACCCTAGCAGATATGCATTAGATAACTAATATGTTTAAAGTGTTGCATCATGTACCCTATATATGTAATAGAAGTATTGGATGTTATGGATTTATCAGTACTTGTGTGTTTGGTAAAGAGAATTATATATTTGGAATTGGATCTGTAGAATGATTGGATATGAA…
c106152.graph_c1	CTTTATTTTACAAAATATAAAATTGGTAAAAATGTTATTATTATTTTTTATTTTTTAATGTCCGCCCTGTTTTGGTCTGCAGCATGCACAAGGCTAGGTTGGGCTAGTCGAAAGTGTGCTCGAATAAAAGTGGGCAGAATTGGCCTAGCCCGTTTTGGCTCGTGACCTTAATGGGCTCGACCCATTTGGTTCAGACCAGCCTGTTTCCCAACCATAAGCGGAAGGCATGATGCTAAGGGAATAAGATGGGTCCAAAACAATAAAAAAAATGAAGCCAAGGGGAAAATGATATAGTTTGCTAATGCAATAAGAGATGCTTGAATCCATTTGGTAAATGTCCCTTGAGATTTTTAAGAAGGTTTTTTTTTAAATTAAATAAAATAAAATCATGCAAAGGAT…
c106156.graph_c0	TTTTTTTTTTTAAAAAAAAACAAAGGAGAATGCAAGATCTCTTCAGGTTTTGTGTTCTTAGCAATTTTATTCTTGTACCCGTCCCTTGGGGTACAAGGTGTTTTTGTATGGAAGCAGTGTTATTATTATGAAGTACTAATAATTCATGTGCTTTGGCTGCTGAAGCTCAGAGCCTAATGATTACGGACTCTATACCAATTTTATATTTATATTGAAATGCTTAATGATAAACAACAGCTGGATGTGCTTCTGGAACTGTTTAGGCGGCATTATACGAATGATGGTTGTTTCTCAAACGCTGCTCCTGGGCTTCATTGCTCTTCAGTTATAGGTGCTACATGTGGGTTATAGGATGCCCTCTTGAATTTTCTCCAGAGGAGAGACCAGTTGGCCAGGTGG…
c106168.graph_c1	CATTTATATTCAAAACCATGTGTCCTTTTGTGAGTAGCGAATTTTCGGGGTCTCACCGTAGGCTTCGCATGTCTTCCTATACTTTCACAGGCTTTCACCGTTGGACATATATGTATAACTAAAAATAACAAGACTTTCACCCGAGGGGTTGTATATCCCTACTTGCTAATACCCGACACGTATTTTTATTTTCATGTATACAACCGTGCAATTCAGTTGGACGTTGTCCCACTGTACCGAGCCACCCAATCAAACACCAAACGCAGTGTTGATTATAACCATGCACTCACACCCATTTCATGCGATGTCCCCATGCATATGCTATGCAATGTGTCATTTCATGCTTATATCATGTCACATATATGATGAATGCTATATGAACAATTCTACTTATGCATA…
c106177.graph_c0	GAAAAACATATTAAGTAGAAACAGAGCAGATGCTACAAGAAGGTGGTACTTTTAGTTTCTAATTAAAATCCTAACCCTAAAAGGAACACTGGGAAACTGAAAAAACACAATTGTAGCTGCCACCTTCAATATCTGTCCCTTAATCTAGTAGCTGAAGTAATAGCAATTAGCACTAGCAGAAGGCAACATGATAATAGAAGAAGCCACTAGTTAGTGACTCACAATAGTGCATTTATGTGCTAGATTAGAGTCACGAAGGTCATGTGTCATATAATCTTTGTTCACATGTCATGATGTCAACAAAAAATTAAGGAGCAAACCTTTCTCACAAGAGGACTTATTCTAACCAGAAGCACCTTACATGCAAGGGAAGCAAGAGGATCTGTCGCGTACTCAAAA…
c106179.graph_c0	GATACGACTCGGCCGAGTCATACTCGAACCAGCCGAGATCTCGAAGCATGGATACGACTTGGCCGAGTCATACCCGAACCAGCCGACATTTTGAACCATGCCTCTACCTGCATGTCATTTATCATCTGGGTTGCTATCAAAATTTCAGAAAAAAAAAACTTTGCTACAACTATTTGACATGACTACCTATAATCTCACCAGCATTCGGAGGTTTGGCTACCGTCCATTTTATTAGGCAAGATCTACCTATAATTTTAATTAACTATTTGACGCATGGGATGACGATGATAACCTTGTTTGTTCCTGCATAATTTTTTTTAAGTATTTGGCTACGATTCATCAGATCATCTGTCATCTACCCATCTCTGTCCTTAAGCTTAATACTAACTACTCTTCTAT…
c106179.graph_c1	GAGTCGTATCCGCCTCGAAGGTGACCGCATCGATTCCGATACCCGATACAATATACATATAAACTTGATACTAAATCGAAAAATCTCGGCACTGAATCGAAAAATCTCGGATGAGTTGCAAAGGATCCCACGTATTCACAATATTTTCTTTAACATCACAATAACAAAATAAAAAAATTTCAGAGCAATCAAAGATTCTTCTTCAAAAGAAGAGAAAATAAAAAAAAAAATCTTGACCTTGTGGCTGAGTTCTCTAACCCTACTCAATTTCGCAACAATGAATCAAATTTTTTTCCTCACCTAAGTTCTCTAACCCTCCAACAACGGGTGAGTAAAAAACCCACAAGGCAATTCTCAGGGGTCTTGTAGGTGACGGTGGTGAAATGGTAGAAAGGGTGC…
c106184.graph_c0	CTCCTCATCCACATGTCTCCAAGAGATTTTAAAGCCTTGCAAAGGTAGACAGTTGTTGAACTGATCCATAGATCGATGCTTATCCCTTGGTTGCTGAGGCTGGAATCCCAGGCACAACTTCAGGAAACATTTTATGAAGATCCTTCATAGTTCAAACCACAAGCTCACTAAGGGAAGTAGAGCCATCACATGGTGGTAAGTCAAGGAGGTCTCGGAAGGTCATGATTTTGTTCTGGGAGCTCCATGATCAAAACGAAGTTTCTCTGTCTAGTTGTGCTGAAGGGATTTTCCTTATACGGCACATTGGTCGCAGGAAAGCCCATCTAGTTGTGACTATTGTGCCATATATGATCGTTGCAGCCTAAATGAGCATGAGACTATAGAAATGCTTCAGCCGTG…
c106187.graph_c1	TTTCAATGTATCATCTTTGTTTGCAAGCTCTCTCTTTTTCTAATTTTGTGTTTTAGATTTTTTTTTCAAAGTTAATTTACAGTGAAGGAAGAATGAATACAGCCTTGACTCATTTCGATGCGCTGATCATGAATACAGCCTTCATTTTCTCATACAAAATCGAAAATCACCGAAAATAGTAAAAAATCCGCCGGAGCGACGATCTACTATTTCCGGCCACGGGCCACCTCCAGGCGCAATTCCAGTTGCAAAAGAAAGCTCATTCTTCCAGAAATCCAATGCCAAAAAAAAACACTCCAATCCGACATCGTATGTGCTCGATTTGTCGTTTTAAAATTTCTAAAATTTATTGTTCTTGTTGCAGTCGTTTCCACCACCGTTCGCCGTCACCATTATCAC…
c106191.graph_c1	AAGAAGAAGAAGAAGAAGAGAGAGGATGAGAACATGTTGAGGAATGGAGGGTTGTTATTGGAGAAGCGAATTTCCTATTTTGATTGCAAGTACTCCAATCCTTTCCGTGGCTTTTCTACTAAAAAACTTCAAAAAGCTACTGACAATTACAGCCATGAGATTCCAATATTTCATAAATGGGTAGATTTCAATTGGTATAAAGGTCATTTGGAAGGTAAAGTTGTTTGTTTGAAGAGGTATAATTCTAACATGTATTATGCTGATCCTGAACGGATAAGTAATGAAATAGCAGTAGCAGCACAAGTGAGCGGGCATAAGAATGCTTTGAAGCTTTTGGGATGCTGCTTAGAAACACCAAAGCCCACTCCAGTTTTCGAATTTCCAATGAATGGAAGTCTT…
c106193.graph_c0	CTGTGGGGAATGCTGCCTGGGGAAATAGGTAGAGATCCACCTGTACAAAAGCGATCACTATTATCATTGGATGCTAAATGGAAGAACTGGTTATAGAGGTTCCTGATTAATGGCTGAAGAAAACAGCTTAAGAGATTTGAAGGCGGTGCCTTGAGAAGACAAACTAAAAAGAAAATAAAAGAAGATGGAAGAAAGGAAAAAATGGAGTACATGTATCCTTGAGTTACTACTATTCCAGTTGTGCTTGGCATCAAAGAGGAAAACACTTCCTAATATGGTACCAAAGAACAAAAATGAAGTTTCCTCTGCATGGTTAATACAAAATAATCATCACAAACCCACTTGATTAACTGAAACCATACAAATAAATGAGAACTGGTTTATTCAAGCTGAAATGGG…
c106194.graph_c0	TTTACTAATCAATGTAAAATAATTCTTATATGCATATATATGTGAATATTGAAAATACAATTCCATAAATCTTTGCCAAATCATTCTCCATTTTCTACATATAAACAAAAACTAATTAAGAACATTAAATTAAGATAATATACAAACTTAAAATTAATAGTCAATGATATCTTTATAAGATGTGGTCTTTCTTCCTTCATTGTCTTCCTTTTGTTGAGGTTCTTGGATACCTAGTAAGATAAATACAACATTAACTAAAAAAAGTAAGCAAAAAAGATTTTCGTAAGAGAATACACATATTGAACTTCAATATCATAAAGATAAATATTCAAGATCACATGTCAATAAAGTTTAGCTATATAGGAATGAGATAAGAATTATCAAGGCGAAATCTAGAAA…
[truncated: 3,263 more rows]
